# Supplementary material for: Chloroplast Stress Signals Orchestrate Epidermis‐Specific Remodeling of Mitochondria and ER Under High Light
Source: Adv Sci (Weinh). 2026 Jan 27;13(18):e14970. doi: 10.1002/advs.202514970 (PMC13042555; doi:10.1002/advs.202514970)
Supplement: Supplementary file 2 — Supporting File 2: advs74002‐sup‐0002‐TableS1‐S4.zip. [file ADVS-13-e14970-s003.zip]

Archive with 4 entries (4 files):
- Table S1.xlsx
- Table S2.xlsx
- Table S3.xlsx
- Table S4.XLSX
