# Supplementary material for: Chloroplast Stress Signals Orchestrate Epidermis‐Specific Remodeling of Mitochondria and ER Under High Light
Source: Adv Sci (Weinh). 2026 Jan 27;13(18):e14970. doi: 10.1002/advs.202514970 (PMC13042555; doi:10.1002/advs.202514970)
Supplement: Supplementary file 2 — Supporting File 2: advs74002‐sup‐0002‐TableS1‐S4.zip. [file ADVS-13-e14970-s003.zip › Table S1.xlsx]

## Sheet: Table of Contents, Data Summary
Figure #	Test Performed	Data Summary	n=	# of Images	Leaves sampled (each leaf from a different plant)		Note
Figure 1B	Two way type II weighted least squares ANOVA	Mitochondria length- HL response in epidermal mitochondria	320 mitochondria	8 images (40 per image)	4 (2 images per leaf)
Figure 1D	Two way type III weighted least squares ANOVA	Mitochondria cross sectional area- HL response in mesophyll mitochondria	120-160 mitochondria	6-8 images (20 per image)	6-8 (1 image per leaf)
Figure 1E	Linear Regression	Mitochondria circularity vs cross sectional area - HL response in epidermis and mesophyll	80 mitochondria	4 images (20 per image)	4 ( 1 image per leaf)
Figure 1G	Two way type II weighted least squares ANOVA	Mitochondria length- HL response in adaxial vs abaxial epidermis	400 mitochondria	10 images (40 per image)	5 ( 2 images per leaf)
Figure 1J	Two way type II weighted least squares ANOVA	Mitochondria length- HL response in root tip	200 mitochondria	5 images (40 per image)	5 roots ( 1 image per root zone)
Figure 2B	Two way type II weighted least squares ANOVA	Mitochondria length- HL timecourse	320 mitochondria	8 images (40 per image)	4 (2 per leaf)
Figure 2D	Two way type II weighted least squares ANOVA	Mitochondrial velocity- HL timecourse	15 recordings		10 (1-2 recording per leaf)
Figure 2G	Two way type II weighted least squares ANOVA	Observed fission and fusion events	20 recordings		10 (2 recording per leaf)
Figure 4D	Two way type II weighted least squares ANOVA	Mitochondria length- HL response in plants treated with DCMU or MV	320 mitochondria	8 images (40 per image)	4 (2 images per leaf)
Figure 4H	Two way type II weighted least squares ANOVA	Mitochondria length- HL response in plants treated with Antimycin A	320 mitochondria	8 images (40 per image)	4 (2 images per leaf)
Figure 5C	Two way type II weighted least squares ANOVA	Mitochondria length- H2O2 dose response and recovery	400 mitochondria	10 images (40 per image)	5 (2 images per leaf)
Figure 5E	One way type II ANOVA of log transformed data	Mitochondrial velocity- H2O2 response	10 recordings		10 (1 recording per leaf)
Figure 5G	Two way type II weighted least squares ANOVA	Mitochondria length- HL response in plants pretreated with BAPTA AM	400 mitochondria	10 images (40 per image)	5 (2 images per leaf)
Figure 5I	Two way type II weighted least squares ANOVA	Mitochondria length- HL and H2O2 response in plants pretreated with BAPTA AM or EGTA	320 mitochondria	8 images (40 per image)	4 (2 images per leaf)
Figure 7B Tubules	Two way type II ANOVA of log transformed data	ER morphology-tubule length after HL treatment	20 ROIs (cells)	10 images (2 ROIs per image)	5 (2 images per leaf)
Figure 7B Cisternae	Two way type II weighted least squares ANOVA	ER morphology-cisternal area after HL treatment	20 ROIs (cells)	10 images (2 ROIs per image)	5 (2 images per leaf)
Figure 7D Tubules	Two way type III weighted least squares ANOVA	ER morphology-tubule length after HL treatment +/- DCMU or MV	36-52 ROIs (cells)	10 images (2-4 ROIs per image)	5 (2 images per leaf)
Figure 7D Cisternae	Two way type III weighted least squares ANOVA	ER morphology-cisternal area after HL treatment +/- DCMU or MV	36-52 ROIs (cells)	10 images (2-4 ROIs per image)	5 (2 images per leaf)
Figure 8B	One way type III weighted least squares ANOVA	Mitochondria length- MIRO1 TRB1 overexpression	480-560 mitochondria	12-14 images (40 per image)	6-7 (2 images per leaf)
Figure 8C Tubules	One way type III ANOVA	ER morphology-tubule length- MIRO1 TRB1 overexpression	24-28 ROIs (cells)	12-14 images (2 ROIs per image)	6-7 (2 images per leaf)
Figure 8C Cisternae	One way type III ANOVA of log transformed data	ER morphology-cisternal area- MIRO1 TRB1 overexpression	24-28 ROIs (cells)	12-14 images (2 ROIs per image)	6-7 (2 images per leaf)
Figure 8C Polygons	One way type III ANOVA	ER morphology-polygonal area- MIRO1 TRB1 overexpression	24-28 ROIs (cells)	12-14 images (2 ROIs per image)	6-7 (2 images per leaf)
Figure 9B	One way type II weighted least squares ANOVA	Mitochondria length- MIRO1 variants	640 mitochondria	16 images (40 per image)	8 (2 images per leaf)
Figure 9C	One way type III ANOVA of log transformed data	Mitochondria velocity- MIRO1 variants	16-28 recordings		14- EV and MIRO1; 7- MIRO1 Variants (2 images per leaf); collective results from 2 separate experiments, data from EV and MIRO1 controls are pooled (7 leaves per experiment for a total of 14 leaves).
Figure 9D Tubule	One way type III ANOVA of log transformed data	ER morphology-tubule length- MIRO1 variants	22-29 ROIs (cells)	12 images (1-3 ROIs per image)	6 (2 images per leaf)
Figure 9D Cisternae	One way type III weighted least squares ANOVA	ER morphology-cisternal area- MIRO1 variants	22-29 ROIs (cells)	12 images (1-3 ROIs per image)	6 (2 images per leaf)
Figure 9D Polygon	One way type III ANOVA of log transformed data	ER morphology-polygonal area- MIRO1 variants	22-29 ROIs (cells)	12 images (1-3 ROIs per image)	6 (2 images per leaf)
Supp Fig 1F	Two way type III weighted least squares ANOVA	Mitochondria cross sectional area- MEP disruption	401-751 mitochondria
Supp Fig 1H	Two way type II weighted least squares ANOVA	Mitochondria cross sectional area- MEP disruption +/- HL	200 mitochondria	10 images (20 per image)	5 (2 images per leaf)
Supp Fig 2B	Two way type II weighted least squares ANOVA	Mitochondria length-SHMT-roGFP2 and GFP-TOM HL response	320 mitochondria	8 images (40 per image)	4 (2 images per leaf)
Supp Fig 2D	Two way type II weighted least squares ANOVA	Mitochondria length- SHMT-roGFP2 and Mitotracker Red HL response	160 mitochondria	8 images (20 per image)	4 (2 images per leaf)
Supp Fig 2F	One way type II weighted least squares ANOVA	Mitochondria length- HL response from light enriched in varied wavelengths	160 mitochondria	8 images (20 per image)	4 (2 images per leaf)
Supp Fig 3B	Two way type II ANOVA	NADH/NAD+ ratio- HL response in plants treated with Antimycin A with or without dark adaptation	16 images		8 (2 images per leaf)
Supp Fig 3D	Two way type II weighted least squares ANOVA	Mitochondria length- HL response in plants treated with Antimycin A with or without dark adaptation	320 mitochondria	8 images (40 per image)	4 (2 images per leaf)
Supp Fig 4C	One way type II weighted least squares ANOVA	Mitochondria length- Response to Fumarate and Malate	320 mitochondria	8 images (40 per image)	4 (2 images per leaf)
Supp Fig 5B	Two way type II weighted least squares ANOVA	Mitochondria length- HL response in plants treated with ascorbic acid or sorbitol (negative control)	400 mitochondria	10 images (40 per image)	5 ( 2 images per leaf)
Supp Fig 5D	Two way type II weighted least squares ANOVA	Mitochondria length- HL response in plants treated with exogenous catalase, reduced glutathione or N-acetylcysteine	400 mitochondria	10 images (40 per image)	5 ( 2 images per leaf)
Supp Fig 9A	Two way type II ANOVA of log transformed data	ER morphology-polygonal area after HL treatment	20 ROIs (cells)	10 images (2 ROIs per image)	5 (2 images per leaf)
Supp Fig 9B	Two way type III weighted least squares ANOVA	ER morphology-polygonal area after HL treatment +/- DCMU or MV	36-52 ROIs (cells)	10 images (2-4 ROIs per image)	5 (2 images per leaf)
Supp Fig 10B	One way type II weighted least squares ANOVA	Mitochondria length- MIRO1 TRB1 SAR1b overexpression	320 mitochondria	8 images (40 per image)	4 (2 images per leaf)
Supp Fig 10C	One way type II ANOVA	mCherry/GFP ratio- fusion protein abundance in transient expression assay	8 images		4 (2 images per leaf)
Supp Fig 12 EXP G1	One way type II weighted least squares ANOVA	mCherry/GFP ratio- MIRO1 variant fusion protein abundance in transient expression assay EXP group 1	16 images		8 (2 images per leaf)
Supp Fig 12 EXP G2	One way type II ANOVA of log transformed data	mCherry/GFP ratio- MIRO1 variant fusion protein abundance in transient expression assay EXP group 2	16 images		8 (2 images per leaf)
Supp Fig 12 EXP G3	One way type II ANOVA of log transformed data	mCherry/GFP ratio- MIRO1 variant fusion protein abundance in transient expression assay EXP group 3	16 images		8 (2 images per leaf)

## Sheet: Figure 1B
	n=
SL coty	320
HL coty	320
SL L1	320
HL L1	320
	n represents a measurement of an individual mitochondria, 40 mitochondria sampled from 8 images, 2 images per leaf
Assumption tests on untransformed data
Levene's Test for Homogeneity of Variance (center = median)
Df F value Pr(>F)
group 3 126.64 < 2.2e-16 ***
1276
studentized Breusch-Pagan test
BP = 98.247, df = 3, p-value < 2.2e-16
Shapiro-Wilk normality test
W = 0.77655, p-value < 2.2e-16
Two way type II weighted least squares ANOVA
Sum Sq Df F value Pr(>F)
v1 664.54 1 341.048 < 2.2e-16 ***
v2 37.12 1 19.049 1.377e-05 ***
v1:v2 164.17 1 84.255 < 2.2e-16 ***
Residuals 2486.31 1276
v1 term .y. group1 group2 df statistic p p.adj p.adj.signif
* <fct> <chr> <chr> <chr> <chr> <dbl> <dbl> <dbl> <dbl> <chr>
1 sl v2 datax coty 1true 1276 2.57 1.04e- 2 1.04e- 2 *
2 hl v2 datax coty 1true 1276 9.83 4.76e-22 4.76e-22 ****
v2 term .y. group1 group2 df statistic p p.adj p.adj.signif
* <fct> <chr> <chr> <chr> <chr> <dbl> <dbl> <dbl> <dbl> <chr>
1 coty v1 datax sl hl 1276 -17.1 5.30e-59 5.30e-59 ****
2 1true v1 datax sl hl 1276 -11.6 1.60e-29 1.60e-29 ****

## Sheet: Figure 1D
	n=
Coty SL	120
Coty HL	120
1st SL	160
1st HL	160
	n represents a measurement of an individual mitochondria, 20 mitochondria sampled from 6-8 images, 1 image per leaf
Assumption tests on untransformed data
Levene's Test for Homogeneity of Variance (center = median)
Df F value Pr(>F)
group 3 2.4638 0.06156 .
556
studentized Breusch-Pagan test
BP = 3.6381, df = 3, p-value = 0.3033
Shapiro-Wilk normality test
W = 0.94709, p-value = 2.944e-13
Two way type III weighted least squares ANOVA
Sum Sq Df F value Pr(>F)
(Intercept) 3660.6 1 2119.5207 <2e-16 ***
v1 0.1 1 0.0522 0.8194
v2 2.9 1 1.6598 0.1982
v1:v2 0.4 1 0.2350 0.6280
Residuals 960.3 556
---
Signif. codes: 0 ‘***’ 0.001 ‘**’ 0.01 ‘*’ 0.05 ‘.’ 0.1 ‘ ’ 1
>
v1 term .y. group1 group2 df statistic p p.adj p.adj.signif
* <fct> <chr> <chr> <chr> <chr> <dbl> <dbl> <dbl> <dbl> <chr>
1 sl v2 datax coty 1true 556 -1.29 0.198 0.198 ns
2 hl v2 datax coty 1true 556 -0.758 0.449 0.449 ns
v2 term .y. group1 group2 df statistic p p.adj p.adj.signif
* <fct> <chr> <chr> <chr> <chr> <dbl> <dbl> <dbl> <dbl> <chr>
1 coty v1 datax sl hl 556 -0.228 0.819 0.819 ns
2 1true v1 datax sl hl 556 0.458 0.647 0.647 ns

## Sheet: Figure 1E
	n=
Epidermal Standard Light	80
Epidermal High Light	80
Mesophyll Standard Light	80
Mesophyll High Light	80
	n represents a measurement of an individual mitochondria, 20 mitochondria sampled from 4 images, 1 image per leaf
SUMMARY OUTPUT
Epidermal Standard Light										Epidermal High Light
Regression Statistics										Regression Statistics
Multiple R	0.590657									Multiple R	0.743375
R Square	0.348876									R Square	0.552606
Adjusted R Square	0.340419									Adjusted R Square	0.546796
Standard Error	0.0841667									Standard Error	0.136484
Observations	79									Observations	79
ANOVA										ANOVA
	df	SS	MS	F	Significance F						df	SS	MS	F	Significance F
Regression	1	0.292266	0.292266	41.257	1.00527e-08					Regression	1	1.77165	1.77165	95.1078	4.29836e-15
Residual	77	0.545471	0.00708404							Residual	77	1.43434	0.0186278
Total	78	0.837737								Total	78	3.20599
	Coefficients	Standard Error	t Stat	P-value	Lower 95%	Upper 95%	Lower 95.0%	Upper 95.0%			Coefficients	Standard Error	t Stat	P-value	Lower 95%	Upper 95%	Lower 95.0%	Upper 95.0%
Intercept	1.01458	0.0305379	33.2238	2.1008e-47	0.953774	1.07539	0.953774	1.07539		Intercept	0.875593	0.0343945	25.4573	3.063e-39	0.807105	0.944081	0.807105	0.944081
X Variable 1	-0.266055	0.0414212	-6.42316	1.00527e-08	-0.348535	-0.183575	-0.348535	-0.183575		X Variable 1	-0.27335	0.0280292	-9.75232	4.29836e-15	-0.329163	-0.217537	-0.329163	-0.217537
Mesophyll Standard Light										Mesophyll High Light
Regression Statistics										Regression Statistics
Multiple R	0.330514									Multiple R	0.32858
R Square	0.10924									R Square	0.107965
Adjusted R Square	0.0976715									Adjusted R Square	0.0963802
Standard Error	0.0299914									Standard Error	0.0365344
Observations	79									Observations	79
ANOVA										ANOVA
	df	SS	MS	F	Significance F						df	SS	MS	F	Significance F
Regression	1	0.00849386	0.00849386	9.44302	0.00293046					Regression	1	0.0124393	0.0124393	9.31949	0.00311159
Residual	77	0.0692604	0.000899486							Residual	77	0.102777	0.00133476
Total	78	0.0777543								Total	78	0.115216
	Coefficients	Standard Error	t Stat	P-value	Lower 95%	Upper 95%	Lower 95.0%	Upper 95.0%			Coefficients	Standard Error	t Stat	P-value	Lower 95%	Upper 95%	Lower 95.0%	Upper 95.0%
Intercept	0.969468	0.011997	80.8093	3.30465e-76	0.945579	0.993357	0.945579	0.993357		Intercept	0.984166	0.0160213	61.4287	3.54077e-67	0.952264	1.01607	0.952264	1.01607
X Variable 1	-0.0457311	0.0148818	-3.07295	0.00293046	-0.0753645	-0.0160976	-0.0753645	-0.0160976		X Variable 1	-0.0709674	0.0232468	-3.05278	0.00311159	-0.117258	-0.0246771	-0.117258	-0.0246771

## Sheet: Figure 1G
	n=
Adaxial Standard Light	400
Adaxial High Light	400
Abaxial Standard Light	400
Abaxial High Light	400
	n represents a measurement of an individual mitochondria, 40 mitochondria sampled from 10 images, 2 images per leaf
Assumption tests on untransformed data
Levene's Test for Homogeneity of Variance (center = median)
Df F value Pr(>F)
group 3 69.127 < 2.2e-16 ***
1596
studentized Breusch-Pagan test
BP = 67.733, df = 3, p-value = 1.305e-14
Shapiro-Wilk normality test
W = 0.8383, p-value < 2.2e-16
Two way type II weighted least squares ANOVA
Sum Sq Df F value Pr(>F)
v1 269.24 1 146.9523 < 2.2e-16 ***
v2 46.04 1 25.1287 5.96e-07 ***
v1:v2 6.80 1 3.7129 0.05417 .
Residuals 2924.18 1596
v1 term .y. group1 group2 df statistic p p.adj
* <fct> <chr> <chr> <chr> <chr> <dbl> <dbl> <dbl> <dbl>
1 sl v2 datax ad ab 1596 3.91 0.0000951 0.0000951
2 hl v2 datax ad ab 1596 3.68 0.000242 0.000242
v2 term .y. group1 group2 df statistic p p.adj
* <fct> <chr> <chr> <chr> <chr> <dbl> <dbl> <dbl> <dbl>
1 ad v1 datax sl hl 1596 -9.57 4.06e-21 4.06e-21
2 ab v1 datax sl hl 1596 -7.69 2.52e-14 2.52e-14

## Sheet: Figure 1J
	n=
SL RC	200
HL RC	200
SL_M	200
HL_M	200
SL_TZ	200
HL_TZ	200
SL_EZ	200
HL_EZ	200
SL_DZ NRH	200
HL_DZ NRH	200
SL_DZ RHI	200
HL_DZ RHI	200
	n represents a measurement of an individual mitochondria, 40 mitochondria sampled from 5 images, 1 image per root per zone
Assumption tests on untransformed data
Levene's Test for Homogeneity of Variance (center = median)
Df F value Pr(>F)
group 11 44.939 < 2.2e-16 ***
2388
studentized Breusch-Pagan test
BP = 152.75, df = 11, p-value < 2.2e-16
Shapiro-Wilk normality test
W = 0.77918, p-value < 2.2e-16
Two way type II weighted least squares ANOVA
Sum Sq Df F value Pr(>F)
v1 2.1 1 1.1136 0.2914
v2 984.6 5 104.3217 <2e-16 ***
v1:v2 17.3 5 1.8350 0.1027
Residuals 4507.7 2388
	v1	term	.y.	group1	group2	df	statistic	p	p.adj	p.adj.signif
1	sl	v2	datax	m	dz	2388	-9.93751	7.87924e-23	1.18189e-21	****
2	sl	v2	datax	m	ez	2388	-9.90123	1.1171e-22	1.67565e-21	****
3	sl	v2	datax	m	rc	2388	-8.43398	5.69907e-17	8.54861e-16	****
4	sl	v2	datax	m	rhi	2388	0.442555	0.658128	1	ns
5	sl	v2	datax	m	tz	2388	-4.06093	5.04531e-05	0.000756797	***
6	sl	v2	datax	dz	ez	2388	-0.400985	0.688467	1	ns
7	sl	v2	datax	dz	rc	2388	5.6496	1.7993e-08	2.69896e-07	****
8	sl	v2	datax	dz	rhi	2388	9.88635	1.28864e-22	1.93297e-21	****
9	sl	v2	datax	dz	tz	2388	9.01891	3.80264e-19	5.70396e-18	****
10	sl	v2	datax	ez	rc	2388	5.87141	4.92236e-09	7.38355e-08	****
11	sl	v2	datax	ez	rhi	2388	9.863	1.61173e-22	2.41759e-21	****
12	sl	v2	datax	ez	tz	2388	9.03744	3.22823e-19	4.84234e-18	****
13	sl	v2	datax	rc	rhi	2388	8.03946	1.40513e-15	2.1077e-14	****
14	sl	v2	datax	rc	tz	2388	6.3938	1.93991e-10	2.90987e-09	****
15	sl	v2	datax	rhi	tz	2388	-3.5116	0.000453672	0.00680508	**
16	hl	v2	datax	m	dz	2388	-10.296	2.35342e-24	3.53013e-23	****
17	hl	v2	datax	m	ez	2388	-9.45039	7.76551e-21	1.16483e-19	****
18	hl	v2	datax	m	rc	2388	-8.59948	1.42471e-17	2.13707e-16	****
19	hl	v2	datax	m	rhi	2388	-2.43334	0.015033	0.225495	ns
20	hl	v2	datax	m	tz	2388	-6.64836	3.66048e-11	5.49072e-10	****
21	hl	v2	datax	dz	ez	2388	0.639558	0.522522	1	ns
22	hl	v2	datax	dz	rc	2388	5.02465	5.41695e-07	8.12543e-06	****
23	hl	v2	datax	dz	rhi	2388	8.92371	8.77472e-19	1.31621e-17	****
24	hl	v2	datax	dz	tz	2388	8.77652	3.14652e-18	4.71978e-17	****
25	hl	v2	datax	ez	rc	2388	4.24435	2.27601e-05	0.000341402	***
26	hl	v2	datax	ez	rhi	2388	8.11049	7.97292e-16	1.19594e-14	****
27	hl	v2	datax	ez	tz	2388	7.92715	3.40991e-15	5.11487e-14	****
28	hl	v2	datax	rc	rhi	2388	5.93632	3.33947e-09	5.00921e-08	****
29	hl	v2	datax	rc	tz	2388	5.78367	8.26464e-09	1.2397e-07	****
30	hl	v2	datax	rhi	tz	2388	-1.4211	0.155418	1	ns
	v2	term	.y.	group1	group2	df	statistic	p	p.adj	p.adj.signif
1	m	v1	datax	sl	hl	2388	1.25121	0.21098	0.21098	ns
2	dz	v1	datax	sl	hl	2388	-0.590633	0.554822	0.554822	ns
3	ez	v1	datax	sl	hl	2388	0.456217	0.648275	0.648275	ns
4	rc	v1	datax	sl	hl	2388	-1.2758	0.202152	0.202152	ns
5	rhi	v1	datax	sl	hl	2388	-1.89597	0.0580843	0.0580843	ns
6	tz	v1	datax	sl	hl	2388	-1.71575	0.0863382	0.0863382	ns

## Sheet: Figure 2B
	n=
1H SL	320
2H SL	320
4H SL	320
6H SL	320
12H SL	320
16H SL	320
1H HL	320
2H HL	320
4H HL	320
6H HL	320
12H HL	320
16H HL	320
n represents a measurement of an individual mitochondria, 40 mitochondria sampled from 8 images, 2 images per leaf
Assumption tests on untransformed data
Levene's Test for Homogeneity of Variance (center = median)
Df F value Pr(>F)
group 11 98.846 < 2.2e-16 ***
3828
studentized Breusch-Pagan test
BP = 399.17, df = 11, p-value < 2.2e-16
Shapiro-Wilk normality test
W = 0.82345, p-value < 2.2e-16
Two way type II weighted least squares ANOVA
Sum Sq Df F value Pr(>F)
v1 368.1 1 200.355 < 2.2e-16 ***
v2 240.9 5 26.231 < 2.2e-16 ***
v1:v2 738.2 5 80.367 < 2.2e-16 ***
Residuals 7032.7 3828
	v1	term	.y.	group1	group2	df	statistic	p	p.adj	p.adj.signif
1	hl	v2	datax	12h	16h	3828	0.440862	0.659338	1	ns
2	hl	v2	datax	12h	1h	3828	14.0372	1.09869e-43	1.64804e-42	****
3	hl	v2	datax	12h	2h	3828	11.2999	3.78521e-29	5.67782e-28	****
4	hl	v2	datax	12h	4h	3828	5.78637	7.76859e-09	1.16529e-07	****
5	hl	v2	datax	12h	6h	3828	3.47881	0.000509267	0.00763901	**
6	hl	v2	datax	16h	1h	3828	12.6964	3.29499e-36	4.94249e-35	****
7	hl	v2	datax	16h	2h	3828	10.1788	4.97372e-24	7.46058e-23	****
8	hl	v2	datax	16h	4h	3828	5.03914	4.89232e-07	7.33848e-06	****
9	hl	v2	datax	16h	6h	3828	2.85016	0.00439315	0.0658972	ns
10	hl	v2	datax	1h	2h	3828	-4.7243	2.39197e-06	3.58796e-05	****
11	hl	v2	datax	1h	4h	3828	-10.5969	7.00898e-26	1.05135e-24	****
12	hl	v2	datax	1h	6h	3828	-12.9973	7.91453e-38	1.18718e-36	****
13	hl	v2	datax	2h	4h	3828	-6.74526	1.757e-11	2.6355e-10	****
14	hl	v2	datax	2h	6h	3828	-9.33243	1.70453e-20	2.55679e-19	****
15	hl	v2	datax	4h	6h	3828	-2.63757	0.00838401	0.12576	ns
16	sl	v2	datax	12h	16h	3828	1.52023	0.128535	1	ns
17	sl	v2	datax	12h	1h	3828	0.443548	0.657394	1	ns
18	sl	v2	datax	12h	2h	3828	1.942	0.0522109	0.783164	ns
19	sl	v2	datax	12h	4h	3828	-1.53758	0.124234	1	ns
20	sl	v2	datax	12h	6h	3828	-0.235917	0.813509	1	ns
21	sl	v2	datax	16h	1h	3828	-1.0855	0.277769	1	ns
22	sl	v2	datax	16h	2h	3828	0.705077	0.480805	1	ns
23	sl	v2	datax	16h	4h	3828	-3.06533	0.00218949	0.0328423	*
24	sl	v2	datax	16h	6h	3828	-1.78042	0.0750859	1	ns
25	sl	v2	datax	1h	2h	3828	1.57442	0.115472	1	ns
26	sl	v2	datax	1h	4h	3828	-1.98831	0.046848	0.702721	ns
27	sl	v2	datax	1h	6h	3828	-0.686275	0.492581	1	ns
28	sl	v2	datax	2h	4h	3828	-3.3083	0.00094731	0.0142097	*
29	sl	v2	datax	2h	6h	3828	-2.16884	0.0301564	0.452346	ns
30	sl	v2	datax	4h	6h	3828	1.31621	0.188184	1	ns
v2 term .y. group1 group2 df statistic p p.adj p.adj.signif
* <chr> <chr> <chr> <chr> <chr> <dbl> <dbl> <dbl> <dbl> <chr>
1 12h v1 datax sl hl 3828 -13.5 7.43e-41 7.43e-41 ****
2 16h v1 datax sl hl 3828 -12.8 6.82e-37 6.82e-37 ****
3 1h v1 datax sl hl 3828 1.08 2.82e- 1 2.82e- 1 ns
4 2h v1 datax sl hl 3828 -5.10 3.58e- 7 3.58e- 7 ****
5 4h v1 datax sl hl 3828 -8.81 1.86e-18 1.86e-18 ****
6 6h v1 datax sl hl 3828 -12.2 9.33e-34 9.33e-34 ****

## Sheet: Figure 2D
	n=
SL 1	15
SL 6	15
SL12	15
HL 1	15
HL 6	15
HL 12	15
	n represents the average mitochondrial velocity of all mitochondria tracked by TrackMate in a single recording, 1-2 recording per leaf.
Assumption tests on untransformed data
Levene's Test for Homogeneity of Variance (center = median)
Df F value Pr(>F)
group 5 3.7303 0.004246 **
84
studentized Breusch-Pagan test
BP = 13.203, df = 5, p-value = 0.02155
Shapiro-Wilk normality test
W = 0.96298, p-value = 0.01157
Two way type II weighted least squares ANOVA
Sum Sq Df F value Pr(>F)
v1 145.915 1 89.9580 6.283e-15 ***
v2 3.354 2 1.0340 0.3601
v1:v2 5.037 2 1.5526 0.2177
Residuals 136.251 84
v1 term .y. group1 group2 df statistic p p.adj p.adj.signif
* <fct> <chr> <chr> <chr> <chr> <dbl> <dbl> <dbl> <dbl> <chr>
1 sl v2 datax 1h 12h 84 0.0488 0.961 1 ns
2 sl v2 datax 1h 6h 84 -0.683 0.497 1 ns
3 sl v2 datax 12h 6h 84 -0.649 0.518 1 ns
4 hl v2 datax 1h 12h 84 1.78 0.0783 0.235 ns
5 hl v2 datax 1h 6h 84 2.11 0.0379 0.114 ns
6 hl v2 datax 12h 6h 84 0.828 0.410 1 ns
v2 term .y. group1 group2 df statistic p p.adj p.adj.signif
* <fct> <chr> <chr> <chr> <chr> <dbl> <dbl> <dbl> <dbl> <chr>
1 1h v1 datax sl hl 84 3.82 2.53e- 4 2.53e- 4 ***
2 12h v1 datax sl hl 84 4.74 8.52e- 6 8.52e- 6 ****
3 6h v1 datax sl hl 84 7.48 6.58e-11 6.58e-11 ****

## Sheet: Figure 2G
	n=
SL Fusion	20
SL Fission	20
HL Fusion	20
HL Fission	20
	n represents an individual recording, 2 recordings per leaf.
Assumption tests on untransformed data
Levene's Test for Homogeneity of Variance (center = median)
Df F value Pr(>F)
group 3 11.995 1.638e-06 ***
76
studentized Breusch-Pagan test
BP = 8.5859, df = 3, p-value = 0.03534
Shapiro-Wilk normality test
W = 0.66709, p-value = 3.543e-12
Two way type II weighted least squares ANOVA
Sum Sq Df F value Pr(>F)
v1 62.335 1 16.0820 0.0001406 ***
v2 0.793 1 0.2047 0.6522415
v1:v2 17.789 1 4.5895 0.0353705 *
Residuals 294.583 76
v1 term .y. group1 group2 df statistic p p.adj p.adj.signif
* <fct> <chr> <chr> <chr> <chr> <dbl> <dbl> <dbl> <dbl> <chr>
1 sl v2 datax fus fis 76 -0.559 0.578 0.578 ns
2 hl v2 datax fus fis 76 2.12 0.0375 0.0375 *
v2 term .y. group1 group2 df statistic p p.adj p.adj.signif
* <fct> <chr> <chr> <chr> <chr> <dbl> <dbl> <dbl> <dbl> <chr>
1 fus v1 datax sl hl 76 -3.62 0.000530 0.000530 ***
2 fis v1 datax sl hl 76 -2.75 0.00741 0.00741 **

## Sheet: Figure 4D
	n=
SL_DMSO 1	320
SL_DMSO_2	320
SL_DCMU5	320
SL_DCMU10	320
SL_MV5	320
SL_MV10	320
HL_DMSO 1	320
HL_DMSO2	320
HL_DCMU5	320
HL_DCMU10	320
HL_MV5	320
HL_MV10	320
	n represents a measurement of an individual mitochondria, 40 mitochondria sampled from 8 images, 2 images per leaf
Assumption tests on untransformed data
Levene's Test for Homogeneity of Variance (center = median)
Df F value Pr(>F)
group 11 97.256 < 2.2e-16 ***
3828
studentized Breusch-Pagan test
BP = 348.92, df = 11, p-value < 2.2e-16
Shapiro-Wilk normality test
W = 0.79462, p-value < 2.2e-16
Two way type II weighted least squares ANOVA
Sum Sq Df F value Pr(>F)
v1 554.2 1 292.214 < 2.2e-16 ***
v2 233.5 5 24.626 < 2.2e-16 ***
v1:v2 657.6 5 69.337 < 2.2e-16 ***
Residuals 7260.5 3828
	v1	term	.y.	group1	group2	df	statistic	p	p.adj	p.adj.signif
1	hl	v2	datax	dcmu10	dcmu5	3828	-7.11459	1.33365e-12	2.00048e-11	****
2	hl	v2	datax	dcmu10	dmso1	3828	-12.8167	7.4938e-37	1.12407e-35	****
3	hl	v2	datax	dcmu10	dmso2	3828	-12.8262	6.65579e-37	9.98368e-36	****
4	hl	v2	datax	dcmu10	mv10	3828	-8.63937	8.17311e-18	1.22597e-16	****
5	hl	v2	datax	dcmu10	mv5	3828	-10.7928	9.01067e-27	1.3516e-25	****
6	hl	v2	datax	dcmu5	dmso1	3828	-8.28126	1.66562e-16	2.49843e-15	****
7	hl	v2	datax	dcmu5	dmso2	3828	-9.37577	1.14169e-20	1.71254e-19	****
8	hl	v2	datax	dcmu5	mv10	3828	-1.86703	0.0619737	0.929605	ns
9	hl	v2	datax	dcmu5	mv5	3828	-6.30667	3.17532e-10	4.76297e-09	****
10	hl	v2	datax	dmso1	dmso2	3828	-2.37046	0.0178152	0.267227	ns
11	hl	v2	datax	dmso1	mv10	3828	6.81517	1.08921e-11	1.63381e-10	****
12	hl	v2	datax	dmso1	mv5	3828	1.6685	0.0952988	1	ns
13	hl	v2	datax	dmso2	mv10	3828	8.21504	2.87054e-16	4.3058e-15	****
14	hl	v2	datax	dmso2	mv5	3828	3.81583	0.000137869	0.00206804	**
15	hl	v2	datax	mv10	mv5	3828	-4.87003	1.1609e-06	1.74135e-05	****
16	sl	v2	datax	dcmu10	dcmu5	3828	1.13879	0.25486	1	ns
17	sl	v2	datax	dcmu10	dmso1	3828	-0.891243	0.372855	1	ns
18	sl	v2	datax	dcmu10	dmso2	3828	-0.0474187	0.962182	1	ns
19	sl	v2	datax	dcmu10	mv10	3828	-4.0382	5.4918e-05	0.000823769	***
20	sl	v2	datax	dcmu10	mv5	3828	1.15047	0.250022	1	ns
21	sl	v2	datax	dcmu5	dmso1	3828	-2.09598	0.0361492	0.542237	ns
22	sl	v2	datax	dcmu5	dmso2	3828	-1.09355	0.274223	1	ns
23	sl	v2	datax	dcmu5	mv10	3828	-5.32952	1.0415e-07	1.56225e-06	****
24	sl	v2	datax	dcmu5	mv5	3828	0.0678049	0.945944	1	ns
25	sl	v2	datax	dmso1	dmso2	3828	0.773168	0.439471	1	ns
26	sl	v2	datax	dmso1	mv10	3828	-3.23459	0.00122851	0.0184277	*
27	sl	v2	datax	dmso1	mv5	3828	2.06093	0.0393768	0.590652	ns
28	sl	v2	datax	dmso2	mv10	3828	-3.69887	0.000219605	0.00329408	**
29	sl	v2	datax	dmso2	mv5	3828	1.11001	0.267063	1	ns
30	sl	v2	datax	mv10	mv5	3828	5.15855	2.61487e-07	3.92231e-06	****
	v2	term	.y.	group1	group2	df	statistic	p	p.adj	p.adj.signif
1	dcmu10	v1	datax	sl	hl	3828	-1.74334	0.0813551	0.0813551	ns
2	dcmu5	v1	datax	sl	hl	3828	-9.27422	2.91219e-20	2.91219e-20	****
3	dmso1	v1	datax	sl	hl	3828	-13.2639	2.7255e-39	2.7255e-39	****
4	dmso2	v1	datax	sl	hl	3828	-13.272	2.45711e-39	2.45711e-39	****
5	mv10	v1	datax	sl	hl	3828	-7.50241	7.74633e-14	7.74633e-14	****
6	mv5	v1	datax	sl	hl	3828	-11.8947	4.60242e-32	4.60242e-32	****

[truncated: 35 more sheets: Figure 4H, Figure 5C, Figure 5E, Figure 5G, Figure 5I, Figure 7B Tubules, Figure 7B Cisternae, Figure 7D Tubules, Figure 7D Cisternae, Figure 8B, Figure 8C Tubules, Figure 8C Cisternae, Figure 8C Polygon, Figure 9B, Figure 9C, Figure 9D Tubules, Figure 9D Cisternae, Figure 9D Polygon, Supp Fig 1F, Supp Fig 1H …]
