# Supplementary material for: Chloroplast Stress Signals Orchestrate Epidermis‐Specific Remodeling of Mitochondria and ER Under High Light
Source: Adv Sci (Weinh). 2026 Jan 27;13(18):e14970. doi: 10.1002/advs.202514970 (PMC13042555; doi:10.1002/advs.202514970)
Supplement: Supplementary file 2 — Supporting File 2: advs74002‐sup‐0002‐TableS1‐S4.zip. [file ADVS-13-e14970-s003.zip › Table S2.xlsx]

## Sheet: Filtered Protein Groups 
T: Protein IDs	T: Majority protein IDs	C: Taxonomy IDs	N: Peptides	N: Razor + unique peptides	N: Unique peptides	N: Sequence coverage [%]	N: Unique + razor sequence coverage [%]	N: Unique sequence coverage [%]	N: Mol. weight [kDa]	N: Q-value	N: Score	N: Intensity	N: MS/MS count	T: id	LFQ intensity con1	LFQ intensity con2	LFQ intensity con3	LFQ intensity fum1	LFQ intensity fum2	LFQ intensity fum3	LFQ intensity highlight1	LFQ intensity highlight2	LFQ intensity highlight3	LFQ intensity mock1	LFQ intensity mock2	LFQ intensity mock3
AT1G01080.2;AT1G01080.1;AT1G01080.3	AT1G01080.2;AT1G01080.1;AT1G01080.3	-1	10	10	10	41.8	41.8	41.8	32.674	0	47.829	1965100000	66	1	-0.262889	-0.219852	-0.351674	-0.606842	-0.347113	-0.576632	-1.25387	-0.160867	-0.598559	-0.441944	-0.389477	-0.376455
AT1G01170.2;AT1G01170.1	AT1G01170.2;AT1G01170.1	-1	3	3	3	42.2	42.2	42.2	9.0623	0	29.753	7018100000	44	4	0.930745	0.607708	1.03994	-1.66436	0.776242	0.534242	1.01176	0.836831	0.936436	-1.70997	0.622954	0.723785
AT1G01320.2;AT1G01320.3;AT1G01320.1	AT1G01320.2;AT1G01320.3;AT1G01320.1	-1	38	38	32	29	29	25.1	197.5	0	291.67	9258400000	212	8	0.129821	0.181437	0.0758367	0.357354	0.273052	0.321141	0.198624	0.401843	0.463721	0.349685	0.261468	0.312781
AT1G01610.1	AT1G01610.1	-1	14	14	6	34.2	34.2	15.9	56.261	0	30.661	1781100000	60	12	-2.18173	-1.60649	-1.45486	-0.270128	-0.203922	-0.077188	-1.16716	-1.70723	-1.24347	-1.92317	-1.22015	-1.30714
AT1G01790.2;AT1G01790.1	AT1G01790.2;AT1G01790.1	-1	24	24	21	29.9	29.9	25.8	128.03	0	259.23	4613000000	98	15	-0.259454	-1.33616	-0.623589	0.512293	0.401294	0.247137	-0.602657	-0.254045	-0.140069	-0.545204	-0.377099	-0.403105
AT1G01800.2;AT1G01800.1	AT1G01800.2;AT1G01800.1	-1	9	9	9	37.7	37.7	37.7	28.303	0	25.442	2933200000	64	16	0.0317575	-0.131101	-0.100059	-0.177465	-0.289682	-0.274094	-0.149868	-0.229183	-0.164393	-0.282142	-0.14303	-0.335663
AT1G01960.1	AT1G01960.1	-1	25	25	20	17	17	14	194.94	0	310.5	3983100000	150	19	-0.833534	-0.632205	-0.806716	-0.399893	-0.421691	-0.309783	-0.129817	-0.094123	-0.103344	-0.601158	-0.546125	-0.652097
AT1G02080.2;AT1G02080.3;AT1G02080.1	AT1G02080.2;AT1G02080.3;AT1G02080.1	-1	31	31	31	17.2	17.2	17.2	263.76	0	174.73	2309500000	125	20	-0.854849	-0.822725	-1.74783	-0.34584	-0.521531	-0.32878	-0.426731	-0.410255	-0.359355	-0.906438	-0.491601	-0.536609
AT1G02150.1	AT1G02150.1	-1	15	15	15	35.3	35.3	35.3	59.882	0	111.51	4713500000	112	24	-0.0725038	-0.0236994	-0.149232	-0.0183658	0.100626	0.0864245	0.160278	0.243454	0.0704611	-0.0489493	-0.0693642	-0.210503
AT1G02280.2;AT1G02280.1	AT1G02280.2;AT1G02280.1	-1	12	12	12	51.5	51.5	51.5	32.925	0	261.38	6154900000	73	25	0.179047	0.236746	0.229889	-0.0513644	-0.101318	0.0619655	-0.094629	0.103104	-0.0282021	0.0680797	0.0892979	0.150884
AT1G02410.3;AT1G02410.2;AT1G02410.1	AT1G02410.3;AT1G02410.2;AT1G02410.1	-1	5	5	5	27.5	27.5	27.5	32.604	0	28.415	659970000	44	27	-1.1493	-0.86322	-0.963131	-1.44065	-1.34324	-1.40412	-0.63463	-0.640419	-0.781361	-1.10745	-1.07919	-1.11936
AT1G02500.2;AT1G02500.1	AT1G02500.2;AT1G02500.1	-1	18	2	2	56	6.6	6.6	43.158	0	72.618	2192700000	73	29	-0.0716273	0.0910227	-0.156999	-0.271305	-0.291338	0.300193	0.23571	0.315828	0.261574	0.0304524	-1.07221	-0.135835
AT1G02560.1	AT1G02560.1	-1	4	4	4	13.4	13.4	13.4	32.356	0	84.145	5963000000	20	30	0.903378	1.01836	0.775326	0.712109	0.775115	0.643287	-1.50545	-1.51471	-1.12828	-1.59665	0.913172	0.945471
AT1G02690.1;AT1G02690.2	AT1G02690.1;AT1G02690.2	-1	6	4	3	15.2	10.4	7.4	59.388	0	58.152	238770000	23	31	-1.33728	-1.60799	-1.55774	-1.74359	-1.78173	-1.79511	-0.845195	-1.73641	-1.56828	-1.42026	-2.12374	-1.54466
AT1G02780.1	AT1G02780.1	-1	3	3	2	24.3	24.3	20.1	24.606	0	59.676	5218900000	46	32	0.311702	0.221616	0.412007	0.532703	0.456937	0.626615	0.102608	-1.79965	-1.55616	0.515343	0.263616	0.60232
AT1G02930.2;AT1G02930.1	AT1G02930.2;AT1G02930.1	-1	11	11	4	68.3	68.3	29.3	23.486	0	52.098	6766400000	74	36	-0.0206011	-0.0083627	-1.66322	0.602942	0.235473	0.222353	0.752964	0.785195	0.630272	0.298736	0.304084	0.14147
AT1G03090.2;AT1G03090.1	AT1G03090.2;AT1G03090.1	-1	29	29	29	57.4	57.4	57.4	80.45	0	275.08	30539000000	240	41	0.724325	0.509583	0.583897	0.626	0.555541	0.572712	1.07554	0.945777	1.09698	0.723874	0.774525	0.756414
AT1G03160.1;AT1G03160.2;AT1G03160.4;AT1G03160.3	AT1G03160.1;AT1G03160.2;AT1G03160.4;AT1G03160.3	-1	14	14	14	17.3	17.3	17.3	100.73	0	38.292	634310000	64	43	-1.37296	-1.17792	-1.36747	-1.60233	-1.32974	-1.59918	-1.14536	-1.14416	-1.10533	-1.29552	-1.26001	-1.46328
AT1G03230.1	AT1G03230.1	-1	7	7	5	21.9	21.9	16.1	46.148	0	51.378	835120000	36	45	-0.808003	-1.22141	-0.863061	-0.588359	-0.79522	-0.681686	-1.17201	-1.39789	-1.56005	-1.14019	-0.867067	-0.685399
AT1G03630.2;AT1G03630.1	AT1G03630.2;AT1G03630.1	-1	20	17	16	60.7	55.4	53.4	43.625	0	314.18	15480000000	186	50	0.680597	0.726486	0.561503	0.590326	0.614517	0.568586	0.649618	0.705216	0.60195	0.717999	0.657754	0.631358
AT1G03860.1;AT1G03860.3;AT1G03860.2	AT1G03860.1;AT1G03860.3;AT1G03860.2	-1	14	10	9	64.7	50	46.9	31.81	0	323.31	33020000000	122	52	1.49143	1.43399	1.47962	1.18516	1.40736	1.31829	1.67863	1.54568	1.5271	1.35107	1.40873	1.38411
AT1G04080.4;AT1G04080.1;AT1G04080.3;AT1G04080.2;AT1G04080.5	AT1G04080.4;AT1G04080.1;AT1G04080.3;AT1G04080.2;AT1G04080.5	-1	16	16	16	31.6	31.6	31.6	85.241	0	79.771	2217800000	99	54	-0.46002	-0.685974	-0.795541	-0.340917	-0.382569	-0.696747	-0.902913	-0.893219	-0.906293	-0.202518	-0.154945	-0.366885
AT1G04280.2;AT1G04280.1;AT2G30630.3;AT1G06750.3;AT1G06750.1;AT1G06750.2;AT2G30630.1;AT2G30630.2	AT1G04280.2;AT1G04280.1	-1	13	13	13	35.8	35.8	35.8	54.511	0	66.182	1237600000	50	57	-0.702711	-0.519767	-0.534622	-0.595004	-0.590858	-0.988407	-0.240222	-0.126603	-0.335283	-0.651596	-0.477315	-0.439418
AT1G04410.1;AT5G43330.1;AT5G56720.1	AT1G04410.1;AT5G43330.1	-1	9	9	9	33.7	33.7	33.7	35.571	0	24.736	2068500000	52	58	-0.42009	-0.380612	-0.39953	-0.352502	-0.484652	-0.549339	-0.174605	-0.0362447	-0.232704	-0.382603	-0.224512	-0.444037
AT1G04430.3;AT1G04430.2;AT1G04430.1	AT1G04430.3;AT1G04430.2;AT1G04430.1	-1	19	14	13	37.4	30.5	28.9	70.507	0	67.079	1709300000	85	60	-0.645874	-0.577366	-0.863227	-0.544975	-0.925363	-0.494333	-0.640393	-0.526555	-0.85945	-0.456214	-0.410964	-0.725552
AT3G04400.2;AT2G33370.2;AT3G04400.1;AT2G33370.1;AT1G04480.1	AT3G04400.2;AT2G33370.2;AT3G04400.1;AT2G33370.1;AT1G04480.1	-1	7	7	7	70.4	70.4	70.4	13.406	0	168.98	15982000000	87	61	0.846752	0.930282	1.13522	1.14648	1.18202	1.2398	0.40421	0.236103	0.441614	1.21351	0.965318	1.0966
AT1G04530.1	AT1G04530.1	-1	9	9	9	38.7	38.7	38.7	34.553	0	37.246	1083500000	46	63	-1.30276	-0.862783	-0.611503	-0.454003	-0.605069	-0.679965	-0.81784	-0.951534	-1.08219	-0.584016	-0.502748	-0.794942
AT1G04640.2;AT1G04640.1	AT1G04640.2;AT1G04640.1	-1	13	13	13	74	74	74	26.421	0	52.204	3605300000	50	66	-0.106232	-0.17614	-0.32492	-0.113317	-0.467436	-0.284617	0.414395	0.614627	0.621279	-0.417196	-0.154457	-0.238234
AT1G04750.1;AT2G33120.1;AT2G33120.2;AT1G04750.4;AT1G04750.3;AT1G04750.2;AT2G33120.3;AT1G04760.2;AT1G04760.1;AT2G32670.1;AT3G24890.5;AT3G24890.4;AT3G24890.3;AT3G24890.1;AT3G24890.2	AT1G04750.1;AT2G33120.1;AT2G33120.2;AT1G04750.4;AT1G04750.3;AT1G04750.2	-1	5	5	5	26	26	26	24.765	0	34.146	903690000	33	68	-0.612749	-0.138364	-0.28837	-1.44119	-0.437068	-0.466911	-1.80133	-1.37305	-1.36915	-0.482006	-0.42397	-0.324404
AT1G50010.1;AT1G04820.1	AT1G50010.1;AT1G04820.1	-1	26	26	1	72	72	3.1	49.54	0	323.31	313960000000	551	71	2.85239	2.86179	2.79063	2.78681	2.82544	2.76884	2.73995	2.83801	2.80399	3.01218	3.00971	2.85753
AT1G05190.1	AT1G05190.1	-1	12	12	12	51.6	51.6	51.6	24.705	0	51.778	24295000000	114	79	1.03797	1.10641	1.16762	1.09322	1.08666	1.0609	0.61702	0.750506	0.705292	1.09866	0.938499	1.09154
AT1G05270.1	AT1G05270.1	-1	11	11	11	40.7	40.7	40.7	40.741	0	40.588	2321600000	60	80	-0.349543	-0.335049	-0.397248	-0.207867	-0.260705	-0.153791	0.323858	0.205273	0.306857	-0.3498	-0.301729	-0.321107
AT1G06000.1	AT1G06000.1	-1	7	7	7	20.9	20.9	20.9	48.122	0	33.213	3712200000	51	89	0.33723	0.105191	0.299405	0.307235	0.240716	0.329473	0.226529	0.0173469	0.231026	0.3127	0.548639	0.47446
AT1G06220.3;AT1G06220.2;AT1G06220.1	AT1G06220.3;AT1G06220.2;AT1G06220.1	-1	16	16	4	20.9	20.9	5.1	110.44	0	27.933	727120000	47	92	-1.65566	-0.877797	-1.18746	-1.00777	-1.41522	-0.96651	-0.387431	-0.809306	-0.755765	-1.00509	-1.05308	-0.841894
AT1G06290.1;AT3G06690.1;AT1G06310.1	AT1G06290.1	-1	7	7	7	12.7	12.7	12.7	75.675	0	18.954	311530000	27	93	-1.68911	-1.32817	-1.44783	-1.42668	-1.17028	-1.02037	-1.10685	-1.61594	-1.69144	-1.54161	-1.3818	-2.00059
AT1G06400.1	AT1G06400.1	-1	6	4	4	28.7	21.3	21.3	23.927	0	15.399	486830000	33	94	-1.12382	-1.03085	-1.05398	-0.925286	-1.29453	-1.12506	-1.11038	-1.14544	-1.35899	-1.32673	-1.35094	-1.42632
AT1G06410.3;AT1G06410.2;AT1G06410.1	AT1G06410.3;AT1G06410.2;AT1G06410.1	-1	16	16	14	23.6	23.6	21.4	96.687	0	69.501	3447700000	78	95	-0.0366529	0.0120563	-0.534025	0.0203698	0.356167	0.243185	0.0606729	0.148086	-0.36826	-0.0933474	0.225324	0.00536042
AT1G06530.1	AT1G06530.1	-1	17	17	17	47.7	47.7	47.7	36.119	0	323.31	23162000000	201	98	0.902538	0.845186	0.88859	0.88026	0.625999	0.784878	1.0608	1.04265	1.21092	0.922853	0.799077	0.76352
AT1G06550.1	AT1G06550.1	-1	14	14	14	46.8	46.8	46.8	43.257	0	112.9	2857200000	53	99	-1.52884	-0.167426	0.047926	-0.185187	-0.315797	-0.0866695	-1.15512	-0.0589295	-0.204327	0.115541	0.231059	0.12092
AT1G06680.1;AT1G06680.2;AT2G30790.1	AT1G06680.1;AT1G06680.2	-1	7	7	7	36.9	36.9	36.9	28.095	0	161.09	22111000000	93	100	0.950971	1.32837	1.18406	1.18536	1.13357	1.17636	0.741468	1.09527	0.887281	1.294	1.29769	1.2935
AT1G06690.1	AT1G06690.1	-1	12	12	12	46.4	46.4	46.4	41.497	0	91.151	3938900000	62	101	0.0125877	0.206201	0.0253447	-0.00809288	-0.252232	-0.308339	0.138529	0.232169	-0.0799523	-0.0654204	-0.012143	-0.173127
AT1G06820.2;AT1G06820.3;AT1G06820.1;AT1G06820.4	AT1G06820.2;AT1G06820.3;AT1G06820.1;AT1G06820.4	-1	7	7	7	15.4	15.4	15.4	57.722	0	74.02	613190000	35	103	-0.93365	-1.70792	-1.05537	-1.15624	-1.74842	-1.29801	-1.01873	-1.01432	-1.04989	-1.62636	-1.16948	-0.873769
AT1G06950.1	AT1G06950.1	-1	51	51	51	56.7	56.7	56.7	112.12	0	323.31	116880000000	693	104	1.33932	1.33804	1.20172	1.30048	1.33818	1.46333	1.47017	1.39747	1.36947	1.44202	1.42036	1.37546
AT1G07110.1	AT1G07110.1	-1	14	14	13	22.7	22.7	20.6	82.558	0	77.877	1763100000	81	107	-0.439782	-0.743865	-0.41982	-0.713008	-0.617468	-0.698348	-0.33683	-0.389246	-0.52388	-0.550411	-0.496061	-0.519433
AT1G07210.1	AT1G07210.1	-1	5	5	5	30.7	30.7	30.7	29.619	0	12.399	351470000	35	110	-1.16647	-1.17471	-0.963421	-1.3369	-1.52468	-1.07347	-0.863613	-1.05572	-0.591286	-1.1814	-1.23837	-1.47493
AT1G07250.1	AT1G07250.1	-1	9	9	9	29.9	29.9	29.9	52.843	0	49.916	1100900000	63	111	-0.654164	-0.742506	-0.763004	-1.32286	-0.893247	-0.971914	-0.751668	-0.618354	-1.44003	-0.714636	-0.764558	-0.97246
AT1G07320.1;AT1G07320.4;AT1G07320.3;AT1G07320.2	AT1G07320.1;AT1G07320.4;AT1G07320.3;AT1G07320.2	-1	11	11	11	40.8	40.8	40.8	30.558	0	78.574	59377000000	87	112	1.81499	2.03792	1.9055	1.92519	1.95088	1.93529	1.45362	1.43487	1.48782	1.9627	1.93495	1.90614
AT1G07440.1;AT1G07440.2;AT2G29330.1;AT1G07450.1	AT1G07440.1;AT1G07440.2	-1	8	8	7	36.5	36.5	33.5	28.332	0	41.974	3325400000	37	114	0.222662	0.290457	0.395176	0.175016	0.305256	0.323227	0.0595655	-1.53282	0.090986	0.252092	-1.54256	0.406897
AT1G07510.1	AT1G07510.1	-1	20	11	11	31	16.2	16.2	89.554	0	98.916	1961200000	48	115	-0.0700529	-1.5466	-0.216892	-0.313649	-0.127761	-0.210456	0.326526	0.586073	0.445953	-0.11714	-0.0555723	-0.0708599
AT5G59970.2;AT5G59970.1;AT5G59690.1;AT3G53730.1;AT3G46320.1;AT3G45930.1;AT2G28740.1;AT1G07820.2;AT1G07820.1;AT1G07660.1;AT1G07660.2	AT5G59970.2;AT5G59970.1;AT5G59690.1;AT3G53730.1;AT3G46320.1;AT3G45930.1;AT2G28740.1;AT1G07820.2;AT1G07820.1;AT1G07660.1;AT1G07660.2	-1	6	6	6	57.3	57.3	57.3	11.409	0	10.689	4121500000	49	117	0.168262	0.202955	0.380147	0.139844	0.177834	0.487858	-1.1861	-2.06714	0.216252	0.312213	-0.185186	0.360247
AT5G59850.1;AT1G07770.3;AT1G07770.2;AT1G07770.1	AT5G59850.1;AT1G07770.3;AT1G07770.2;AT1G07770.1	-1	5	5	1	35.4	35.4	6.9	14.804	0	10.023	12531000000	45	119	-1.87809	1.14674	-1.68724	1.14357	1.38403	1.27467	0.59538	0.737155	0.770429	1.1952	1.27058	1.22421
AT1G07810.1	AT1G07810.1	-1	22	22	5	26.8	26.8	7.4	116.36	0	107.08	1715800000	84	121	-1.52785	-1.55954	-1.46263	-0.34353	0.0401422	-0.122605	-1.44443	-1.82239	-1.44165	-1.48452	-1.45789	-1.40912
AT1G07830.1	AT1G07830.1	-1	6	6	6	45.1	45.1	45.1	16.886	0	40.196	1459400000	31	122	-0.547416	0.0419022	-0.44589	-0.706813	-0.655065	-0.795503	-0.170127	0.169746	0.0570817	-0.57219	-0.371977	-1.41444
AT1G07890.8;AT1G07890.7;AT1G07890.5;AT1G07890.4;AT1G07890.3;AT1G07890.2;AT1G07890.1;AT1G07890.6	AT1G07890.8;AT1G07890.7;AT1G07890.5;AT1G07890.4;AT1G07890.3;AT1G07890.2;AT1G07890.1;AT1G07890.6	-1	10	9	9	53.6	53.6	53.6	27.561	0	176.67	17278000000	72	123	1.09916	1.14088	1.09304	1.15821	1.43973	1.15201	0.571307	0.852822	0.858034	1.41256	1.35099	0.853592
AT5G60390.3;AT5G60390.2;AT5G60390.1;AT1G07940.4;AT1G07940.3;AT1G07940.2;AT1G07940.1;AT1G07930.1;AT1G07920.1;AT1G07930.2;AT1G35550.1	AT5G60390.3;AT5G60390.2;AT5G60390.1;AT1G07940.4;AT1G07940.3;AT1G07940.2;AT1G07940.1;AT1G07930.1;AT1G07920.1;AT1G07930.2	-1	25	25	25	61.2	61.2	61.2	49.502	0	323.31	325770000000	779	125	2.32812	2.2248	2.26903	2.4468	2.59393	2.39821	2.49279	2.54337	2.49689	2.27179	2.34122	2.22687
AT1G08130.1;AT1G49250.1	AT1G08130.1	-1	13	13	13	22	22	22	87.739	0	30.48	918590000	41	128	-1.52683	-0.523638	-0.772477	-1.82187	-0.598156	-0.755566	-0.368701	-1.47977	-0.858841	-0.777091	-0.526371	-0.593111
AT1G08220.2;AT1G08220.1	AT1G08220.2;AT1G08220.1	-1	6	6	6	36.1	36.1	36.1	22.671	0	29.555	928720000	40	130	-0.976814	-0.462961	-0.41102	-0.996514	-1.77249	-1.05974	-0.442872	-0.477101	-0.397775	-0.94024	-1.01982	-0.74179
AT1G08360.1	AT1G08360.1	-1	10	10	4	44.4	44.4	16.2	24.469	0	52.358	7063900000	109	132	0.429088	0.468045	0.56931	0.434791	0.567934	0.587116	0.116429	0.0389138	-0.271038	0.514494	0.441569	0.520606
AT1G08450.1;AT1G08450.3;AT1G08450.2	AT1G08450.1;AT1G08450.3;AT1G08450.2	-1	17	17	17	45.3	45.3	45.3	49.843	0	155.52	7198700000	81	135	0.417932	0.241358	0.311043	0.384532	0.180453	0.248049	-0.0805955	-0.124498	-0.092316	0.275339	0.290755	0.319993
AT1G08470.1	AT1G08470.1	-1	5	5	4	19.7	19.7	17.2	44.036	0	34.674	1677500000	42	136	-0.286414	-0.38593	-0.422457	-0.434506	-0.437004	-0.456397	-0.642618	-0.628195	-0.70713	-0.425535	-0.464699	-0.582808
AT1G08480.1	AT1G08480.1	-1	6	6	6	59.2	59.2	59.2	15.812	0	95.817	14442000000	79	137	0.987966	1.04596	1.08656	1.10745	1.17497	0.822343	1.35061	1.43937	1.49992	0.811562	1.09417	1.00829
AT1G08490.1	AT1G08490.1	-1	6	6	6	13.4	13.4	13.4	50.485	0	67.771	557460000	31	138	-1.09949	-0.947922	-1.13123	-1.42482	-1.63049	-1.27353	-0.66563	-0.337751	-0.607064	-0.946346	-0.879514	-1.138
AT1G08520.1	AT1G08520.1	-1	33	33	33	44.1	44.1	44.1	83.283	0	170.89	20283000000	243	139	0.647077	0.6991	0.71451	0.624562	0.714025	0.78668	0.849384	0.881437	0.854529	0.803591	0.729737	0.667883
AT1G09020.1	AT1G09020.1	-1	9	9	9	26.5	26.5	26.5	53.466	0	16.075	880090000	47	146	-0.673676	-0.911874	-0.637384	-0.665847	-0.974329	-0.842141	-0.795265	-0.548694	-0.721126	-1.96389	-0.914116	-0.742475
AT1G09130.1;AT1G09130.2;AT1G09130.3	AT1G09130.1;AT1G09130.2;AT1G09130.3	-1	6	6	6	21.2	21.2	21.2	36.307	0	11.284	1966100000	31	147	-0.134694	-1.27249	-0.0107316	-0.0325854	0.0739457	-0.293602	-0.0335876	-0.0214739	-1.37635	0.060789	-0.0715611	-0.101129
AT1G09210.1	AT1G09210.1	-1	24	24	17	72.4	72.4	57.3	48.156	0	132.16	19773000000	118	148	0.906358	0.965511	0.731217	1.51573	1.32857	1.31302	1.02929	0.391157	0.686979	1.38907	1.28672	1.17195
AT1G09270.2;AT1G09270.1	AT1G09270.2;AT1G09270.1	-1	9	7	1	25.1	20.4	2.2	59.445	0	39.207	986680000	46	149	-0.743035	-1.15846	-0.976628	-0.750318	-0.703237	-0.970648	-1.33504	-1.78473	-1.30964	-1.04443	-1.0361	-1.9681
AT1G09300.2;AT1G09300.1	AT1G09300.2;AT1G09300.1	-1	10	10	10	31.2	31.2	31.2	51.604	0	105.93	1751300000	67	151	-0.380921	-0.284707	-0.524655	-0.67396	-0.26542	-0.70655	-0.062472	-0.00798816	-2.04291	-0.527857	-0.374652	-0.452625
AT1G09340.1;AT1G09340.2	AT1G09340.1;AT1G09340.2	-1	22	22	22	68.8	68.8	68.8	42.619	0	323.31	124450000000	386	154	2.08502	2.1732	2.19124	2.16547	2.01498	2.23938	1.97706	1.98783	1.94915	2.23999	2.27685	2.21567
AT1G09430.1	AT1G09430.1	-1	14	14	10	42.5	42.5	33	46.945	0	68.864	10007000000	111	155	0.466257	0.681154	0.54546	0.737483	0.486753	0.505091	0.0602382	-0.226664	0.170385	0.708899	0.702843	0.573252
AT1G57860.1;AT1G57660.1;AT1G09690.1;AT1G09590.1	AT1G57860.1;AT1G57660.1;AT1G09690.1;AT1G09590.1	-1	7	7	7	38.4	38.4	38.4	18.709	0	35.703	12552000000	45	158	0.917143	1.06466	1.10938	1.0271	1.08023	1.12844	0.609671	-1.30207	0.691536	1.29124	0.755215	1.1592
AT1G09620.1	AT1G09620.1	-1	42	42	42	52.5	52.5	52.5	123.45	0	323.31	59441000000	460	159	0.975086	1.01302	0.869495	1.21377	1.2854	1.32744	1.39073	1.45534	1.48883	1.28759	1.32192	1.25631
AT1G09630.1	AT1G09630.1	-1	10	10	6	60.4	60.4	43.3	24.108	0	90.643	4172000000	54	160	0.441034	0.486235	0.563693	0.657499	0.630882	0.415655	0.303012	0.0902024	0.309642	0.2033	0.198859	0.400797
AT1G09640.1;AT1G09640.2	AT1G09640.1;AT1G09640.2	-1	16	8	8	45.9	24.2	24.2	46.66	0	33.237	4735600000	37	161	0.245676	0.27662	0.0940015	0.136821	0.120011	0.242055	0.305796	0.531362	0.57278	0.103007	0.221436	0.210859
AT1G09780.1	AT1G09780.1	-1	11	11	6	23.7	23.7	13.3	60.579	0	24.951	1141200000	72	165	-0.818155	-0.863566	-0.963873	-0.866652	-0.754788	-0.91152	-0.620106	-0.697433	-0.884014	-0.564399	-0.661899	-0.837783
AT1G09795.1	AT1G09795.1	-1	15	15	13	40	40	33.4	44.756	0	97.459	6774500000	81	166	0.424947	0.63587	0.602977	0.249051	0.264705	0.383266	-0.939224	0.163081	-0.126051	0.379313	0.519854	0.447378
AT1G09830.1	AT1G09830.1	-1	6	6	6	19.4	19.4	19.4	56.473	0	105.78	823990000	52	167	-0.844086	-1.18875	-1.13247	-0.972714	-1.20299	-0.981243	-1.08352	-1.15141	-1.12283	-1.02557	-1.17359	-1.06582
AT1G09870.1	AT1G09870.1	-1	11	11	11	24.6	24.6	24.6	54.854	0	36.357	2010800000	61	169	-0.388434	-0.400629	-0.579491	-0.569911	-0.590447	-0.547865	-0.87697	-0.77457	-1.1578	-0.646963	-0.581716	-0.376852
AT1G10270.1	AT1G10270.1	-1	15	15	15	21.7	21.7	21.7	102.09	0	91.625	1378100000	87	174	-1.17348	-1.01792	-1.2493	-1.24665	-1.41273	-1.11625	-0.0442518	-0.165349	-0.220412	-0.866536	-0.943932	-1.38292
AT1G10290.1	AT1G10290.1	-1	32	32	15	45.1	45.1	23.9	99.165	0	257.61	6645100000	164	175	0.14302	0.204552	0.202191	0.159855	0.193061	0.154012	0.161456	0.152671	0.17187	0.490732	0.200528	0.352592
AT1G10510.1	AT1G10510.1	-1	16	16	16	34.7	34.7	34.7	64.722	0	165.97	4665200000	98	179	0.209072	0.150019	0.101686	0.0740084	-0.0676154	0.00907775	-0.0827797	-0.026083	-0.015693	0.00885285	0.0508908	0.0185568
AT1G10670.4;AT1G10670.2;AT1G10670.1;AT1G10670.3;AT1G60810.2;AT1G60810.1	AT1G10670.4;AT1G10670.2;AT1G10670.1;AT1G10670.3	-1	13	9	9	37.1	30.5	30.5	46.678	0	30.274	3440800000	45	182	0.228211	0.194338	0.378008	0.575457	0.277273	0.199794	-0.221297	-0.534928	-0.189229	0.16763	0.0399489	0.382747
AT1G10760.3;AT1G10760.2;AT1G10760.1;AT4G24450.3;AT4G24450.2;AT4G24450.1	AT1G10760.3;AT1G10760.2;AT1G10760.1	-1	28	28	28	28	28	28	156.58	0	142.58	6504500000	190	184	-0.383932	-0.29183	-0.433803	0.104031	0.0333218	0.00377686	0.085897	0.148634	0.202002	-0.0619505	-0.0506191	-0.035047
AT1G10840.1;AT1G10840.2	AT1G10840.1;AT1G10840.2	-1	9	9	9	29.7	29.7	29.7	38.372	0	59.172	4284100000	81	185	-0.01543	-0.00965634	-0.00993527	-0.134897	-0.199216	-0.172222	-0.103255	0.00663704	-0.208536	-0.00346652	-0.213221	-0.0421002
AT1G11650.2;AT1G11650.1	AT1G11650.2;AT1G11650.1	-1	6	6	6	16.3	16.3	16.3	44.114	0	12.494	1255900000	28	195	-0.431338	-0.338117	-0.648201	-0.463184	-0.568933	-0.719736	-0.293598	-0.115086	-0.293181	-0.487198	-0.422029	-0.493566
AT1G11680.1	AT1G11680.1	-1	14	14	14	33.2	33.2	33.2	55.494	0	26.087	2351600000	65	197	-0.112628	-0.142706	-0.261522	-0.550764	-0.0765396	-0.420209	-0.446733	-0.342661	-0.552204	-0.389603	-0.245889	-0.266072
AT1G11720.1;AT1G11720.2	AT1G11720.1;AT1G11720.2	-1	15	15	15	18.4	18.4	18.4	118.51	0	83.879	1022300000	55	198	-1.20198	-1.05678	-1.00965	-0.736502	-0.965987	-0.938624	-0.993978	-0.73244	-0.806432	-1.04246	-0.724296	-0.911043
AT1G11750.1;AT1G11750.2	AT1G11750.1;AT1G11750.2	-1	4	4	4	17.7	17.7	17.7	29.382	0	9.54	1654300000	34	199	-0.228869	-0.0025166	-0.0274743	-0.136369	-0.459978	-1.51572	-0.1808	-0.0138848	-1.57444	-0.431532	-0.186516	-0.243412
AT1G11860.1;AT1G11860.2;AT1G11860.3	AT1G11860.1;AT1G11860.2;AT1G11860.3	-1	26	26	26	73.3	73.3	73.3	44.444	0	323.31	467080000000	659	202	2.85055	2.94874	2.91421	2.72808	2.74265	2.71497	3.06206	3.00833	3.07233	2.89244	2.86068	2.88476
AT1G11910.2;AT1G11910.1	AT1G11910.2;AT1G11910.1	-1	14	14	14	34.8	34.8	34.8	56.036	0	104.47	7309200000	91	206	0.178356	0.329671	0.208635	0.349335	0.274585	0.16692	0.207064	0.226282	0.370089	0.381801	0.388949	0.362339
AT1G12000.1	AT1G12000.1	-1	16	10	10	39.4	28.3	28.3	61.459	0	128.8	6219800000	112	207	0.211193	-0.0637686	0.0772318	-0.104951	-0.136431	-0.0183342	0.288682	0.17427	0.108243	0.043047	0.0500995	0.192237
AT1G12410.1	AT1G12410.1	-1	6	6	6	21.9	21.9	21.9	31.208	0	42.688	1387700000	32	215	-0.316155	-0.108006	-0.279983	-0.453285	-0.428863	-0.548492	-0.477162	-0.398133	-1.44979	-0.484931	-1.38349	-0.555878
AT1G12775.1;AT1G12300.1	AT1G12775.1	-1	9	8	5	14.6	13	7.8	72.324	0	11.723	425910000	30	219	-1.24271	-1.31147	-1.58349	-1.65909	-1.55109	-1.50767	-1.08205	-0.819227	-0.876306	-1.37392	-1.36289	-1.36288
AT1G12840.1	AT1G12840.1	-1	13	13	13	44.5	44.5	44.5	42.619	0	226.18	9048300000	117	221	0.0424693	0.249493	0.158636	0.120211	0.0673259	0.305159	0.478933	0.151784	0.170914	0.384631	0.299712	0.191225
AT1G12900.4;AT1G12900.3;AT1G12900.1;AT1G12900.5	AT1G12900.4;AT1G12900.3;AT1G12900.1;AT1G12900.5	-1	24	6	3	63.7	20.9	12	37.667	0	122.69	36391000000	86	223	1.38597	1.49418	1.39519	1.24681	1.42634	1.35803	1.49037	1.46568	1.44739	1.32619	1.33418	1.1867
AT1G12920.1	AT1G12920.1	-1	11	11	4	33.9	33.9	14.7	48.941	0	64.25	2986600000	79	225	-0.367747	-0.195933	-0.337694	-0.230583	-0.584564	-0.465616	-0.137261	-0.161727	-0.24776	-0.317768	-0.265948	-0.184225
AT1G13080.1;AT1G13080.2	AT1G13080.1;AT1G13080.2	-1	12	12	12	23.7	23.7	23.7	57.14	0	28.555	1552000000	79	228	-0.675951	-0.719477	-0.841935	-0.85269	-0.921799	-1.06187	-1.35437	-1.03879	-1.0543	-0.72393	-0.74965	-0.768269
AT1G13090.2;AT1G13090.1;AT3G26230.1;AT3G26270.1;AT3G26280.1;AT3G26280.2	AT1G13090.2;AT1G13090.1	-1	18	18	11	39.6	39.6	24.5	56.536	0	111.65	11146000000	162	229	0.72574	0.786891	0.584388	0.661316	0.570839	0.588896	0.647194	0.531891	0.43718	0.717274	0.796604	0.610735
AT1G13110.1	AT1G13110.1	-1	18	14	13	37.5	28.6	26.2	57.208	0	34.005	2439000000	69	230	-0.366014	0.0207923	-0.274695	-0.42121	-0.440599	-0.461315	-0.966677	-0.598927	-0.516581	-0.143125	-0.0360996	-0.346855
AT1G13280.1	AT1G13280.1	-1	5	4	4	25.6	22.4	22.4	27.809	0	16.285	612590000	29	232	-1.52825	-1.36544	-0.948739	-0.791384	-1.60503	-0.677408	-2.07961	-0.507395	-0.572862	-1.03959	-0.992944	-0.997119
AT1G13320.3;AT1G13320.1;AT1G13320.2;AT1G13320.4	AT1G13320.3;AT1G13320.1;AT1G13320.2;AT1G13320.4	-1	16	16	10	39.9	39.9	24.9	65.516	0	122.99	7197600000	147	233	0.179077	0.223086	0.000919377	-0.0800688	-0.0420051	-0.148075	0.0784088	0.179412	-0.201397	-0.148808	0.000645211	-0.0653218
AT1G13440.1;AT1G13440.2	AT1G13440.1;AT1G13440.2	-1	24	24	3	77.2	77.2	10.4	36.913	0	323.31	339800000000	498	234	2.755	2.73207	2.74384	2.33243	2.37648	2.35852	2.65602	2.77083	2.73317	2.45849	2.51379	2.50602
AT1G14030.1	AT1G14030.1	-1	16	16	16	32.6	32.6	32.6	54.611	0	42.134	3599100000	64	243	-0.125751	-0.0845297	-0.241515	-0.362298	-0.353104	-0.273929	-0.414528	-0.202144	-0.393841	-0.14876	-0.107275	-0.298165
AT1G14410.1	AT1G14410.1	-1	6	4	4	30.4	22.8	22.8	29.058	0	30.977	606440000	35	247	-1.0049	-1.09042	-1.02972	-1.17717	-0.991184	-0.864069	-1.15853	-1.05497	-1.19618	-0.798845	-0.997384	-0.964928
AT1G14610.1	AT1G14610.1	-1	21	21	21	25.3	25.3	25.3	125.92	0	81.911	4309100000	112	248	-0.392393	-0.300523	-0.428632	-0.0934348	-0.193009	-0.110885	-0.425301	-0.25488	-0.280268	-0.0996974	-0.226739	-0.177475
AT1G14620.1;AT1G14620.2	AT1G14620.1;AT1G14620.2	-1	9	9	9	38.2	38.2	38.2	27.14	0	14.945	1792400000	47	249	-0.0969327	-0.148783	-0.107089	-0.571987	-0.995357	-0.73796	-0.1994	-0.15921	-0.193396	-1.28087	-2.28799	-0.489671
AT1G14810.1;AT1G14810.2	AT1G14810.1	-1	10	10	10	40.3	40.3	40.3	40.745	0	118.36	11566000000	110	251	0.980455	0.834601	0.919784	0.940329	0.850584	0.836986	0.730136	0.790161	0.926269	0.825319	0.880739	1.1394
AT1G14830.1	AT1G14830.1	-1	18	18	16	36.3	36.3	32.9	68.722	0	58.338	3358600000	94	252	-0.147331	0.0728556	-0.269563	-0.255174	-0.186614	-0.313496	-0.386177	-0.168817	-0.241091	0.0412716	-0.0763673	-0.0482336
AT1G15140.1;AT1G15140.3;AT1G15140.2	AT1G15140.1;AT1G15140.3;AT1G15140.2	-1	6	6	6	22.7	22.7	22.7	31.923	0	27.075	1884700000	43	260	-0.385571	-0.119891	-0.12066	-0.408879	-0.409214	-1.72311	-0.299037	-0.687284	-0.576914	-0.326803	-0.340305	-0.379095
AT1G15390.1	AT1G15390.1	-1	10	10	10	39.8	39.8	39.8	29.995	0	28.611	1559600000	53	263	-0.246287	-0.252601	-0.202173	-0.438706	-0.432794	-0.551632	-0.23989	-0.33723	-0.150323	-0.474573	-1.22873	-0.514805
AT1G15480.1	AT1G15480.1	-1	12	11	11	23.7	22.1	22.1	67.531	0	67.16	2145700000	62	264	-0.320596	-0.0499897	-0.156952	-0.231164	-0.702384	-0.634745	-0.06998	0.271968	0.219191	-0.0507743	-0.0794599	-0.333952
AT1G15500.1	AT1G15500.1	-1	12	12	6	23.9	23.9	13.3	67.529	0	63.011	3163000000	86	265	-1.18879	-1.16775	-1.00632	-0.0385479	0.0979666	0.203554	-0.212973	-0.482792	-0.587538	-1.25205	-1.11796	-1.27886
AT1G15690.1;AT1G15690.2	AT1G15690.1;AT1G15690.2	-1	16	16	16	24	24	24	80.819	0	218.21	12646000000	118	267	-0.498469	-0.250475	-0.410477	0.998049	0.784933	1.09046	0.433608	0.215623	0.329794	-0.186264	-0.107957	0.0728084
AT1G15710.1;AT5G34930.3;AT5G34930.1;AT5G34930.2	AT1G15710.1	-1	6	6	6	19.6	19.6	19.6	40.633	0	30.254	872550000	30	268	-0.658286	-0.643948	-0.737525	-0.825101	-1.12753	-0.828448	-0.572862	-0.769824	-1.22543	-0.84826	-0.914602	-0.788155
AT1G15820.1	AT1G15820.1	-1	9	9	9	48.8	48.8	48.8	27.522	0	90.462	75465000000	93	272	2.17413	2.30344	2.17648	2.10592	2.09736	2.2283	2.01627	1.87114	2.02405	2.16766	2.07618	2.06041
AT1G15930.2;AT1G15930.1	AT1G15930.2;AT1G15930.1	-1	8	8	6	49.3	49.3	36.8	15.377	0	49.391	8815800000	61	273	0.306983	0.641867	0.376894	0.325612	0.621642	0.591022	0.383137	0.300349	0.248326	0.58591	0.606076	0.392047
AT1G15950.3;AT1G15950.1;AT1G15950.7;AT1G15950.2;AT1G15950.6;AT1G15950.5;AT1G15950.4	AT1G15950.3;AT1G15950.1;AT1G15950.7;AT1G15950.2;AT1G15950.6;AT1G15950.5;AT1G15950.4	-1	10	10	10	33.7	33.7	33.7	37.488	0	61.59	1480500000	58	274	-0.452364	-0.60902	-0.705479	-0.816154	-0.803787	-0.586767	-0.175296	-0.252205	-0.260512	-0.6075	-0.820714	-0.78864
AT1G16350.1	AT1G16350.1	-1	11	11	8	34.9	34.9	26.7	54.051	0	62.311	2012900000	55	280	-0.206134	-0.392247	-0.441651	-0.398675	-0.430126	-0.275139	-0.358236	-0.236044	-1.07574	-0.29754	-0.32124	-0.408844
AT1G16410.1;AT1G16410.2;AT1G16400.1	AT1G16410.1;AT1G16410.2	-1	18	18	18	36.1	36.1	36.1	61.695	0	120.55	7094100000	125	281	0.170001	0.0662071	0.0595804	0.134034	0.0644644	0.0958828	-0.464532	-0.487879	-0.285511	0.169104	0.0858618	0.279514
AT1G16460.6;AT1G16460.5;AT1G16460.4;AT1G16460.3;AT1G16460.1;AT1G16460.2	AT1G16460.6;AT1G16460.5;AT1G16460.4;AT1G16460.3;AT1G16460.1;AT1G16460.2	-1	7	7	7	37.6	37.6	37.6	29.451	0	18.895	820350000	32	283	-0.854154	-0.912021	-1.7569	-0.787094	-1.40677	-0.89643	-0.792859	-0.876077	-1.13065	-0.765644	-0.695656	-1.69492
AT1G16720.3;AT1G16720.1;AT1G16720.2	AT1G16720.3;AT1G16720.1;AT1G16720.2	-1	14	14	14	30	30	30	61.83	0	62.018	1908200000	55	288	-0.723756	-0.688441	-0.757818	-0.498363	-0.530701	-0.373256	-0.467737	-0.500185	-0.444736	-0.745003	-0.813853	-0.750163
AT1G16870.1	AT1G16870.1	-1	17	17	17	44.2	44.2	44.2	53.783	0	59.897	3190400000	90	291	-0.151169	-0.0852364	-0.077016	-0.532204	-0.810744	-0.80286	0.0335223	0.202579	0.000521489	-0.124503	-0.343664	-0.458683
AT1G16880.1;AT1G16880.2	AT1G16880.1;AT1G16880.2	-1	4	4	4	13.4	13.4	13.4	31.294	0	26.009	1517800000	35	292	-0.460836	-0.436951	-0.20558	-0.238611	-0.272224	-0.252072	-1.78719	-0.365369	-1.54926	-0.155022	-0.289309	-0.431932
AT1G16920.1	AT1G16920.1	-1	10	7	4	46.8	33.3	16.7	24.02	0	17.793	853790000	47	294	-0.818221	-0.603411	-0.635069	-0.806538	-0.712507	-0.900912	-0.529569	-0.520336	-0.620372	-0.790394	-0.737932	-0.939032
AT1G17100.1	AT1G17100.1	-1	6	6	6	31.9	31.9	31.9	25.388	0	31.997	975690000	29	296	-0.675019	-1.0222	-0.658041	-0.669239	-0.464827	-0.676948	-1.1837	-0.644058	-1.61633	-0.517621	-0.192434	-0.375673
AT1G17220.1	AT1G17220.1	-1	17	17	17	22.4	22.4	22.4	109.75	0	100.97	3185800000	136	297	-0.30313	-0.315571	-0.351356	-0.412089	-0.559197	-0.440272	-0.344018	-0.35409	-0.269315	-0.358425	-0.470507	-0.321666
AT1G17290.1	AT1G17290.1	-1	21	21	17	50.1	50.1	41.1	59.82	0	126.94	15470000000	115	298	0.718711	0.579726	0.571865	0.548434	0.468674	0.434675	0.734806	0.802707	0.831837	0.596846	0.50563	0.686364
AT1G17720.2	AT1G17720.2	-1	6	5	1	14.4	12.8	2.8	56.175	0	53.55	525840000	37	305	-1.11105	-1.30387	-1.35184	-1.35955	-1.31541	-1.22699	-1.46021	-1.15312	-1.31124	-1.48579	-1.52716	-1.19639
AT1G17745.1;AT1G17745.2	AT1G17745.1;AT1G17745.2	-1	19	19	17	48.1	48.1	44.9	66.453	0	200.15	9043800000	104	306	-0.0308605	0.165358	0.0566094	0.688165	0.49912	0.757785	-0.0746262	-0.097515	-0.0183618	0.584475	0.707779	0.66454
AT1G17890.3;AT1G17890.2;AT1G17890.1	AT1G17890.3;AT1G17890.2;AT1G17890.1	-1	8	8	4	27.5	27.5	17.8	35.421	0	102.1	1782100000	44	309	-0.339448	-0.289265	-1.91448	-0.566828	-0.603604	-0.606587	-0.34754	-0.502726	-0.555212	-0.501446	-0.502609	-0.270318
AT1G18080.1	AT1G18080.1	-1	17	14	14	68.8	61.8	61.8	35.747	0	185.31	13036000000	133	312	-0.101406	0.0218387	-0.122005	0.778371	0.859245	0.886276	-0.149868	0.157797	0.0720843	-0.0638527	0.0130422	-0.0419766
AT1G18260.1;AT1G73570.1	AT1G18260.1	-1	12	12	12	24	24	24	75.941	0	23.409	2876900000	64	317	0.0849513	0.0517005	-0.0404367	0.124188	-0.0745874	0.157788	-0.252081	-0.200309	-0.123147	0.00851107	0.0620805	0.29738
AT1G18270.1;AT1G18270.2;AT1G18270.4;AT1G18270.3	AT1G18270.1;AT1G18270.2;AT1G18270.4;AT1G18270.3	-1	24	24	24	23	23	23	147.04	0	148.08	4843900000	141	318	-0.457872	-0.597902	-0.531863	-0.0819805	-0.167165	-0.115953	-0.182489	-0.130237	-0.100239	-0.270115	-0.0786748	-0.293085
AT1G18450.1	AT1G18450.1	-1	6	6	6	25.2	25.2	25.2	48.936	0	118.96	1950300000	54	319	-0.387772	-0.550715	-0.374824	-0.519513	-0.524239	-0.394998	-0.266982	-0.1623	-0.273469	-0.432594	-0.294225	-0.321604
AT1G18500.1	AT1G18500.1	-1	16	16	3	34.5	34.5	7.3	68.675	0	164.23	4688700000	127	321	0.129627	-0.0721995	-0.0463736	-0.217236	-0.190641	-0.245024	-0.355314	-0.218237	-0.241753	-0.0971142	-0.133307	-0.194736
AT1G18630.1	AT1G18630.1	-1	5	5	5	49.7	49.7	49.7	15.96	0	40.403	1097600000	33	324	-0.250457	-0.190065	-0.249423	-1.31722	-1.63716	-0.262429	0.0380073	-0.100823	-0.122253	-2.11812	-0.601884	-0.488619
AT1G18700.3;AT1G18700.6;AT1G18700.1;AT1G18700.2;AT1G18700.4;AT1G18700.5	AT1G18700.3;AT1G18700.6;AT1G18700.1;AT1G18700.2;AT1G18700.4;AT1G18700.5	-1	12	12	12	25.9	25.9	25.9	78.586	0	26.089	755360000	41	326	-0.806271	-0.833406	-1.21135	-1.02691	-0.873202	-0.863366	-1.13895	-1.70476	-0.551776	-0.750543	-0.722788	-0.741175
AT1G19140.1;AT1G19140.2	AT1G19140.1;AT1G19140.2	-1	7	7	7	30.5	30.5	30.5	34.341	0	61.295	2844200000	67	329	-0.0669147	-0.112143	0.0657201	0.233128	-0.34488	-0.225165	0.41907	0.395897	0.425604	-0.0165657	-0.311722	-0.103774
AT1G19520.1;AT1G19520.2	AT1G19520.1;AT1G19520.2	-1	17	17	17	25.1	25.1	25.1	82.535	0	40.122	3046500000	74	334	0.175763	0.15606	-0.198683	-0.0584801	-0.818511	-0.474833	0.429064	0.349846	0.343406	-0.0469238	0.0568653	-0.0321336
AT1G19580.1;AT1G19580.2	AT1G19580.1;AT1G19580.2	-1	15	13	11	66.5	59.6	53.1	29.971	0	174.62	11367000000	101	336	0.530954	0.552233	0.643833	0.234844	0.334387	0.281262	0.977889	0.933394	0.877375	0.475945	0.439178	0.49268
AT1G19920.1	AT1G19920.1	-1	14	11	11	39.9	34.5	34.5	53.638	0	45.46	1414900000	54	343	-0.869236	-0.85018	-1.47068	-0.752557	-0.672381	-0.875166	-0.580424	-0.701656	-0.695557	-0.667649	-0.741349	-0.595273
AT1G20010.1	AT1G20010.1	-1	26	8	6	75.7	27.6	19.4	50.342	0	323.31	31771000000	166	344	1.19529	1.00352	1.01801	1.0482	1.03091	1.04824	0.983731	1.17457	0.915905	1.1155	1.08813	1.17835
AT1G20020.1;AT1G20020.3;AT1G20020.2	AT1G20020.1;AT1G20020.3;AT1G20020.2	-1	16	14	14	47.2	43.9	43.9	41.168	0	150.17	14153000000	106	345	0.712403	0.674106	0.601453	0.617308	0.446851	0.456529	0.556835	0.336558	0.404415	0.58485	0.522541	0.568413
AT1G20200.1	AT1G20200.1	-1	23	23	12	58	58	32.8	55.582	0	323.31	15494000000	207	348	0.458699	0.369218	0.433594	0.364505	0.328049	0.310661	0.305636	0.365925	0.37759	0.488988	0.473133	0.449925
AT1G20330.1	AT1G20330.1	-1	16	16	16	46.8	46.8	46.8	40.45	0	100.08	10256000000	118	350	0.480279	0.54847	0.418873	0.269569	0.264605	0.280392	-0.051259	0.080332	-0.175456	0.204757	0.437849	0.470363
AT1G20430.1	AT1G20430.1	-1	5	5	5	54.3	54.3	54.3	12.769	0	45.735	1606300000	26	352	-0.0523774	-0.0176714	-0.0573927	-1.13457	-0.326918	-0.466716	0.188039	0.142286	-1.21013	-0.271205	-0.359065	-0.516264
AT1G20620.1;AT1G20620.5;AT1G20620.6;AT1G20620.2;AT1G20620.4;AT1G20620.7	AT1G20620.1;AT1G20620.5;AT1G20620.6;AT1G20620.2;AT1G20620.4;AT1G20620.7	-1	25	25	18	63.6	63.6	48.4	56.695	0	289.51	290200000000	348	355	2.32325	2.24139	2.23424	2.23358	2.30367	2.37283	2.03991	2.06462	2.11835	2.39124	2.44419	2.40526
AT1G20630.1	AT1G20630.1	-1	18	8	8	45.3	24.4	24.4	56.761	0	66.043	2590900000	32	356	-1.36338	0.0410328	-0.180228	-0.117606	-0.0302158	-0.0876371	-0.156381	-1.25711	-1.98688	0.0409451	0.0284911	0.00417512
AT1G20950.1	AT1G20950.1	-1	22	22	12	46.4	46.4	28	67.118	0	179.19	6413100000	140	360	0.0946079	0.0776948	0.0407769	0.0206631	-0.0268854	0.0705496	-0.00995015	0.150657	-0.0730079	0.21775	0.300603	0.272775
AT1G21080.2;AT1G21080.1;AT1G21080.3	AT1G21080.2;AT1G21080.1;AT1G21080.3	-1	5	5	5	21.1	21.1	21.1	34.399	0	85.478	446150000	32	364	-0.939479	-1.28819	-1.17123	-1.81307	-1.42129	-1.19947	-1.23168	-1.30929	-1.3754	-1.21112	-1.06509	-1.61841
AT1G21400.4;AT1G21400.2;AT1G21400.3;AT1G21400.1;AT1G21400.5;AT1G21400.6	AT1G21400.4;AT1G21400.2;AT1G21400.3;AT1G21400.1;AT1G21400.5	-1	5	5	4	21.1	21.1	18.2	43.132	0	47.43	764150000	40	369	-1.59573	-0.637674	-2.17558	-1.13591	-1.08489	-0.999773	-0.461435	-0.256493	-0.484868	-0.984976	-0.754323	-0.697352
AT1G21640.1;AT1G21640.2	AT1G21640.1;AT1G21640.2	-1	6	6	6	7.1	7.1	7.1	109.19	0	10.315	387380000	23	373	-0.895888	-0.792703	-1.45874	-1.29613	-1.1461	-1.07473	-0.819583	-1.1182	-0.769544	-1.55108	-1.07739	-1.04836
AT1G21750.1;AT1G21750.2	AT1G21750.1;AT1G21750.2	-1	22	22	19	55.1	55.1	47.9	55.601	0	323.31	17258000000	202	378	0.294291	0.0305521	0.140295	0.759329	0.69525	0.766175	0.372615	0.149766	0.132517	0.591246	0.558156	0.543933
AT1G21900.1	AT1G21900.1	-1	4	4	4	9.7	9.7	9.7	24.346	0	16.022	545030000	28	379	-0.941919	-0.931797	-1.71208	-1.00424	-0.787321	-0.871606	-0.924706	-0.895372	-1.2883	-1.06951	-1.20366	-1.1942
AT1G22300.1;AT1G22300.2;AT1G22300.3	AT1G22300.1;AT1G22300.2;AT1G22300.3	-1	11	10	8	51.6	47.6	40.9	28.915	0	129.69	3471100000	84	383	-0.325195	-0.230767	-0.243078	-0.234239	-0.340622	-0.206353	-0.453303	-0.567963	-0.535148	-0.227625	-0.10532	-0.197985
AT1G22360.1;AT1G22360.2;AT1G22370.1;AT1G22370.2;AT1G22340.1;AT1G22400.1	AT1G22360.1;AT1G22360.2	-1	7	7	7	16.4	16.4	16.4	54.364	0	18.444	509220000	31	384	-1.33144	-0.902536	-1.52409	-1.04774	-0.965707	-1.23473	-1.78446	-0.94588	-1.12117	-1.58054	-0.949754	-1.61053
AT1G22410.1	AT1G22410.1	-1	13	10	10	32.6	26.8	26.8	58.326	0	161.43	2801300000	90	385	-0.182338	-0.193674	-0.213272	-0.267	-0.317875	-0.290332	0.116213	0.127897	0.00530487	-0.314518	-0.301121	-0.143987
AT1G22430.2;AT1G22430.1;AT1G22430.5;AT1G22430.4;AT1G22430.3;AT4G22110.2;AT4G22110.1	AT1G22430.2;AT1G22430.1	-1	9	9	9	25	25	25	42.529	0	35.344	1700000000	30	386	-0.747299	-0.857263	-2.00211	-0.537703	0.118674	0.176022	-0.864022	-1.13021	-0.76665	-1.25107	-1.05877	-0.945255
AT1G22450.1	AT1G22450.1	-1	6	6	6	32.5	32.5	32.5	21.195	0	71.246	1436300000	34	387	-0.581533	-1.62556	-1.84582	-0.622935	-0.726865	-0.359459	-0.00251315	0.0858774	0.212712	-0.795015	-0.567882	-0.848472
AT1G22520.1;AT1G22520.2	AT1G22520.1;AT1G22520.2	-1	3	3	3	40.4	40.4	40.4	10.357	0	65.328	1217900000	44	389	-0.332348	-0.400056	-0.268609	-0.292207	-1.61713	-0.548378	0.164913	-1.36911	0.183683	-0.308063	-0.55244	-0.694273
AT1G22530.1;AT1G22530.2	AT1G22530.1;AT1G22530.2	-1	21	19	19	41	38.1	38.1	76.007	0	136.78	2159300000	87	390	-0.770152	-0.80921	-0.788051	-0.418562	-0.446764	-0.225934	-0.316783	-0.475713	-0.0302434	-0.769347	-0.524069	-0.721992
AT1G22730.1	AT1G22730.1	-1	8	8	8	15.6	15.6	15.6	77.243	0	47.942	461620000	45	393	-1.84496	-1.47984	-1.25789	-1.82969	-1.20299	-1.20997	-0.960166	-1.26039	-1.13501	-1.12981	-1.19589	-1.27393
AT4G09800.1;AT1G34030.1;AT1G22780.1	AT4G09800.1;AT1G34030.1;AT1G22780.1	-1	6	6	6	46.7	46.7	46.7	17.545	0	172.9	53375000000	106	396	1.46974	1.47511	1.65861	1.47249	1.70496	1.60614	0.905489	1.02527	1.01683	1.64	1.47031	1.62947
AT1G22940.1	AT1G22940.1	-1	12	12	12	33	33	33	55.812	0	41.659	2352000000	61	401	-0.192762	-0.439744	-0.315395	-0.728821	-0.550994	-0.552	-0.301022	-0.413322	-0.463938	-0.448088	-0.388999	-0.477561
AT1G23180.1;AT1G23180.2	AT1G23180.1;AT1G23180.2	-1	30	30	30	47.5	47.5	47.5	91.693	0	258.88	8241000000	179	405	0.075505	-0.0447019	-0.021936	-0.0850075	-0.0565838	-0.0417581	0.145989	0.1988	0.145601	0.0110555	0.0275989	0.00658125
AT1G23190.1	AT1G23190.1	-1	21	21	12	52.8	52.8	31.2	63.17	0	88.361	5056300000	154	406	0.0581119	-0.10499	-0.0894189	-0.367507	-0.193553	-0.304482	0.0228606	-0.0989602	-0.083799	-0.0503174	-0.0139619	0.00551324
AT1G70600.1;AT1G23290.1	AT1G70600.1;AT1G23290.1	-1	4	4	4	30.8	30.8	30.8	16.455	0	22.821	9753600000	47	407	0.180368	0.752915	0.702302	0.474289	0.960891	0.956059	-0.9689	-1.58307	0.28674	0.858536	0.538499	0.823992
AT1G23310.1;AT1G23310.2	AT1G23310.1;AT1G23310.2	-1	29	29	15	74.2	74.2	41.6	53.301	0	323.31	63097000000	301	408	1.81927	1.71678	1.7934	1.53131	1.60403	1.61573	1.73246	1.89387	1.79757	1.63064	1.66069	1.63533
AT1G70490.1;AT1G70490.2;AT1G70490.3;AT1G70490.4;AT1G70490.5;AT1G70490.6;AT1G70490.7;AT1G23490.1;AT5G14670.3;AT2G47170.3;AT3G62290.3;AT3G62290.2;AT3G62290.1;AT1G10630.2;AT2G47170.2;AT2G47170.1;AT5G14670.2;AT1G10630.1;AT5G14670.1	AT1G70490.1;AT1G70490.2;AT1G70490.3;AT1G70490.4;AT1G70490.5;AT1G70490.6;AT1G70490.7;AT1G23490.1;AT5G14670.3;AT2G47170.3;AT3G62290.3;AT3G62290.2;AT3G62290.1;AT1G10630.2;AT2G47170.2;AT2G47170.1;AT5G14670.2;AT1G10630.1;AT5G14670.1	-1	7	7	7	59.7	59.7	59.7	20.592	0	67.427	15716000000	149	410	0.757953	1.01405	0.831745	0.991198	0.950255	0.93083	0.799616	1.21355	0.918211	0.778648	0.832291	0.653394
AT1G23740.1	AT1G23740.1	-1	8	8	8	31.1	31.1	31.1	40.986	0	40.803	1693000000	41	411	-0.116037	-0.186945	-0.101712	-0.338933	-0.490321	-0.394868	-0.0374147	-0.284834	-0.240691	-0.45209	-0.492386	-0.39795
AT1G23800.1;AT1G23800.2	AT1G23800.1;AT1G23800.2	-1	14	11	11	32.4	27.9	27.9	58.152	0	153.34	7120500000	63	412	1.06909	0.707526	0.808545	0.835239	0.652383	0.707743	0.865116	0.623884	1.0132	0.74823	0.654173	0.831809
AT1G23900.3;AT1G23900.2;AT1G23900.1	AT1G23900.3;AT1G23900.2;AT1G23900.1	-1	9	8	8	16.4	15	15	95.105	0	49.653	1423400000	53	415	-0.617902	-0.577125	-0.686409	-0.698649	-0.829549	-0.487499	-0.67541	-0.440036	-0.646072	-0.62018	-0.601703	-0.491964
AT1G24020.2;AT1G24020.1	AT1G24020.2;AT1G24020.1	-1	7	7	7	56.1	56.1	56.1	17.054	0	63.826	2790400000	43	416	-0.0531008	-0.170806	0.0226478	0.248473	-0.0145202	-0.150144	-0.0798525	-0.102639	-0.119629	-0.0699742	0.192811	-0.0361835
AT1G24180.1	AT1G24180.1	-1	21	15	15	52.4	41.5	41.5	43.358	0	117.72	35150000000	118	417	1.47521	1.62106	1.54816	1.472	1.4219	1.39552	1.69929	1.74005	1.72611	1.45657	1.45141	1.41392
AT1G24340.1	AT1G24340.1	-1	15	15	15	29.5	29.5	29.5	78.32	0	115.45	760080000	33	420	-1.61008	-1.33495	-1.37743	-0.732112	-0.589388	-0.573927	-0.862763	-1.10789	-0.831439	-1.23484	-1.94728	-1.7808
AT1G24360.1	AT1G24360.1	-1	8	8	8	35.1	35.1	35.1	33.548	0	119.69	3711000000	35	421	0.347715	0.505243	0.298126	0.128894	-0.093469	-0.215341	0.284827	-0.0570947	0.0201554	0.0362852	-1.71082	0.283539
AT1G24510.1;AT1G24510.2;AT1G24510.3	AT1G24510.1;AT1G24510.2;AT1G24510.3	-1	24	24	23	61.7	61.7	58.9	59.384	0	293.93	22202000000	218	423	0.737947	0.725527	0.624184	0.510988	0.617346	0.519332	0.779485	0.734254	0.807876	0.65561	0.740753	0.701591
AT1G24610.1	AT1G24610.1	-1	7	7	7	20.6	20.6	20.6	52.589	0	38.618	1101600000	43	424	-0.51218	-0.596693	-0.433673	-0.382782	-0.818623	-0.820015	-1.65374	-0.732687	-0.613189	-0.680121	-0.782546	-0.534201
AT1G25375.1	AT1G25375.1	-1	6	6	6	17.7	17.7	17.7	58.066	0	28.999	491480000	34	426	-1.03246	-1.12696	-1.36631	-1.20729	-1.46372	-1.25865	-1.00365	-1.08913	-1.00393	-1.2889	-1.34023	-1.17484
AT1G25380.2;AT1G25380.1	AT1G25380.2;AT1G25380.1	-1	8	8	7	27	27	24.8	39.496	0	53.161	2053200000	42	427	-0.262948	-0.406933	-0.234021	-0.648804	-0.605041	-0.819367	-0.0459848	-0.104149	-0.0608238	-0.544483	-0.44292	-0.281576
AT1G25490.1	AT1G25490.1	-1	15	12	12	33.3	27.4	27.4	65.493	0	144.91	7842800000	100	428	0.407375	0.185805	0.291235	0.350715	0.277962	0.362309	0.12158	0.254445	0.30792	0.262126	0.422225	0.411105
AT1G26340.1	AT1G26340.1	-1	5	5	5	57.8	57.8	57.8	15.22	0	58.224	2568900000	25	435	-1.6393	0.264157	0.167864	0.400192	-1.61521	0.421172	-1.07614	-1.01591	0.531517	0.522996	0.599346	0.145543
AT1G26460.1	AT1G26460.1	-1	18	18	18	41.9	41.9	41.9	70.234	0	147.23	15250000000	171	436	0.712403	0.781854	0.597492	0.26091	0.458313	0.368282	0.909599	0.921213	0.954451	0.62328	0.647131	0.491124
AT1G26630.1;AT1G26630.2;AT1G13950.1	AT1G26630.1;AT1G26630.2	-1	6	6	5	54.7	54.7	42.8	17.14	0	27.519	1697200000	31	438	-0.861114	-2.26875	-0.477089	-0.370937	-0.377221	-0.424081	0.117585	-1.27442	0.00547692	-0.0489493	-0.210667	-0.475222
AT1G26850.2;AT1G26850.1;AT1G26850.3;AT2G43200.2;AT2G43200.1;AT4G10440.1	AT1G26850.2;AT1G26850.1;AT1G26850.3	-1	19	19	18	38.6	38.6	35.7	69.622	0	94.179	4371100000	98	443	0.193611	0.273363	0.155256	0.12078	-0.00383175	-0.0312682	-0.394008	-0.0709445	-0.180167	0.0701682	0.131985	0.143618
AT1G27390.1;AT1G27390.2	AT1G27390.1;AT1G27390.2	-1	8	8	8	37.6	37.6	37.6	23.17	0	144.83	8279900000	70	451	0.783961	0.584171	0.796064	0.619785	0.51451	0.718603	1.04096	0.682008	0.914936	0.616822	0.58897	0.41344
AT1G27450.1;AT1G27450.3	AT1G27450.1;AT1G27450.3	-1	8	8	1	43.6	43.6	5.3	26.396	0	126.23	12698000000	119	454	0.921679	1.36353	1.03978	0.934791	0.877788	0.725369	0.722351	0.790482	0.620408	1.12599	1.03184	0.940635
AT1G29150.2;AT1G29150.1	AT1G29150.2;AT1G29150.1	-1	19	19	19	60.1	60.1	60.1	46.749	0	184.81	12123000000	183	473	0.222352	0.479069	0.307802	0.141011	0.204013	0.0470499	0.250213	0.326563	0.251497	0.316341	0.420448	0.248381
AT2G34250.3;AT2G34250.2;AT2G34250.1;AT1G29310.2;AT1G29310.1;AT1G78720.2;AT1G78720.1	AT2G34250.3;AT2G34250.2;AT2G34250.1;AT1G29310.2;AT1G29310.1	-1	10	10	10	25.1	25.1	25.1	52.097	0	164.17	15025000000	77	476	0.976666	1.13521	1.07308	1.19281	0.876727	0.946778	0.319456	0.58991	0.456368	0.937472	0.970033	0.982883
AT1G29470.2;AT1G29470.1	AT1G29470.2;AT1G29470.1	-1	29	29	26	41.7	41.7	37.3	87.204	0	225.52	7125000000	160	477	0.434618	0.504878	0.305719	0.70092	0.690027	0.751847	0.478649	0.668741	0.509476	0.474507	0.722449	0.605783
AT1G29670.1;AT1G29670.2	AT1G29670.1;AT1G29670.2	-1	11	11	11	41.9	41.9	41.9	39.871	0	107.05	1477300000	81	479	-0.792394	-0.661414	-0.621428	-0.91246	-0.799581	-1.03674	-0.702601	-0.532289	-0.918192	-0.903378	-0.739697	-0.744756
AT1G29880.1;AT3G44740.5;AT3G44740.4;AT3G44740.3;AT3G44740.1;AT1G29870.1;AT3G44740.2	AT1G29880.1	-1	33	33	33	48.6	48.6	48.6	81.943	0	254	33891000000	296	483	1.12983	1.12799	0.883503	0.882219	0.898073	0.926544	0.974507	0.996027	0.959093	0.9018	0.963234	0.944621
AT1G29900.1	AT1G29900.1	-1	41	41	41	38.8	38.8	38.8	129.96	0	262.93	19139000000	261	484	0.195402	0.113549	0.0887739	0.668092	0.799881	0.76351	0.506406	0.488484	0.537272	0.516571	0.61039	0.592573
AT1G30230.1;AT1G30230.2	AT1G30230.1;AT1G30230.2	-1	11	11	8	65.8	65.8	51.9	25.132	0	103.92	4358200000	105	489	-0.446116	-0.280183	-0.120391	-0.00759594	-0.0941937	0.0404881	0.25819	-0.623888	-0.174484	0.0195703	0.330821	-0.165108
AT1G30470.1;AT1G30470.2;AT1G30470.3	AT1G30470.1;AT1G30470.2;AT1G30470.3	-1	13	13	13	21.6	21.6	21.6	89.887	0	56.913	1097800000	43	494	-0.787575	-0.720511	-0.949986	-0.505708	-1.03055	-0.84477	-1.80536	-1.53472	-0.955295	-0.788477	-0.683589	-0.631808
AT1G30530.1;AT5G17050.1	AT1G30530.1	-1	16	16	16	43	43	43	50.094	0	122.46	9668700000	107	495	0.264784	0.4016	0.316163	0.631199	0.569116	0.595145	0.425985	0.185482	0.26726	0.397018	0.467467	0.422615
AT1G30580.1	AT1G30580.1	-1	16	16	16	49	49	49	44.471	0	73.341	2972200000	89	497	-0.583581	-0.192992	-0.4845	-0.666696	-0.458239	-0.564848	-0.413287	-0.287502	-0.217896	-0.260498	-0.267854	-0.472014
AT1G30630.1;AT2G34840.2;AT2G34840.1	AT1G30630.1	-1	11	11	11	57.2	57.2	57.2	32.602	0	147.99	4899700000	84	498	0.281069	0.215043	0.197869	0.160841	0.21982	0.0596832	0.0985645	0.261265	0.233897	0.197359	0.219008	0.154809
AT1G30680.1	AT1G30680.1	-1	15	15	15	33.7	33.7	33.7	80.402	0	69.652	925100000	62	499	-0.820714	-1.00396	-0.997142	-1.41984	-1.06538	-0.889124	-0.626649	-0.640735	-0.763725	-1.09133	-1.11521	-1.47344
AT1G30690.2;AT1G30690.1	AT1G30690.2;AT1G30690.1	-1	8	8	8	21.5	21.5	21.5	61.189	0	89.578	478460000	44	500	-1.43858	-1.48694	-1.51939	-1.48162	-1.52962	-1.3626	-1.43179	-1.01719	-1.18803	-1.50823	-1.29657	-1.59652
AT1G31330.1	AT1G31330.1	-1	6	6	6	35.7	35.7	35.7	24.173	0	63.724	53018000000	76	506	1.82988	1.75577	1.83927	1.73983	1.66619	1.54543	1.27711	1.4578	1.50555	1.65278	1.62719	1.80837
AT1G31730.1	AT1G31730.1	-1	12	12	12	16.2	16.2	16.2	103.73	0	63.9	3270900000	95	509	-0.268929	-0.363987	-0.352375	-0.231006	-0.290995	-0.295414	-0.504338	-0.473349	-0.337168	-0.327177	-0.184624	-0.26653
AT1G31780.1	AT1G31780.1	-1	10	10	10	19	19	19	75.792	0	21.106	501610000	64	510	-1.50971	-1.4543	-1.52145	-1.36977	-1.51859	-1.52937	-1.14836	-1.32425	-1.04792	-1.5191	-1.66501	-1.44774
AT1G31800.1	AT1G31800.1	-1	17	17	17	31.1	31.1	31.1	66.845	0	73.102	6534600000	100	511	0.474713	0.466602	0.398075	0.270968	0.307471	0.306598	0.583503	0.562116	0.697031	0.457177	0.492363	0.529699
AT1G31817.1	AT1G31817.1	-1	7	7	7	26.4	26.4	26.4	33.926	0	186.47	873920000	69	512	-1.54401	-1.02789	-0.929688	-1.3074	-1.54534	-1.32532	-0.699979	-0.961638	-0.692906	-1.36032	-1.4689	-1.27598
AT1G32060.1	AT1G32060.1	-1	16	16	16	54.2	54.2	54.2	44.463	0	245.36	22490000000	131	519	1.1248	0.889474	0.827196	0.975518	0.751307	0.799655	0.692311	0.854332	0.8178	0.825216	0.833688	0.921176
AT1G32220.1	AT1G32220.1	-1	8	8	8	34.1	34.1	34.1	31.978	0	100.6	8066900000	52	522	0.569474	0.783317	0.672193	0.746651	0.570282	0.636767	0.4521	0.830979	0.435904	0.581006	0.777493	0.701862
AT1G32500.1	AT1G32500.1	-1	10	10	10	25.7	25.7	25.7	52.824	0	66.716	2857100000	83	526	-0.0774778	-0.367654	-0.116862	-0.231694	-0.383224	-0.383464	-0.0903861	-0.222335	-0.176201	-0.256609	-0.436519	-0.305705
AT1G32780.1	AT1G32780.1	-1	7	7	7	26.4	26.4	26.4	42.907	0	13.635	746870000	42	528	-0.838823	-1.56536	-0.846117	-1.21988	-1.39968	-1.30211	-0.856045	-0.471635	-0.586206	-1.03121	-1.54514	-1.08349
AT1G32990.1	AT1G32990.1	-1	7	7	7	41	41	41	23.148	0	64.653	21132000000	89	530	1.092	1.17789	1.06208	1.18376	1.14926	1.10903	0.647271	0.751786	0.679618	1.06896	1.17495	1.1117
AT1G33140.1;AT1G33120.1	AT1G33140.1;AT1G33120.1	-1	15	15	10	67.5	67.5	53.6	22.017	0	144.81	23810000000	167	531	0.532688	0.741041	0.604364	0.697099	0.962229	1.04702	0.397026	0.305217	0.429355	0.798927	0.789905	0.558962
AT1G33360.1	AT1G33360.1	-1	11	8	8	19.4	15.5	15.5	71.539	0	31.401	269570000	38	534	-1.41761	-1.69968	-1.74634	-1.87529	-1.77509	-1.42346	-1.09193	-1.13392	-1.41012	-1.73979	-1.56389	-1.64568
AT1G33590.1;AT1G33590.3;AT1G33590.2	AT1G33590.1;AT1G33590.3;AT1G33590.2	-1	5	5	4	17.8	17.8	13.4	51.741	0	26.805	488660000	28	536	-1.18834	-0.981058	-1.2175	-1.14924	-0.921479	-1.21661	-1.23137	-1.00763	-1.09563	-1.64236	-0.903163	-1.94756
AT1G33810.1	AT1G33810.1	-1	4	4	4	45.7	45.7	45.7	15.698	0	63.838	2146500000	35	539	0.183927	0.0188448	0.243506	0.173407	-0.0781219	0.19489	-0.0316595	-0.268604	0.000867255	-0.00261477	-0.0957682	-0.0748494
AT1G33811.1	AT1G33811.1	-1	3	3	3	11.6	11.6	11.6	41.697	0	29.864	184430000	20	540	-1.47923	-1.42162	-1.48152	-1.71635	-1.90112	-2.20777	-1.43974	-1.22814	-1.60431	-1.36386	-1.59239	-1.44285
AT1G34000.1	AT1G34000.1	-1	5	5	5	33.7	33.7	33.7	18.665	0	39.417	381330000	26	543	-1.30341	-1.0928	-1.4416	-1.53412	-1.35256	-1.49739	-1.24757	-1.32379	-1.27517	-1.3882	-1.08381	-1.24901
AT1G34360.2;AT1G34360.1;AT1G34360.3	AT1G34360.2;AT1G34360.1;AT1G34360.3	-1	11	11	11	29.7	29.7	29.7	51.076	0	75.525	649350000	57	546	-0.943426	-1.13118	-1.15277	-1.37307	-1.54135	-1.81642	-0.798977	-1.07901	-0.874024	-1.34312	-1.5828	-1.4242
AT1G34430.1	AT1G34430.1	-1	10	8	8	31.4	26	26	48.306	0	25.831	2236800000	64	547	-0.262948	-0.38867	-0.236901	-0.24398	-0.143055	-0.302876	-0.966399	-0.146615	-0.51664	-0.262421	-0.12363	-0.219034
AT1G35620.1	AT1G35620.1	-1	10	10	10	33	33	33	49.85	0	40.971	3652300000	84	551	0.0558371	-0.174154	-0.118066	-0.00588151	-0.278423	-0.40739	-0.379305	-0.731055	-0.455759	-0.267655	-0.18862	-0.0706885
AT1G35670.1;AT4G09570.1	AT1G35670.1;AT4G09570.1	-1	7	7	6	17.4	17.4	15.4	55.915	0	43.209	1094000000	51	552	-0.607674	-0.687389	-0.64833	-0.745357	-1.65905	-0.588704	-0.653169	-0.52666	-0.776012	-0.559295	-0.636341	-0.543435
AT1G35680.1	AT1G35680.1	-1	9	9	9	52.3	52.3	52.3	24.038	0	106.73	10007000000	66	553	0.711174	0.499925	0.726409	0.678763	0.528591	0.585991	0.428471	0.127791	0.292503	0.710487	0.466308	0.622804
AT1G35720.1	AT1G35720.1	-1	21	21	21	75.4	75.4	75.4	36.203	0	245.19	53029000000	229	554	1.56484	1.52461	1.53864	1.72087	1.67296	1.70389	1.65176	1.4945	1.61295	1.72045	1.74316	1.60797
AT1G41880.1;AT1G41880.2;AT1G07070.1	AT1G41880.1;AT1G41880.2;AT1G07070.1	-1	4	4	1	47.7	47.7	22.5	12.799	0	149.29	2809400000	33	561	0.0632452	0.312649	0.174221	0.00432084	0.305256	-0.102275	-1.2597	-1.91651	-1.52724	0.171864	-0.239703	0.115367
AT1G42550.1	AT1G42550.1	-1	9	9	9	14.6	14.6	14.6	93.874	0	37.246	191170000	42	562	-1.30584	-1.84018	-1.55512	-1.84274	-1.99659	-1.91084	-1.53488	-1.45182	-1.46807	-1.69753	-1.91931	-1.81346
AT1G42970.1	AT1G42970.1	-1	26	26	21	59.5	59.5	48.1	47.659	0	323.31	325780000000	531	564	2.25196	2.19349	2.21539	2.18457	2.2017	2.32071	2.25143	2.24556	2.25075	2.23657	2.22383	2.20539
AT1G43170.9;AT1G43170.8;AT1G43170.7;AT1G43170.6;AT1G43170.5;AT1G43170.3;AT1G43170.2;AT1G43170.1;AT1G43170.4	AT1G43170.9;AT1G43170.8;AT1G43170.7;AT1G43170.6;AT1G43170.5;AT1G43170.3;AT1G43170.2;AT1G43170.1;AT1G43170.4	-1	18	18	12	43.4	43.4	31.4	44.559	0	67.118	42071000000	171	565	1.05018	1.03007	1.13699	1.47494	1.47799	1.3716	0.62857	0.677326	0.605827	1.25263	1.12631	1.29125
AT1G43710.1	AT1G43710.1	-1	6	6	6	19.3	19.3	19.3	54.076	0	24.612	515330000	33	570	-1.73301	-1.10593	-1.53845	-1.08269	-1.16013	-0.933909	-0.912986	-0.654808	-1.42198	-1.07649	-1.08599	-1.21396
AT1G44170.1;AT1G44170.2;AT1G44170.3	AT1G44170.1;AT1G44170.2;AT1G44170.3	-1	10	10	10	26	26	26	53.158	0	118.4	4160800000	92	572	0.144573	0.141421	0.10127	-0.0532789	0.0224934	-0.0735468	0.0250415	0.06579	0.0477203	0.15615	0.121946	0.0817976
AT1G44575.1;AT1G44575.3;AT1G44575.2	AT1G44575.1;AT1G44575.3;AT1G44575.2	-1	7	7	7	30.9	30.9	30.9	28.007	0	173.47	36769000000	142	574	1.35481	1.36209	1.40294	1.20376	1.16521	1.13246	1.13939	1.14245	1.32923	1.18899	1.08774	1.1122
AT1G44835.1;AT1G44835.2	AT1G44835.1;AT1G44835.2	-1	10	10	10	35.2	35.2	35.2	33.71	0	23.817	1187600000	65	576	-0.864478	-0.793865	-0.887324	-1.12546	-1.06449	-0.967975	-0.634943	-0.63713	-0.634836	-0.970526	-0.905574	-0.909909
AT1G45201.3;AT1G45201.1;AT1G45201.2	AT1G45201.3;AT1G45201.1;AT1G45201.2	-1	14	14	14	33.9	33.9	33.9	57.715	0	56.279	9542900000	115	582	0.514821	0.511829	0.519344	0.242752	0.302298	0.375184	0.467055	0.519373	0.440132	0.294476	0.449046	0.417444
AT1G47128.1	AT1G47128.1	-1	9	9	9	26.6	26.6	26.6	50.966	0	164.8	5670400000	47	584	-0.00930055	-0.128919	-0.00963243	0.369737	0.308482	0.388446	0.408054	0.622317	0.412959	0.395791	0.496439	0.322618
AT1G47260.1	AT1G47260.1	-1	16	16	13	68.7	68.7	57.2	30.065	0	275.76	98355000000	228	585	1.59724	1.4837	1.61332	1.33823	1.32358	1.34559	1.77964	1.73804	1.76144	1.43476	1.39163	1.53694
AT1G47420.1	AT1G47420.1	-1	6	6	6	35.8	35.8	35.8	28.106	0	61.525	7383700000	64	588	0.568353	0.619863	0.560453	0.503015	0.654398	0.654589	0.935286	0.576265	0.735682	0.53628	0.657362	0.341661
AT1G47550.2;AT1G47550.1;AT1G47560.1	AT1G47550.2;AT1G47550.1;AT1G47560.1	-1	8	8	8	10.4	10.4	10.4	100.16	0	54.475	420030000	34	589	-1.27164	-1.45633	-1.40823	-1.22673	-1.60815	-1.48553	-0.927916	-1.30351	-1.0138	-1.24231	-1.23165	-1.13792
AT1G48030.5;AT1G48030.4;AT1G48030.3;AT1G48030.2;AT1G48030.1	AT1G48030.5;AT1G48030.4;AT1G48030.3;AT1G48030.2;AT1G48030.1	-1	33	33	19	72.4	72.4	45.8	53.987	0	323.31	353730000000	1003	592	2.27393	2.04828	2.18137	2.01944	2.14071	2.05174	2.35979	2.38162	2.33031	2.13079	2.17064	2.1854
AT1G48350.1	AT1G48350.1	-1	5	5	5	34.1	34.1	34.1	18.726	0	38.994	4622500000	29	598	0.218597	0.630246	0.486418	0.787644	0.398175	0.245202	0.120395	0.00694112	-0.0192096	0.0705162	-1.42392	-1.20223
AT1G48410.1;AT1G48410.3;AT1G48410.2;AT5G43810.4;AT5G43810.3;AT5G43810.2;AT5G43810.1	AT1G48410.1;AT1G48410.3;AT1G48410.2	-1	18	18	17	20.5	20.5	18.9	116.19	0	56.032	1748000000	60	599	-1.24184	-1.38753	-1.0841	-0.739875	-0.692172	-0.415955	-1.65508	-0.913522	-1.07897	-0.654918	-1.00766	-0.648036
AT1G48420.3;AT1G48420.2;AT1G48420.1	AT1G48420.3;AT1G48420.2;AT1G48420.1	-1	9	9	9	32.7	32.7	32.7	43.9	0	70.532	2486100000	64	600	-0.150676	-0.190744	-0.228772	-0.174002	-0.266577	-0.355558	0.0711032	0.309968	0.122976	-0.20935	-0.353256	-0.320239
AT1G48520.1;AT1G48520.3;AT1G48520.2	AT1G48520.1;AT1G48520.3;AT1G48520.2	-1	22	22	22	46.5	46.5	46.5	60.94	0	117.61	11717000000	156	604	1.16221	1.0926	0.976165	0.778093	0.835592	0.846725	1.12709	1.1409	1.10464	1.06214	1.0531	0.85562
AT1G48600.1;AT1G48600.2;AT3G18000.1	AT1G48600.1;AT1G48600.2	-1	13	13	10	33.1	33.1	26.7	54.018	0	29.076	1535800000	52	606	-0.549585	-0.60898	-0.797255	-0.319281	-0.481491	-0.602435	-0.61589	-0.470756	-0.282436	-0.738685	-0.653799	-0.610222
AT1G48830.2;AT1G48830.1	AT1G48830.2;AT1G48830.1	-1	7	7	7	45	45	45	21.922	0	51.86	6937300000	37	612	0.333309	0.587087	0.541802	0.372239	0.608972	0.650289	-0.942099	-1.45936	-0.0135211	0.710758	0.53704	0.664856
AT1G48850.1;AT1G48850.3;AT1G48850.2	AT1G48850.1;AT1G48850.3;AT1G48850.2	-1	10	10	10	31.2	31.2	31.2	47.317	0	38.645	4257800000	41	613	0.496833	0.376238	0.458038	0.403717	0.482356	0.42107	-1.9081	0.228391	-0.862436	0.591052	0.438716	0.596325
AT1G48860.1;AT1G48860.2	AT1G48860.1;AT1G48860.2	-1	15	15	4	39.5	39.5	11.3	55.831	0	186.04	3638600000	94	614	-0.0524619	-0.103123	-0.123714	-0.186574	-0.197771	-0.014038	-0.113776	0.00772131	-0.214963	0.154586	0.0545463	-0.0125567
AT1G48900.2;AT1G48900.1;AT5G49500.2;AT1G15310.1	AT1G48900.2;AT1G48900.1	-1	10	10	5	27.4	27.4	12.3	47.726	0	60.128	1617500000	58	615	-0.351728	-0.559366	-0.292429	-0.65176	-0.568717	-0.274369	-0.256702	-0.20527	-0.512614	-0.388873	-0.516637	-0.523447
AT1G49040.1;AT1G49040.3;AT1G49040.4;AT1G49040.2	AT1G49040.1;AT1G49040.3;AT1G49040.4;AT1G49040.2	-1	10	10	10	9.6	9.6	9.6	131.59	0	37.09	278030000	40	617	-1.73537	-1.77134	-1.93474	-1.48607	-1.55332	-1.48494	-1.70663	-1.21781	-1.20476	-1.70936	-1.71189	-1.79825
AT1G49430.1;AT1G49430.2	AT1G49430.1	-1	9	9	9	20.2	20.2	20.2	74.388	0	44.393	725220000	44	623	-1.09365	-1.2732	-1.17491	-1.06935	-1.31319	-1.11746	-0.758506	-0.481703	-0.604907	-1.10651	-1.56186	-0.980921
AT1G49750.1	AT1G49750.1	-1	6	6	6	15.4	15.4	15.4	54.407	0	24.032	1463000000	40	629	-0.221807	-0.223909	-0.513248	-0.551338	-0.328911	-0.724282	-0.78576	-0.539586	-0.525666	-0.431379	-0.336576	-0.429404
AT1G49760.2;AT1G49760.1;AT1G71770.2;AT1G71770.1	AT1G49760.2;AT1G49760.1	-1	12	12	10	21.6	21.6	20.6	72.779	0	42.628	1197700000	68	630	-0.818895	-0.932788	-0.700779	-0.886764	-0.893345	-0.771273	-0.356646	0.00502944	-0.432807	-0.779983	-0.833774	-0.663424
AT1G49970.1	AT1G49970.1	-1	7	7	7	24	24	24	42.627	0	84.25	502530000	40	632	-1.25708	-1.13984	-1.04365	-1.76412	-1.36069	-2.12164	-1.24767	-0.939507	-1.01339	-1.41604	-1.41768	-1.38201
AT1G50030.2;AT1G50030.1	AT1G50030.2;AT1G50030.1	-1	26	26	26	13.2	13.2	13.2	275.97	0	47.907	2209500000	75	633	-1.45329	-1.73259	-1.53086	-1.28466	-0.857104	-0.79378	-1.54558	-1.20766	-0.979838	-1.80059	-1.7481	-2.34637
AT1G50140.5;AT1G50140.2;AT1G50140.4;AT1G50140.3;AT1G50140.1	AT1G50140.5;AT1G50140.2;AT1G50140.4;AT1G50140.3;AT1G50140.1	-1	17	17	10	20.9	20.9	10.5	111.04	0	70.34	5510800000	117	634	0.411329	0.371781	0.406378	0.361662	0.430681	0.390852	0.722118	0.827267	0.81617	0.484863	0.420406	0.434859
AT1G50200.1;AT1G50200.2	AT1G50200.1;AT1G50200.2	-1	40	40	40	46.8	46.8	46.8	110.49	0	323.31	31208000000	297	635	0.845417	0.722727	0.595729	1.06043	0.949583	1.03366	1.18365	1.15607	1.30068	0.981712	0.966097	0.907879
AT1G50250.1	AT1G50250.1	-1	23	7	7	48.6	16.3	16.3	76.758	0	70.644	2050100000	69	636	-0.128131	-0.372377	-0.250078	-0.583049	-0.508809	-0.178811	-0.25917	-0.0397952	-0.199016	-0.305161	-0.274306	-0.422974
AT1G50460.1;AT1G50460.3;AT1G50460.2	AT1G50460.1;AT1G50460.3;AT1G50460.2	-1	13	13	10	30.3	30.3	24.5	54.59	0	60.7	2255200000	79	640	-0.479613	-0.522131	-0.351611	-0.292265	-0.471055	-0.367956	0.0290051	-0.0619351	0.0661498	-0.602624	-0.58935	-0.46797
AT1G50480.1;AT2G12280.1	AT1G50480.1	-1	29	29	29	59.9	59.9	59.9	67.801	0	323.31	67027000000	388	641	1.39285	1.37926	1.23666	1.2356	1.39472	1.31171	1.27173	1.21872	1.24627	1.40591	1.46884	1.38037
AT1G50500.3;AT1G50500.1;AT1G50500.2;AT1G50500.5;AT1G50500.4;AT1G50970.3;AT1G50970.2;AT1G50970.1	AT1G50500.3;AT1G50500.1;AT1G50500.2;AT1G50500.5;AT1G50500.4	-1	21	21	21	29.7	29.7	29.7	92.529	0	88.248	782760000	60	642	-1.55157	-1.14534	-1.93791	-0.871837	-1.05961	-0.626157	-0.600912	-0.984231	-0.221334	-1.30317	-1.1289	-1.43763
AT1G50940.1	AT1G50940.1	-1	6	6	6	24.8	24.8	24.8	38.407	0	102.97	3398300000	50	646	0.157796	-0.245618	0.0535905	-0.120255	-0.129468	-0.00503668	0.37151	0.218381	0.331355	0.0559447	0.226431	0.239194
AT1G51110.1	AT1G51110.1	-1	7	7	7	21.8	21.8	21.8	45.765	0	55.845	1346400000	37	648	-0.698947	-0.54653	-0.693795	-0.694891	-0.751101	-0.617348	-0.445292	-0.653657	-0.382132	-0.594663	-0.580367	-0.663424
AT1G51570.1;AT3G57880.4;AT3G57880.3;AT3G57880.2;AT3G57880.1	AT1G51570.1	-1	5	5	5	7.9	7.9	7.9	89.153	0	20.892	692130000	29	653	-0.776574	-0.803298	-1.20008	-0.802614	-0.870606	-1.37861	-0.920578	-0.805941	-1.05618	-0.754713	-0.852807	-0.603556
AT1G51650.1	AT1G51650.1	-1	4	4	4	67.1	67.1	67.1	7.8319	0	38.113	5043000000	44	656	0.142544	0.437972	0.243918	0.0923901	0.221693	0.25332	0.419471	0.772363	0.523941	0.0242707	0.311795	0.27216
AT1G51680.1;AT1G51680.3;AT1G51680.2	AT1G51680.1;AT1G51680.3;AT1G51680.2	-1	9	9	9	20.5	20.5	20.5	61.053	0	57.581	849490000	45	657	-0.748787	-1.14372	-1.01463	-0.910132	-0.878865	-1.08298	-0.799728	-0.672565	-1.41499	-0.983617	-0.898592	-0.962199
AT1G51690.4;AT1G51690.1;AT1G51690.5;AT1G51690.2;AT1G51690.3	AT1G51690.4;AT1G51690.1;AT1G51690.5;AT1G51690.2;AT1G51690.3	-1	8	8	7	19.9	19.9	18.3	56.934	0	13.754	861970000	41	658	-0.686864	-0.93225	-0.750101	-0.988921	-0.953596	-0.871232	-1.24726	-0.953782	-0.627944	-0.934509	-1.05751	-0.954621
AT1G51710.1;AT1G51710.2;AT3G21280.2;AT3G21280.1	AT1G51710.1;AT1G51710.2	-1	15	15	15	41.9	41.9	41.9	53.695	0	115.91	4332600000	123	659	-0.0426213	0.0180189	-0.0582891	-0.264996	-0.193949	-0.0428636	-0.0191367	0.117943	0.0498439	0.0305631	-0.0245364	-0.147525
AT1G51760.1;AT1G51780.1	AT1G51760.1	-1	5	5	5	17	17	17	48.263	0	152.47	1684300000	41	660	-0.45914	-0.749296	-0.366413	-0.251403	-0.456265	-0.34898	-0.715825	-0.923278	-1.23778	-0.263612	-0.380007	-0.446134
AT1G51980.1;AT1G51980.2	AT1G51980.1;AT1G51980.2	-1	29	29	20	81.9	81.9	64.6	54.401	0	323.31	247160000000	764	662	1.87991	1.77231	1.8012	1.67321	1.6609	1.62774	2.02046	2.03795	2.00505	1.80443	1.8377	1.72989
AT1G52400.3;AT1G52400.1;AT1G52400.2;AT1G75940.1	AT1G52400.3;AT1G52400.1;AT1G52400.2	-1	21	19	18	59.3	57.6	56.2	60.459	0	211.91	32332000000	216	670	0.798278	0.916308	0.714736	1.04019	1.14687	0.97685	0.882886	1.13585	0.941173	1.12055	1.17878	1.1013
AT1G52410.1;AT1G52410.2	AT1G52410.1;AT1G52410.2	-1	16	16	16	30.2	30.2	30.2	84.017	0	153.36	685810000	59	671	-1.12589	-1.3794	-1.7704	-0.907172	-1.07115	-0.977719	-1.66501	-1.32056	-1.30489	-1.15369	-1.13852	-1.30768
AT1G52510.1;AT1G52510.2	AT1G52510.1;AT1G52510.2	-1	14	14	14	53.2	53.2	53.2	41.839	0	268.06	66436000000	170	672	1.67956	1.72746	1.76421	1.78571	1.79586	1.73923	1.83577	1.81598	1.82351	1.77163	1.87928	1.82663
AT1G52730.1;AT1G52730.2;AT1G52730.3	AT1G52730.1;AT1G52730.2;AT1G52730.3	-1	11	11	3	43.4	43.4	14.3	37.754	0	62.501	1414500000	70	675	-0.670803	-0.884449	-0.712335	-0.802456	-0.830071	-0.783801	-0.643032	-0.712948	-0.657661	-0.726448	-0.757273	-0.809327
AT1G52780.1	AT1G52780.1	-1	6	6	6	7	7	7	119.96	0	55.388	464440000	45	678	-1.63572	-1.51306	-1.86283	-1.27198	-1.46236	-1.09682	-1.26519	-1.25958	-1.13054	-1.36049	-1.31852	-1.28717
AT1G53000.1;AT1G53000.2	AT1G53000.1;AT1G53000.2	-1	13	13	13	59	59	59	32.245	0	147.69	20596000000	129	679	1.03274	0.989556	1.16304	0.836541	0.815269	0.765641	1.32462	1.31432	1.28338	0.915299	0.968767	0.795085
AT1G53210.1	AT1G53210.1	-1	6	6	6	14.4	14.4	14.4	63.416	0	204.43	1960700000	53	681	-1.59601	-0.823446	-1.42528	0.318112	0.0297079	0.152997	-0.556944	-0.414756	-0.285122	-0.680937	-0.749614	-0.569985
AT1G53240.1	AT1G53240.1	-1	16	16	8	60.1	60.1	36.1	35.804	0	323.31	424890000000	280	682	2.64025	2.70736	2.71384	2.61694	2.65785	2.53529	2.79908	2.79	2.84385	2.72085	2.77774	2.76066
AT1G53500.1	AT1G53500.1	-1	25	15	11	47.8	27.3	20.5	75.225	0	32.905	3410900000	76	687	-0.0709277	-0.22755	-0.16438	-0.226158	-0.282474	-0.228608	-0.14683	-0.0102151	-0.0309707	0.0322918	0.0069685	-0.148774
AT1G53750.1;AT1G53780.3;AT1G53780.4;AT1G53780.1;AT1G53780.2;AT1G53790.1;AT1G53790.3;AT1G53790.2	AT1G53750.1	-1	24	24	24	58.5	58.5	58.5	47.803	0	150.81	11126000000	176	691	0.429666	0.3264	0.311856	0.151648	0.243154	0.121612	0.296214	0.315854	0.320137	0.300596	0.342709	0.209874
AT1G53760.1;AT1G53760.2	AT1G53760.1;AT1G53760.2	-1	6	6	6	38.2	38.2	38.2	30.606	0	67.875	1708000000	50	692	-0.170242	0.066068	0.0934837	-0.36867	-1.78862	-2.11413	0.325517	0.135521	0.223576	-0.417672	-0.148719	-0.226379
AT1G54010.1	AT1G54010.1	-1	12	12	11	40.2	40.2	36	43.143	0	323.31	71910000000	198	696	1.73279	1.60561	1.70161	1.81497	1.70005	1.83888	1.78763	1.64001	1.59406	1.66802	1.55308	1.47054
AT1G54220.2;AT1G54220.1	AT1G54220.2;AT1G54220.1	-1	20	15	15	45.6	31.9	31.9	58.467	0	162.63	24442000000	138	702	0.955535	0.611093	0.709261	0.732296	0.496565	0.667374	1.12298	1.05418	1.12187	0.826063	0.731975	0.859553
AT1G54270.1;AT1G54270.2	AT1G54270.1;AT1G54270.2	-1	24	5	5	67	15.5	15.5	46.762	0	49.218	3183700000	47	703	0.124395	-1.25439	0.0514888	0.248447	0.0623017	-0.0509685	0.479297	0.757298	0.551569	0.352835	0.063563	0.133154
AT1G54520.1	AT1G54520.1	-1	6	6	6	17.4	17.4	17.4	42.843	0	26.124	959760000	29	708	-0.38986	-0.522368	-0.625111	-0.660231	-1.07158	-0.866628	-1.81644	-0.622548	-0.322209	-0.913293	-0.686913	-0.756552
AT1G54780.1	AT1G54780.1	-1	7	7	7	27.7	27.7	27.7	31.138	0	55.566	6594000000	63	711	0.598053	0.448651	0.535333	0.183845	0.34542	0.427956	0.263072	0.0634246	0.116858	0.179868	0.271933	0.169834
AT1G54990.1	AT1G54990.1	-1	8	8	8	16.7	16.7	16.7	52.419	0	22.046	781700000	32	712	-0.977634	-1.05071	-1.6657	-0.855528	-0.777641	-0.972539	-2.0172	-1.44659	-1.01963	-1.15319	-1.08106	-1.06379
AT1G55020.1	AT1G55020.1	-1	17	17	17	28.1	28.1	28.1	98.044	0	113.7	1746700000	85	713	-0.464121	-1.59242	-1.23856	-0.312456	-0.543297	-0.320979	-0.354138	-0.413322	-0.175686	-0.481567	-0.561044	-0.369682
AT1G55160.2;AT1G55160.1;AT1G55160.3	AT1G55160.2;AT1G55160.1;AT1G55160.3	-1	5	5	5	37.2	37.2	37.2	15.423	0	15.686	5615100000	36	717	0.462852	0.520016	0.763059	0.405827	0.434823	0.133747	0.618447	0.532055	0.648839	0.20658	0.215617	0.437634
AT1G55450.1;AT1G55450.2;AT3G54150.2;AT3G54150.1	AT1G55450.1;AT1G55450.2	-1	15	15	15	45.7	45.7	45.7	34.475	0	118.98	11667000000	133	718	0.325132	0.313592	0.426528	0.416818	0.165574	0.22516	0.623642	0.545243	0.603858	0.346844	0.323568	0.426891
AT1G55480.1	AT1G55480.1	-1	8	8	8	39.7	39.7	39.7	37.41	0	82.669	1085400000	50	719	-0.804847	-0.625797	-0.693153	-0.751527	-0.929608	-0.831234	-0.483013	-0.547458	-0.628427	-0.413407	-0.394156	-0.755402
AT1G55490.5;AT1G55490.4;AT1G55490.3;AT1G55490.2;AT1G55490.1	AT1G55490.5;AT1G55490.4;AT1G55490.3;AT1G55490.2;AT1G55490.1	-1	33	6	6	62	15	15	63.808	0	270.49	7867900000	75	720	0.945739	0.726215	0.760879	0.640043	-0.0711134	0.303282	1.04393	0.763518	1.05277	0.411207	0.64984	-0.22654
AT1G55670.1	AT1G55670.1	-1	3	3	3	15	15	15	17.085	0	9.3294	7071900000	37	721	0.968666	1.25315	0.989151	1.2582	-1.43158	0.887198	0.719877	0.664585	0.767932	0.993103	-1.20006	0.988805
AT1G55850.1	AT1G55850.1	-1	18	18	18	31	31	31	82.346	0	127.6	3772800000	65	723	-2.82961	-0.935594	-1.9145	0.619052	0.396424	0.323906	-1.59226	-2.15822	-1.98355	-3.52101	-2.97579	-2.92063
AT1G55860.1	AT1G55860.1	-1	45	14	14	17.3	6.4	6.4	404.99	0	89.352	520470000	54	724	-1.53835	-1.59682	-1.65282	-1.49587	-1.13614	-1.15187	-1.13805	-1.60032	-1.03046	-1.40785	-1.3505	-1.2829
AT1G55890.1	AT1G55890.1	-1	18	18	18	51.8	51.8	51.8	44.994	0	174.24	10054000000	120	727	0.405539	0.649891	0.446422	0.091235	0.229768	0.116566	0.58458	0.623211	0.689442	0.326859	0.375785	0.265477
AT1G55900.2;AT1G55900.1	AT1G55900.2;AT1G55900.1	-1	5	5	5	18.9	18.9	18.9	41.89	0	30.17	2552100000	34	728	0.267421	0.332445	0.607632	0.196056	-1.78899	-1.47968	-1.2361	0.355017	0.384134	0.239989	0.23797	0.287391
AT1G56050.1	AT1G56050.1	-1	13	13	13	43.5	43.5	43.5	45.628	0	126	19843000000	124	730	0.964875	0.836959	0.929007	0.955378	0.993687	0.879597	1.00451	1.00318	1.0338	1.12845	1.09163	0.955659
AT1G56070.3;AT1G56070.2;AT1G56070.1	AT1G56070.3;AT1G56070.2;AT1G56070.1	-1	43	43	31	58.1	58.1	40	93.89	0	323.31	90298000000	517	731	1.50547	1.46303	1.32631	1.51026	1.63387	1.57484	1.51571	1.50896	1.4803	1.57392	1.65607	1.56497
AT1G56110.1;AT3G12860.1	AT1G56110.1	-1	10	10	10	25.5	25.5	25.5	58.673	0	40.013	15069000000	50	732	1.60009	1.53746	0.614561	1.62541	1.41319	1.40412	1.64355	-1.92436	1.51787	1.67663	1.4294	1.45676
AT1G56190.2;AT1G56190.1	AT1G56190.2;AT1G56190.1	-1	34	13	12	84.7	45.2	41.5	42.615	0	265.25	104930000000	230	733	2.24107	2.25819	2.15112	2.15426	2.1017	2.13798	2.29281	2.30452	2.32863	2.25704	2.24515	2.19179
AT1G56330.1;AT1G09180.1;AT1G02620.1	AT1G56330.1	-1	9	9	3	64.2	64.2	28.5	21.986	0	32.155	8089900000	55	734	0.187022	0.402153	0.325716	0.187671	0.343683	0.457477	0.612081	0.734776	0.580926	0.405838	0.498597	0.299208
AT1G56340.1;AT1G56340.2	AT1G56340.1;AT1G56340.2	-1	19	12	12	59.3	44.2	44.2	48.527	0	135.37	10264000000	73	735	0.258119	0.268246	0.0915718	0.95389	0.794771	0.978522	0.796139	0.0888397	0.383076	0.770677	0.748492	0.398971
AT1G56500.1;AT1G56500.3;AT1G56500.2	AT1G56500.1;AT1G56500.3;AT1G56500.2	-1	14	14	14	17	17	17	114.4	0	37.956	568380000	46	740	-1.00153	-1.10739	-1.08333	-1.04668	-1.27052	-1.33417	-1.22134	-0.94804	-1.5666	-1.06266	-1.26364	-0.910014
AT1G56560.1;AT3G05820.1;AT3G05820.2	AT1G56560.1	-1	20	20	17	35.2	35.2	30.4	70.436	0	273.95	7122000000	164	741	0.268472	0.180798	0.186222	-0.0714686	0.0494525	-0.0219672	0.494689	0.531927	0.489762	0.127146	0.171964	0.104845
AT1G57720.2;AT1G57720.1	AT1G57720.2;AT1G57720.1	-1	18	18	10	47.5	47.5	25.7	46.4	0	323.31	28430000000	195	745	1.31386	1.2872	1.22342	1.19261	1.23684	1.2548	1.2394	1.38523	1.26263	1.13302	1.24136	1.28371
AT1G58080.1	AT1G58080.1	-1	8	6	6	28.7	22.1	22.1	44.556	0	43.045	2168000000	30	748	0.184464	-0.141545	0.0578408	-0.313887	-0.442464	-0.229535	-0.37315	-1.65532	-0.980947	-0.262535	-0.297604	0.0264114
AT1G58270.1	AT1G58270.1	-1	8	8	8	19.4	19.4	19.4	45.035	0	101.99	4951200000	105	750	0.0620994	-0.0246635	-0.0484987	-0.0323483	-0.0792059	-0.0653003	0.166617	0.175191	0.198886	-0.0933034	-0.142454	-0.237521
AT1G59359.1;AT1G58983.1;AT1G58684.1;AT1G58380.1;AT3G57490.1	AT1G59359.1;AT1G58983.1;AT1G58684.1;AT1G58380.1;AT3G57490.1	-1	12	4	4	42.3	15.5	15.5	30.771	0	72.848	4118000000	27	753	-0.142686	-0.0362174	-2.02286	0.262969	0.436768	0.408584	-1.40783	0.0200267	-0.1649	0.12769	0.309478	0.588192
AT1G59610.1	AT1G59610.1	-1	30	13	13	40.7	19.6	19.6	100.23	0	143.67	1484300000	73	756	-0.590363	-0.438894	-0.581662	-0.772547	-0.63844	-0.5448	-0.7003	-0.577319	-0.604058	-0.379433	-0.542584	-0.453682
AT1G59830.1;AT1G10430.2;AT1G10430.1;AT1G59830.2	AT1G59830.1;AT1G10430.2;AT1G10430.1;AT1G59830.2	-1	6	4	3	26.5	19.3	14.7	34.96	0	14.697	516420000	36	760	-0.930985	-0.901398	-1.0159	-1.15003	-1.8068	-1.19563	-1.31223	-1.22299	-1.76664	-1.14744	-0.981895	-0.981651
AT1G59900.1;AT1G59900.2	AT1G59900.1;AT1G59900.2	-1	24	24	18	54	54	42.9	43.059	0	185.33	108890000000	261	762	2.25702	2.35161	2.23468	2.17596	2.18364	2.06131	2.38069	2.4266	2.46013	2.11446	2.2658	2.12757
AT1G59990.1;AT1G59990.2	AT1G59990.1;AT1G59990.2	-1	8	8	8	17.2	17.2	17.2	64.747	0	181.23	1187500000	54	763	-1.93835	-0.721463	-0.552581	-0.700768	-0.729423	-0.771709	-0.527935	-0.538292	-0.481627	-0.532132	-0.767676	-0.424869
AT1G60070.1;AT1G60070.2	AT1G60070.1;AT1G60070.2	-1	10	10	9	16.2	16.2	14.8	94.669	0	29.018	558570000	29	764	-0.826555	-0.835236	-0.929657	-1.97076	-0.910545	-0.993568	-0.749641	-1.10769	-1.30972	-0.756621	-2.06649	-0.727242
AT1G60770.1	AT1G60770.1	-1	19	19	19	46.4	46.4	46.4	55.905	0	137.83	1660400000	68	768	-0.473794	-0.613906	-0.483223	-0.745671	-1.02971	-1.29786	-0.655626	-0.297374	-0.551423	-0.493138	-0.889658	-0.583688
AT1G60780.1;AT1G10730.1	AT1G60780.1	-1	8	8	8	23.4	23.4	23.4	49.032	0	156.01	1079300000	49	769	-0.619587	-0.611853	-0.658618	-0.689941	-0.445821	-0.736948	-0.472506	-0.442911	-0.608898	-0.777489	-0.698479	-0.760431
AT1G61520.2;AT1G61520.3;AT1G61520.1	AT1G61520.2;AT1G61520.3;AT1G61520.1	-1	7	7	7	34.4	34.4	34.4	23.746	0	113.83	71509000000	118	773	1.97545	2.11783	2.15014	2.03619	2.13471	1.88375	1.69667	1.64013	1.59355	1.90339	2.1782	1.96092
AT1G61790.2;AT1G61790.1	AT1G61790.2;AT1G61790.1	-1	7	7	7	25.4	25.4	25.4	38.806	0	49.507	2219700000	68	777	-0.768266	-0.218978	-0.359228	-0.350988	-0.366587	-0.616388	-0.938971	-0.783101	-0.489435	-0.425089	-0.552015	-0.499294
AT1G61870.1	AT1G61870.1	-1	7	7	6	17.9	17.9	14.7	45.757	0	23.355	2027700000	65	778	-0.363219	-0.449356	-0.397432	-0.640434	-0.568191	-0.607321	-0.244897	-0.177402	-0.243676	-0.711898	-0.556221	-0.516039
AT1G61980.3;AT1G61980.2;AT1G61980.1	AT1G61980.3;AT1G61980.2;AT1G61980.1	-1	8	8	8	25.1	25.1	25.1	47.236	0	29.159	515210000	31	780	-0.74473	-1.12732	-0.818899	-1.59237	-1.70163	-1.34427	-1.05639	-1.06643	-1.04689	-1.83574	-1.05041	-1.53406
AT1G61990.2;AT1G61990.1	AT1G61990.2;AT1G61990.1	-1	5	5	5	16.9	16.9	16.9	46.248	0	25.951	1719800000	44	781	-0.131093	0.18871	0.00062175	-0.338314	-0.184512	-1.91749	0.130236	0.116569	0.0458718	-0.0281529	-0.0605201	-0.11159
AT1G62020.1	AT1G62020.1	-1	33	10	10	36.8	14.4	14.4	136.56	0	89.333	1423000000	42	783	-1.66651	-1.57932	-1.37078	-0.0802381	-0.134661	-0.401958	-1.08423	-1.45886	-1.07629	-1.73929	-2.07535	-1.05008
AT1G62180.1;AT1G62180.2	AT1G62180.1;AT1G62180.2	-1	12	12	8	39.6	39.6	29.5	50.655	0	37.59	3524800000	68	786	-0.218468	0.131041	-0.205835	0.114711	-0.0323552	0.0288557	-0.0408006	0.0161946	-0.116911	0.163794	-0.160639	-0.0775221
AT1G62390.1	AT1G62390.1	-1	12	12	12	26.5	26.5	26.5	82.707	0	63.999	2250200000	65	789	-0.820296	-0.607236	-0.879642	-0.460376	-0.957287	-0.57899	-0.186645	-0.123313	-0.151755	-0.382062	-0.524077	-0.357189
AT1G62640.2;AT1G62640.1	AT1G62640.2;AT1G62640.1	-1	10	10	10	36.1	36.1	36.1	42.846	0	117.51	7303000000	74	792	0.575796	0.503691	0.533196	0.385349	0.308552	0.393185	0.417308	0.360411	0.49129	0.455503	0.443251	0.504811
AT1G62730.1;AT1G62730.2	AT1G62730.1;AT1G62730.2	-1	8	8	8	32.6	32.6	32.6	34.032	0	13.513	380700000	40	793	-1.59427	-1.14302	-1.31977	-1.17577	-1.71453	-1.80125	-1.24473	-0.979167	-1.11222	-1.51259	-1.46328	-1.50576
AT1G62750.1	AT1G62750.1	-1	38	38	38	64.9	64.9	64.9	86.057	0	323.31	277870000000	568	795	2.23002	2.12922	2.02676	2.15293	2.22208	2.28146	2.36464	2.29774	2.29494	2.24512	2.29741	2.23378
AT1G63000.1	AT1G63000.1	-1	14	11	11	55.8	45.2	45.2	33.597	0	66.483	4436300000	68	798	-0.0817768	0.0384924	-0.00914073	-0.0722235	-0.0989496	-0.0638331	0.0402172	-0.0239337	-0.144467	0.175506	0.102236	-0.0597463
AT1G63660.1;AT1G63660.2	AT1G63660.1;AT1G63660.2	-1	20	20	20	47.8	47.8	47.8	59.314	0	135.22	8341100000	113	807	0.24622	0.31071	0.16798	0.239834	0.0807653	0.0862931	0.274858	0.508469	0.338068	0.31605	0.2233	0.308393
AT1G63680.3;AT1G63680.2;AT1G63680.1	AT1G63680.3;AT1G63680.2;AT1G63680.1	-1	7	7	7	9.3	9.3	9.3	85.586	0	14.782	335380000	34	808	-1.32568	-1.80468	-1.57868	-1.14975	-1.54226	-1.46145	-1.17421	-0.973728	-1.5557	-1.43684	-2.15999	-1.53213
AT1G63770.7;AT1G63770.4;AT1G63770.6;AT1G63770.5;AT1G63770.3;AT1G63770.2;AT1G63770.1	AT1G63770.7;AT1G63770.4;AT1G63770.6;AT1G63770.5;AT1G63770.3;AT1G63770.2;AT1G63770.1	-1	26	26	26	38.6	38.6	38.6	99.157	0	232.84	2940300000	108	809	-0.570175	-0.481439	-0.585891	-0.799355	-0.542409	-1.05209	0.143015	0.153727	0.00924295	-0.499179	-0.390755	-0.501597
AT1G63940.4;AT1G63940.1;AT1G63940.2;AT1G63940.3	AT1G63940.4;AT1G63940.1;AT1G63940.2;AT1G63940.3	-1	20	20	20	58.1	58.1	58.1	52.115	0	323.31	23411000000	216	810	0.940418	0.96931	0.940593	0.80567	0.818573	0.890088	1.11228	1.11131	1.15427	0.828917	0.891289	0.844614
AT1G63970.1;AT1G63970.2	AT1G63970.1;AT1G63970.2	-1	4	4	4	22.1	22.1	22.1	24.811	0	7.8725	3257800000	28	811	-0.0505505	0.0516292	0.0824855	0.611894	0.218666	-0.0750343	0.266921	-1.35584	-1.30011	-1.49205	0.358918	0.275795
AT1G64190.1	AT1G64190.1	-1	18	7	7	49.1	18.7	18.7	53.377	0	114.43	5600800000	55	813	0.337775	0.359582	0.252185	0.0844959	0.1713	0.258398	0.0338116	-1.31841	-0.0253553	0.454635	0.357307	0.436931
AT1G64520.1;AT5G42040.1	AT1G64520.1	-1	13	13	13	51.3	51.3	51.3	30.706	0	129.48	6359200000	104	818	0.0767669	0.373928	0.217541	0.297456	0.103529	0.30679	0.256718	-0.300423	-0.137531	0.315953	0.367058	0.430208
AT1G64550.1	AT1G64550.1	-1	13	13	13	23.4	23.4	23.4	79.643	0	104.84	2026300000	59	819	-0.380754	-0.468122	-0.734012	-0.567918	-0.532375	-0.417977	-0.505569	-0.57533	-0.656454	-0.38267	-0.552608	-0.44974
AT1G64710.1;AT1G64710.2;AT1G64710.3	AT1G64710.1;AT1G64710.2;AT1G64710.3	-1	9	9	9	24.7	24.7	24.7	41.315	0	24.421	2766400000	65	821	0.044716	-0.0233791	0.0127705	0.00596828	-0.125119	-0.182997	-0.248998	-0.112703	-0.205526	-0.177905	0.00254025	-0.0377695
AT1G64740.1	AT1G64740.1	-1	18	7	7	48.4	18.4	18.4	49.8	0	44.826	3676000000	26	822	0.447551	0.39973	0.46494	0.272085	0.256634	0.0280361	-1.49332	0.304448	0.0754348	0.335338	-1.64375	0.159774
AT1G64770.1;AT1G64770.2;AT1G64770.3	AT1G64770.1;AT1G64770.2;AT1G64770.3	-1	11	11	11	47.4	47.4	47.4	38.005	0	67.222	1501300000	44	823	-0.152404	-0.390521	-0.456238	-0.667706	-0.605187	-0.542941	-0.54862	-0.354248	-1.71152	-0.307276	-0.253036	-0.244796
AT1G64790.1;AT1G64790.3;AT1G64790.2	AT1G64790.1;AT1G64790.3;AT1G64790.2	-1	47	47	47	24.9	24.9	24.9	284.78	0	217.11	9295000000	228	824	-0.944384	-0.71022	-0.637148	0.513846	0.412885	0.495166	-0.0704189	-0.05258	0.111115	-0.215934	-0.327598	-0.0735166
AT1G64880.1	AT1G64880.1	-1	12	12	12	26.6	26.6	26.6	60.235	0	21.608	2508900000	45	826	-0.0917221	-0.257221	-0.0589409	-0.375624	-0.49162	-0.529589	-0.0167599	0.0780226	0.0861344	-0.249344	-0.443596	-0.375485
AT1G64900.1;AT5G04660.1;AT3G10570.1	AT1G64900.1	-1	15	15	11	31.8	31.8	23.7	58.604	0	37.215	2667800000	70	827	-0.278241	0.0683962	-0.281583	-0.373407	-0.898743	-0.288927	-0.618662	-0.465214	-0.210046	-0.116499	-0.19135	-0.261229
AT1G64950.1;AT2G12190.1;AT1G64940.1;AT1G64930.1	AT1G64950.1;AT2G12190.1	-1	14	11	10	31.8	25.3	23.1	59.115	0	99.45	1784100000	75	828	-0.825005	-0.817444	-0.737171	-0.691151	-0.812798	-0.755883	-0.485784	-0.452777	-0.491163	-0.445398	-0.448731	-0.552542
AT1G64970.1	AT1G64970.1	-1	8	8	8	25.6	25.6	25.6	38.075	0	34.437	576970000	35	829	-1.04769	-0.88515	-0.853347	-2.03528	-0.907287	-1.1132	-1.02938	-0.585009	-0.800557	-1.00023	-1.00099	-1.39493
AT1G65260.2;AT1G65260.1	AT1G65260.2;AT1G65260.1	-1	11	11	11	56	56	56	28.912	0	236.22	6053500000	119	836	0.386362	0.39769	0.442777	0.0871264	0.161087	0.0928957	0.165749	-0.112333	-0.00552111	0.174015	0.168235	0.25584
AT1G65270.3;AT1G65270.2;AT1G65270.1	AT1G65270.3;AT1G65270.2;AT1G65270.1	-1	6	6	6	25.7	25.7	25.7	32.534	0	72.539	1321400000	39	837	-0.427187	-0.338723	-0.239956	-0.286047	-0.489492	-0.616576	-1.47187	-0.9658	-0.61832	-0.448766	-0.600143	-0.418978
AT1G65540.3;AT1G65540.2;AT1G65540.1	AT1G65540.3;AT1G65540.2;AT1G65540.1	-1	27	27	26	46.5	46.5	44.7	83.56	0	319.24	23845000000	218	841	1.03948	0.758466	0.905386	0.647824	0.628927	0.801809	1.26589	0.969296	1.29926	0.841806	0.816961	0.784052
AT1G65650.1	AT1G65650.1	-1	3	3	3	13.3	13.3	13.3	37.498	0	52.932	1294800000	33	843	-0.223125	-0.224404	-0.319443	0.115636	-1.58105	-0.453479	-0.373934	-1.16031	-0.400937	-0.376209	-0.347302	-0.390091
AT1G65820.1;AT1G65820.3;AT1G65820.2	AT1G65820.1;AT1G65820.3;AT1G65820.2	-1	5	5	5	34.9	34.9	34.9	16.586	0	10.515	3815700000	38	845	-0.154186	0.237836	-0.00989785	0.485375	0.71098	0.60244	-1.79856	-1.5826	0.0357273	-0.207676	0.0205666	-0.0524648
AT1G65930.1;AT1G54340.1;AT1G54340.2	AT1G65930.1	-1	23	23	19	57.3	57.3	48.3	45.746	0	323.31	13644000000	197	846	0.413235	0.527678	0.428516	0.604457	0.575757	0.520481	0.13608	0.184577	0.167904	0.533032	0.602554	0.458949
AT1G65960.2;AT1G65960.4;AT1G65960.3;AT1G65960.1;AT2G02010.1;AT3G17760.2;AT3G17760.1;AT5G17330.1;AT2G02010.2;AT2G02000.1;AT3G17720.1	AT1G65960.2;AT1G65960.4;AT1G65960.3;AT1G65960.1	-1	11	11	11	29.8	29.8	29.8	56.14	0	49.202	1742300000	91	847	-0.432453	-0.580388	-0.602013	-0.635089	-0.477582	-0.366198	-0.585828	-0.351662	-0.618262	-0.546614	-0.313454	-0.486226
AT1G66200.1;AT1G66200.3;AT1G66200.2	AT1G66200.1;AT1G66200.3;AT1G66200.2	-1	12	10	2	42.1	38.2	15.4	39.207	0	134.77	1832800000	60	848	-0.716528	-0.665064	-0.651916	-0.474245	-0.533365	-0.726147	-0.795389	-0.483913	-0.91644	-0.428249	-0.428639	-0.611377
AT1G66430.1	AT1G66430.1	-1	13	13	12	40.9	40.9	38.3	41.471	0	147.4	6713400000	118	852	-0.179705	-0.00773642	-0.16625	-0.0821082	-0.0837728	-0.017991	-0.68238	-0.591642	-0.84295	0.0834535	0.0755502	0.0987249
AT1G66530.1	AT1G66530.1	-1	18	10	10	35.1	21.4	21.4	66.445	0	21.999	617110000	31	854	-0.951688	-1.01737	-1.06213	-1.87707	-1.14405	-0.962544	-1.63247	-1.35841	-0.830743	-0.995215	-0.821388	-0.975148
AT1G66580.1	AT1G66580.1	-1	7	7	2	32.6	32.6	10.4	24.929	0	163.1	18214000000	88	855	1.14323	1.20064	1.34349	1.31474	1.38432	1.4302	0.956054	0.897861	0.952485	1.46131	1.02883	1.36987
AT1G66970.1;AT1G66970.3;AT1G66970.2;AT1G66980.4;AT1G66980.1;AT1G66980.3;AT1G66980.2	AT1G66970.1;AT1G66970.3;AT1G66970.2	-1	7	7	6	11.9	11.9	10.6	83.787	0	50.867	1876100000	61	860	-0.489261	-0.494206	-0.635883	-0.329402	-0.348108	-0.461516	-0.617808	-0.409453	-0.340359	-0.591953	-0.383985	-0.373227
AT1G67090.1;AT1G67090.2	AT1G67090.1	-1	11	7	7	56.1	31.7	31.7	20.216	0	176.92	69125000000	53	861	1.92468	2.0793	2.10181	2.24753	2.10141	2.03072	1.97761	1.81083	1.84458	2.00591	2.07932	2.17643
AT1G67430.1;AT1G67430.2	AT1G67430.1;AT1G67430.2	-1	8	8	1	48.6	48.6	5.7	19.854	0	21.464	29814000000	53	869	1.52556	1.81475	1.7932	2.19172	2.14563	1.94647	1.3106	1.35058	1.20764	2.04433	1.66738	2.02349
AT1G67490.1;AT1G67490.2	AT1G67490.1;AT1G67490.2	-1	10	10	10	16	16	16	97.633	0	47.049	1621000000	51	871	-0.203993	-0.279583	-1.93188	-0.394231	-0.193949	-0.375222	-0.445159	-0.541149	-1.33842	-0.283777	-0.18708	0.0277424
AT1G67680.1;AT1G67650.1	AT1G67680.1	-1	18	18	18	37	37	37	73.069	0	74.842	2990100000	109	873	-0.128083	-0.412915	-0.160084	-0.314902	-0.520277	-0.210507	-0.107277	-0.242369	0.0209932	-0.0350965	-0.44563	-0.20385
AT1G67700.3;AT1G67700.4;AT1G67700.1;AT1G67700.5;AT1G67700.2	AT1G67700.3;AT1G67700.4;AT1G67700.1;AT1G67700.5;AT1G67700.2	-1	6	6	6	31.9	31.9	31.9	25.911	0	101.59	5909200000	59	874	0.700511	0.695845	0.904443	0.694928	0.652356	0.561146	0.616695	-1.4666	0.923654	0.771619	0.61758	0.573105
AT1G67730.1	AT1G67730.1	-1	9	9	9	36.8	36.8	36.8	35.761	0	64.286	3934500000	69	875	-0.178162	-0.185028	-0.0847778	0.152887	0.246124	0.15915	-0.524003	-0.508431	-0.457908	-0.140277	-0.159161	-0.0789926
AT1G67930.1	AT1G67930.1	-1	7	7	7	11.3	11.3	11.3	91.65	0	19.024	386030000	34	876	-1.23492	-1.30237	-1.27436	-1.29233	-1.37258	-1.36803	-1.33884	-1.4145	-1.26814	-1.4415	-1.42354	-1.2517
AT1G68010.1;AT1G68010.2;AT1G68010.3	AT1G68010.1;AT1G68010.2;AT1G68010.3	-1	23	23	23	66.6	66.6	66.6	42.247	0	205.42	15354000000	203	878	0.552254	0.709333	0.525165	0.400927	0.42426	0.220675	0.500781	0.577043	0.538119	0.402222	0.463287	0.401432
AT1G68560.1;AT3G45940.1	AT1G68560.1	-1	16	16	16	25	25	25	102.4	0	54.829	2501700000	87	884	-0.314134	-0.200634	-0.363103	-0.788417	-0.404916	-0.556766	-0.227937	-0.422097	-0.305595	-0.553316	-0.62006	-0.491611
AT1G69740.3;AT1G69740.2;AT1G69740.1	AT1G69740.3;AT1G69740.2;AT1G69740.1	-1	10	10	10	32.8	32.8	32.8	46.69	0	123.37	2462600000	60	897	0.177061	0.0901516	0.158666	-0.163714	-0.199067	-0.164801	-0.333189	0.0340814	-0.167494	-0.00996483	0.0632807	-0.167672
AT1G69830.1	AT1G69830.1	-1	43	43	43	56	56	56	99.841	0	323.31	29406000000	333	898	0.577235	0.532787	0.475984	0.610905	0.756562	0.818132	0.777203	0.800502	0.733069	0.760838	0.739032	0.753421
AT1G70070.1	AT1G70070.1	-1	20	20	20	22.8	22.8	22.8	132.44	0	68.329	1890800000	95	900	-0.783517	-0.769347	-0.832817	-0.851013	-0.692203	-0.726052	-0.816922	-0.62884	-0.727002	-0.784509	-0.794355	-0.990263
AT1G70190.2;AT1G70190.1	AT1G70190.2;AT1G70190.1	-1	3	3	3	17.8	17.8	17.8	22.722	0	20.892	541550000	35	901	-0.93509	-0.979553	-0.884043	-0.974749	-1.55632	-0.931373	-1.32192	-0.82985	-0.789425	-1.16019	-1.04803	-1.37707
AT1G70290.1;AT1G70290.2	AT1G70290.1;AT1G70290.2	-1	14	14	8	21.6	21.6	12.9	97.56	0	27.764	795600000	46	903	-0.83589	-1.18114	-1.17108	-1.33596	-1.0004	-0.941358	-1.10941	-1.01662	-1.09632	-0.707142	-0.924201	-1.39095
AT1G70320.1	AT1G70320.1	-1	51	51	20	18.5	18.5	7.5	403.61	0	161.17	4058900000	247	904	-0.947218	-0.717989	-0.811114	-0.0707571	-0.327461	-0.301218	-0.469914	-0.504723	-0.35813	-0.603241	-0.722867	-0.568863
AT1G70410.3;AT1G70410.1;AT1G23730.2;AT1G23730.1	AT1G70410.3;AT1G70410.1	-1	15	15	1	73.6	73.6	3.9	28.412	0	133.55	5658200000	108	905	-0.125656	0.0836155	0.252922	0.049525	0.0537858	0.0524137	0.127826	0.12405	0.0300571	-0.0389613	0.0677116	0.105142
AT1G70730.1;AT1G70730.3;AT1G70730.2	AT1G70730.1;AT1G70730.3;AT1G70730.2	-1	20	11	11	47.2	25.6	25.6	63.481	0	21.491	880550000	57	910	-0.55718	-0.825957	-0.766043	-0.866732	-0.932148	-0.802697	-1.0065	-1.32108	-0.889265	-0.855092	-1.08723	-1.57804
AT1G70770.2;AT1G70770.1;AT3G11880.3;AT3G11880.1;AT3G11880.2	AT1G70770.2;AT1G70770.1	-1	22	22	19	40.7	40.7	36.1	66.864	0	204.82	33368000000	191	911	1.23131	1.08326	1.08673	1.15682	1.17873	1.21504	0.754698	0.863808	0.70415	1.18623	1.16293	1.12863
AT1G71220.1;AT1G71220.3;AT1G71220.2	AT1G71220.1;AT1G71220.3;AT1G71220.2	-1	42	42	42	35.2	35.2	35.2	181.8	0	257.85	13955000000	203	919	-0.35544	0.0906882	0.294463	1.45998	1.43608	1.59835	0.629972	0.744855	1.46	1.02269	1.16042	1.04964
AT1G71270.1;AT1G71300.2;AT1G71300.1	AT1G71270.1	-1	9	9	9	12.9	12.9	12.9	80.937	0	18.77	1450500000	45	921	-0.230256	-0.493954	-0.254071	-0.113139	-0.148262	-0.285902	-1.17654	-0.0690728	-1.86423	-0.35875	-0.5062	-0.271988
AT1G71310.1;AT1G71310.2;AT1G71310.3	AT1G71310.1;AT1G71310.2;AT1G71310.3	-1	4	4	4	25	25	25	19.484	0	15.871	860930000	25	922	-0.499251	-0.426395	-0.8563	-0.842163	-0.896944	-1.48522	-0.449633	-1.66897	-0.462978	-0.753196	-0.418927	-0.880855
AT1G71500.1	AT1G71500.1	-1	9	9	9	43.6	43.6	43.6	31.727	0	84.444	5691300000	88	923	0.301855	0.244256	0.329842	0.0879574	0.0807653	0.163694	0.0892672	-0.00807699	0.097248	-0.00276947	0.160592	0.307346
AT1G72150.1	AT1G72150.1	-1	28	28	26	52.2	52.2	48.7	64.046	0	199.34	11851000000	185	934	0.216072	0.150233	0.244999	0.398317	0.419933	0.546548	0.427812	0.247256	0.479103	0.289081	0.388667	0.23484
AT1G72170.1	AT1G72170.1	-1	3	3	3	42.2	42.2	42.2	10.752	0	148.57	4570200000	21	936	-1.06314	0.490118	0.60898	0.593886	0.415356	-1.27177	-1.12386	0.765974	1.02404	0.463075	0.390747	0.595864
AT1G72330.3;AT1G72330.1;AT1G72330.2	AT1G72330.3;AT1G72330.1;AT1G72330.2	-1	9	5	5	24.1	15.2	15.2	61.031	0	57.168	1699800000	47	937	-0.4237	-0.409169	-0.501325	-0.789648	-0.631765	-0.719996	-0.146776	0.0356554	-0.0151161	-0.465393	-0.460814	-1.86645
AT1G72370.2;AT1G72370.1;AT3G04770.2;AT3G04770.1	AT1G72370.2;AT1G72370.1	-1	14	14	14	53.4	53.4	53.4	31.981	0	249.92	74621000000	181	939	1.7135	1.71747	1.68264	1.82941	1.93483	1.9012	1.35998	1.38563	1.33516	1.88489	1.97055	1.9697
AT1G72550.2;AT1G72550.1	AT1G72550.2;AT1G72550.1	-1	20	20	20	47.9	47.9	47.9	65.959	0	129.22	5886800000	104	941	0.407311	0.269535	0.0339045	0.230113	0.0752089	0.287251	-0.599376	-0.300328	-0.52068	0.310189	0.506577	0.445436
AT1G72680.1	AT1G72680.1	-1	10	10	10	40	40	40	38.671	0	66.903	2079300000	60	944	-0.244979	-0.167376	-0.125788	-1.6694	-0.163464	-0.237576	-0.164434	-0.236602	0.0448644	-0.0142803	-0.104776	-0.0528815
AT1G72750.1	AT1G72750.1	-1	5	5	5	36.2	36.2	36.2	19.878	0	151.38	6465600000	55	946	0.623872	0.622619	0.659194	0.512007	0.69751	0.575852	0.901628	1.02047	1.07367	0.512065	0.630526	0.456904
AT1G72880.2;AT1G72880.1	AT1G72880.2;AT1G72880.1	-1	5	5	5	18.7	18.7	18.7	40.673	0	59.72	484360000	35	948	-0.945002	-1.03437	-1.01301	-1.17649	-1.54046	-1.68165	-0.795887	-0.681318	-0.698509	-1.05261	-1.64113	-0.914922
AT1G73060.1	AT1G73060.1	-1	7	7	7	30.7	30.7	30.7	40.029	0	94.201	1963300000	43	951	-0.297881	0.120329	-0.163471	-0.468206	-0.577909	-0.656373	-1.35457	-0.214105	-0.434732	-0.305161	-0.419072	-0.333636
AT1G73110.1;AT1G73110.2	AT1G73110.1;AT1G73110.2	-1	19	19	19	50.7	50.7	50.7	48.325	0	150.8	14274000000	173	953	0.611857	0.707196	0.616289	0.617691	0.583957	0.539882	0.849832	0.832179	0.738416	0.763427	0.690447	0.789413
AT1G73230.1	AT1G73230.1	-1	9	9	7	46.1	46.1	41.8	18.004	0	98.674	2176500000	62	956	-0.405295	-0.307638	-0.386471	-0.143081	-0.21614	-0.495358	-1.70874	-1.47624	-1.72399	-0.229459	-0.0877189	-0.20599
AT1G73600.1;AT1G73600.2	AT1G73600.1;AT1G73600.2	-1	12	9	9	29.2	23.1	23.1	56.367	0	35.929	1097000000	49	960	-0.617814	-0.696282	-0.751092	-0.745816	-0.588419	-0.9016	-0.913389	-0.595186	-0.962451	-0.897861	-0.874098	-0.936096
AT1G73940.1	AT1G73940.1	-1	5	5	5	49.7	49.7	49.7	17.082	0	25.99	385130000	27	962	-1.61699	-0.769997	-0.757299	-1.50103	-1.08017	-1.60881	-0.875273	-0.85458	-0.886971	-0.98019	-1.16036	-1.38945
AT1G73980.3;AT1G73980.2;AT1G73980.1	AT1G73980.3;AT1G73980.2;AT1G73980.1	-1	18	18	17	33.1	33.1	32	72.407	0	38.511	3944400000	76	963	0.130468	-0.145956	0.0758367	-0.250968	-0.292655	-0.191835	0.243314	0.411301	0.256008	-0.00618277	-0.143462	0.00814239
AT1G73990.1;AT1G73990.2	AT1G73990.1;AT1G73990.2	-1	13	13	13	23.5	23.5	23.5	75.094	0	25.68	887890000	45	964	-0.87605	-0.770869	-0.883215	-0.761854	-0.954146	-0.879188	-0.59662	-0.10103	-0.319749	-1.63475	-1.13234	-2.1932
AT1G74020.1	AT1G74020.1	-1	8	8	8	27.2	27.2	27.2	35.293	0	124.53	757600000	39	965	-0.947463	-0.751618	-0.798659	-0.90811	-1.23923	-0.965255	-0.856559	-0.909598	-0.816665	-1.0501	-0.960557	-0.961024
AT1G74060.1;AT1G74050.1	AT1G74060.1;AT1G74050.1	-1	13	13	4	37.3	37.3	15.9	26.008	0	243.51	37741000000	98	968	1.3455	1.65801	1.61981	1.57964	1.52935	1.65048	0.977369	1.08121	1.06634	1.606	1.42683	1.65984
AT1G74470.1	AT1G74470.1	-1	18	18	18	43.3	43.3	43.3	51.837	0	153.47	17646000000	169	974	0.991833	0.98123	0.971091	0.718693	0.697735	0.94253	0.780061	0.653435	0.722636	0.940003	0.906528	0.87318
AT1G74640.1	AT1G74640.1	-1	7	7	7	29.7	29.7	29.7	41.058	0	76.278	1799200000	56	976	-0.388935	-0.08237	-0.358777	-0.425756	-0.417961	-0.646139	-0.2006	-0.183847	-0.294451	-0.337856	-0.381513	-0.313823
AT1G74850.1	AT1G74850.1	-1	10	10	10	14.8	14.8	14.8	96.324	0	98.173	1832800000	57	978	-0.232874	-0.287012	-0.466114	-0.635432	-0.672955	-0.478895	-0.422511	-0.116414	-0.429343	-0.330614	-0.407185	-0.193401
AT1G74910.1;AT1G74910.2;AT1G74910.3	AT1G74910.1;AT1G74910.2;AT1G74910.3	-1	16	16	15	56.4	56.4	53.5	45.563	0	77.484	10250000000	114	980	0.0687648	0.278839	0.141891	0.580196	0.651409	0.527019	0.42205	0.475044	0.471827	-0.053978	0.114014	-0.133859
AT1G74960.3;AT1G74960.2;AT1G74960.1	AT1G74960.3;AT1G74960.2;AT1G74960.1	-1	8	8	8	25.1	25.1	25.1	57.599	0	35.449	4548300000	51	982	0.420446	0.290506	0.252108	0.28103	0.370334	0.277524	0.555528	0.722601	0.519333	0.437817	0.577318	-1.31341
AT1G74970.1	AT1G74970.1	-1	6	6	6	33.7	33.7	33.7	22.577	0	97.869	10860000000	34	983	0.994627	1.00396	1.05267	0.843237	1.20912	1.08362	-1.37069	-1.27077	-1.34424	1.10264	1.17151	1.01255
AT1G75200.1	AT1G75200.1	-1	12	12	12	19.6	19.6	19.6	72.079	0	23.368	1824900000	58	986	-0.387646	-0.50087	-0.539879	-0.97467	-0.465442	-0.67603	-0.00831466	0.0101419	-0.0581109	-0.277202	-0.516553	-0.597479
AT1G75210.3;AT1G75210.2;AT1G75210.1	AT1G75210.3;AT1G75210.2;AT1G75210.1	-1	10	10	10	21.2	21.2	21.2	62.534	0	23.088	740550000	54	987	-0.97736	-1.09887	-1.18155	-1.17376	-1.13564	-1.27973	-1.14743	-0.544991	-0.824121	-1.27541	-0.940511	-1.23245
AT1G75350.1	AT1G75350.1	-1	5	5	5	48.6	48.6	48.6	16.033	0	53.641	2913000000	35	990	-0.0218191	0.158081	0.219013	0.425731	0.205274	0.159654	0.0342653	-1.166	-1.72277	-0.126681	0.147563	0.172966
AT1G75750.2;AT1G75750.1	AT1G75750.2;AT1G75750.1	-1	3	3	3	19.6	19.6	19.6	10.645	0	6.0184	534010000	20	995	-1.0094	-1.14131	-0.82552	-1.79723	-0.616726	-1.35251	-1.11233	-1.77104	-1.79658	-1.09713	-1.18722	-1.13622
AT1G75990.1	AT1G75990.1	-1	16	5	5	39.2	14	14	55.591	0	97.867	1176800000	50	1000	-0.577093	-0.763382	-0.601212	-0.753816	-0.917573	-0.870613	-0.475734	-1.24903	-0.828311	-0.965888	-0.843544	-0.56985
AT1G76030.1;AT1G20260.1	AT1G76030.1;AT1G20260.1	-1	22	22	6	60.7	60.7	15.2	54.107	0	289.56	33568000000	255	1002	1.05581	1.09175	0.939967	1.07161	1.12298	1.12858	1.02185	1.07053	1.02226	1.17448	1.18805	1.03719
AT1G76090.1	AT1G76090.1	-1	5	5	5	17.3	17.3	17.3	40.124	0	20.406	686670000	42	1004	-0.756351	-0.698964	-0.629708	-0.766647	-0.826684	-1.03887	-1.46268	-1.04796	-1.07123	-0.876357	-0.988754	-0.842392
AT1G76400.1;AT1G76400.2	AT1G76400.1;AT1G76400.2	-1	21	21	21	35.3	35.3	35.3	68.641	0	126.85	9476300000	106	1009	0.031908	0.247456	0.069691	0.207189	0.418177	0.187057	-0.122407	0.00232558	-0.750458	0.2933	0.312743	0.28992
AT1G76550.1	AT1G76550.1	-1	17	7	7	33.4	15.1	15.1	67.558	0	77.9	1979900000	46	1013	0.0186186	-0.120125	-0.378553	-0.384898	-1.40536	-0.352415	-0.301792	-0.596653	-1.56344	-0.0154216	-0.0877632	-0.149446
AT1G76730.1	AT1G76730.1	-1	3	3	3	10.5	10.5	10.5	39.558	0	8.7437	437380000	24	1015	-0.839975	-1.00788	-0.903063	-1.26587	-1.70877	-1.24357	-1.47272	-1.38019	-1.03225	-1.04649	-1.14254	-2.00332
AT1G76810.1;AT1G76720.1;AT1G76720.2;AT1G21160.1	AT1G76810.1	-1	14	14	14	17.8	17.8	17.8	142.11	0	193.89	1730400000	95	1017	-1.4365	-1.07143	-1.10468	-0.436902	-0.331152	-0.254847	-0.406722	-0.556192	-0.244857	-0.931381	-1.05144	-1.29596
AT1G76850.1	AT1G76850.1	-1	8	8	3	8.7	8.7	3.9	121.9	0	39.337	598830000	41	1018	-1.41008	-1.76275	-1.69155	-0.99966	-1.01444	-1.10835	-1.04423	-1.03062	-0.901206	-1.51541	-1.01266	-1.0937
AT1G77510.1	AT1G77510.1	-1	16	13	13	44.7	37.6	37.6	56.364	0	110.36	5136900000	62	1027	-0.487156	-0.655455	-0.37919	0.566243	0.174919	0.240792	-0.401797	-0.516822	-1.38975	-0.0168031	-0.23451	0.0769409
AT1G77590.1;AT1G77590.2	AT1G77590.1;AT1G77590.2	-1	16	16	14	28.5	28.5	25.6	76.175	0	81.141	5289600000	86	1029	-0.273243	-0.157392	-0.156384	0.84515	0.839782	0.724552	0.0527549	0.15151	0.161674	-0.427844	-0.292663	-0.368016
AT1G78010.1	AT1G78010.1	-1	12	12	12	32.5	32.5	32.5	61.119	0	69.405	1249500000	60	1033	-0.608959	-0.704232	-0.580553	-0.793426	-0.819987	-1.74178	-0.536777	-0.599612	-0.515183	-0.658042	-0.821573	-0.627877
AT1G78240.2;AT1G78240.1	AT1G78240.2;AT1G78240.1	-1	6	6	6	13.3	13.3	13.3	77.896	0	12.117	585100000	37	1036	-1.13444	-0.855355	-1.25575	-1.01881	-1.33324	-1.23365	-1.57265	-1.6104	-1.05755	-0.988575	-1.11269	-0.932124
AT1G78300.1	AT1G78300.1	-1	10	5	5	46.7	25.9	25.9	29.161	0	53.366	873950000	49	1037	-0.823512	-0.883172	-0.885989	-0.971637	-0.990539	-0.724408	-1.29208	-1.45963	-1.14745	-0.849643	-0.960883	-0.726186
AT1G78370.1	AT1G78370.1	-1	5	5	5	20.3	20.3	20.3	25.006	0	10.52	1883800000	42	1038	-0.468567	-0.565765	-0.467601	-0.499974	-0.562131	-0.684308	-0.70688	-0.741644	-0.833473	-0.698944	-0.411287	-0.52751
AT1G78380.1;AT1G78320.2;AT1G78320.1	AT1G78380.1	-1	7	7	5	27.4	27.4	23.3	25.65	0	14.443	4341900000	61	1039	0.0964472	0.0849343	0.0893605	0.0640795	0.0494872	0.0172086	0.0787551	-0.1224	0.0451062	0.0184083	0.215701	0.0915083
AT1G78570.1	AT1G78570.1	-1	27	27	13	50.4	50.4	24.5	75.371	0	157.86	17125000000	205	1041	0.430552	0.238526	0.298126	0.314426	0.317514	0.283421	0.768191	0.822133	0.707236	0.391189	0.447795	0.415704
AT1G78630.1	AT1G78630.1	-1	8	8	8	44.8	44.8	44.8	26.788	0	112.93	4745700000	67	1044	0.20362	0.215841	0.242655	0.19665	0.138462	0.324163	-0.359923	0.0389962	-0.446865	0.0673476	0.209378	0.0174319
AT1G78900.2;AT1G78900.1	AT1G78900.2;AT1G78900.1	-1	37	37	37	73.8	73.8	73.8	68.812	0	323.31	87243000000	477	1050	1.38401	1.20389	1.17279	1.26638	1.24151	1.26803	1.23022	1.26765	1.17497	1.20733	1.30009	1.32069
AT1G79010.1	AT1G79010.1	-1	9	9	4	39.2	39.2	17.1	25.502	0	36.586	4513500000	64	1053	-0.154782	-0.146102	0.0800453	-0.028599	0.265232	0.0925053	0.400387	0.0125529	0.0246262	0.00782571	0.0456597	-0.212876
AT1G79040.1	AT1G79040.1	-1	2	2	2	27.9	27.9	27.9	14.586	0	68.753	6327000000	78	1054	0.494461	0.725773	0.741951	0.529158	0.494143	0.511417	0.319431	0.373167	0.399159	0.671131	0.757621	0.213694
AT1G79230.1;AT1G79230.3;AT1G79230.2	AT1G79230.1;AT1G79230.3;AT1G79230.2	-1	10	10	10	33.2	33.2	33.2	41.893	0	51.411	5404100000	103	1058	0.232856	0.204803	0.272518	0.124032	-0.00465366	0.150095	0.546978	0.492502	0.470394	0.13796	0.168266	0.264491
AT1G79440.1	AT1G79440.1	-1	33	33	33	69.1	69.1	69.1	56.558	0	323.31	61604000000	377	1061	1.53287	1.53124	1.343	1.25259	1.17601	1.14674	1.54409	1.63479	1.57576	1.45011	1.47525	1.46595
AT1G79550.2;AT1G79550.1	AT1G79550.2;AT1G79550.1	-1	28	22	22	74.8	64.8	64.8	42.131	0	323.31	205470000000	422	1064	2.38109	2.36332	2.39949	2.27331	2.30278	2.34107	2.28376	2.31588	2.37565	2.43125	2.44106	2.35326
AT1G79560.3;AT1G79560.2;AT1G79560.1	AT1G79560.3;AT1G79560.2;AT1G79560.1	-1	16	16	16	19.7	19.7	19.7	109.84	0	54.334	991890000	61	1065	-0.749223	-0.735282	-0.93342	-1.03395	-1.03122	-0.865104	-0.636388	-0.504491	-0.875747	-0.815581	-0.801942	-0.971234
AT1G79600.1	AT1G79600.1	-1	12	12	12	20.1	20.1	20.1	79.021	0	34.681	490980000	40	1066	-1.78122	-1.18002	-1.45148	-1.36247	-1.22091	-1.36267	-1.09213	-1.05743	-1.24894	-1.26116	-1.41975	-1.25473
AT1G79750.1	AT1G79750.1	-1	16	16	12	40.6	40.6	31.6	71.16	0	130.77	6330800000	123	1068	0.286205	0.310379	0.156522	-0.000836909	0.0560438	-0.0466658	0.670934	0.569043	0.526833	0.139343	0.251476	0.251512
AT1G79920.4;AT1G79920.3;AT1G79920.2;AT1G79920.1	AT1G79920.4;AT1G79920.3;AT1G79920.2;AT1G79920.1	-1	22	3	3	38.6	9.1	9.1	81.775	0	39.384	335750000	26	1071	-1.22444	-1.23944	-1.31505	-0.822411	-1.283	-1.54878	-0.956735	-1.44976	-1.7327	-1.17607	-1.55462	-1.72826
AT1G79930.2;AT1G79930.1	AT1G79930.2;AT1G79930.1	-1	28	28	9	44.9	44.9	17.4	87.316	0	285.49	10161000000	219	1072	0.0361674	0.178295	0.0849161	0.296036	0.253505	0.269835	0.251642	0.268486	0.11513	0.264716	0.278335	0.144581
AT1G79940.4;AT1G79940.3;AT1G79940.2;AT1G79940.1	AT1G79940.4;AT1G79940.3;AT1G79940.2;AT1G79940.1	-1	19	19	17	42.4	42.4	38.4	66.487	0	152.21	5923600000	79	1073	0.0398811	-0.168887	-0.115971	0.224182	0.0123265	0.0287845	-0.386694	-2.05537	-1.25776	0.207432	0.185062	0.0790654
AT1G80030.4;AT1G80030.3;AT1G80030.2;AT1G80030.1	AT1G80030.4;AT1G80030.3;AT1G80030.2;AT1G80030.1	-1	9	9	9	22.4	22.4	22.4	52.281	0	57.848	1099900000	43	1075	-0.466519	-0.439798	-0.382623	-0.633868	-0.587468	-0.596145	-1.48666	-1.28649	-0.452425	-0.427837	-0.74067	-0.740955
AT1G80270.5;AT1G80270.4;AT1G80270.3;AT1G80270.2;AT1G80270.1	AT1G80270.5;AT1G80270.4;AT1G80270.3;AT1G80270.2;AT1G80270.1	-1	19	19	18	38.9	38.9	37.2	67.281	0	56.884	7295900000	137	1079	0.0856087	-0.0560814	-0.0626238	-0.256545	-0.391401	-0.145372	0.281975	0.467755	0.441442	0.0343101	-0.0181317	-0.00108583
AT1G80300.1	AT1G80300.1	-1	10	4	4	20.2	9.6	9.6	68.134	0	70.471	915230000	36	1080	-1.29025	-1.40486	-1.85373	-0.24576	-0.371722	-0.117402	-0.616159	-0.300984	-0.372349	-1.08536	-0.859913	-1.75249
AT1G80380.3;AT1G80380.8;AT1G80380.4;AT1G80380.2;AT1G80380.1;AT1G80380.7;AT1G80380.6;AT1G80380.5	AT1G80380.3;AT1G80380.8;AT1G80380.4;AT1G80380.2;AT1G80380.1;AT1G80380.7;AT1G80380.6;AT1G80380.5	-1	10	10	10	34.1	34.1	34.1	40.819	0	78.878	2579200000	82	1083	-0.218031	-0.166974	-0.25798	-1.11267	-0.341915	-0.464071	-0.471719	-0.353381	-0.396252	-0.451401	-0.41143	-0.476019
AT1G80410.1;AT1G80410.2	AT1G80410.1;AT1G80410.2	-1	23	23	23	32	32	32	102.15	0	125.01	3314700000	135	1084	-0.47361	-0.621098	-0.499219	-0.43905	-0.408043	-0.338477	-0.593741	-0.609475	-0.633743	-0.354196	-0.354045	-0.358631
AT1G80480.1	AT1G80480.1	-1	11	11	9	36	36	30.4	49.487	0	82.844	9168600000	82	1086	0.762322	0.440581	0.436003	0.781886	0.776946	0.625354	0.856354	0.886276	1.04238	0.851938	0.795955	0.656735
AT1G80620.1	AT1G80620.1	-1	10	10	8	27.1	27.1	22.5	47.4	0	36.712	554820000	33	1088	-0.672594	-0.893096	-0.903049	-0.949669	-1.82407	-1.30118	-1.54219	-0.77468	-0.743215	-0.870736	-1.1127	-0.634553
AT2G01250.1;AT2G01250.2	AT2G01250.1;AT2G01250.2	-1	12	7	7	50	28.5	28.5	28.171	0	282.99	26895000000	61	1096	0.992498	1.44179	1.25276	1.35975	1.55595	1.34792	0.878734	0.619959	0.83415	1.44049	1.34264	1.34375
AT2G01350.2;AT2G01350.4;AT2G01350.3;AT2G01350.1	AT2G01350.2;AT2G01350.4;AT2G01350.3;AT2G01350.1	-1	6	6	6	26	26	26	30.845	0	14.78	707990000	43	1099	-1.65561	-0.871091	-0.782137	-0.874959	-0.727465	-1.52538	-1.5927	-0.783341	-0.716155	-0.940317	-0.857382	-0.754846
AT2G01470.1	AT2G01470.1	-1	12	12	12	43.3	43.3	43.3	42.793	0	43.946	1718600000	51	1102	-1.49159	-1.39429	-1.72266	0.300966	0.0617258	-0.192324	-1.05843	-0.830109	-0.968723	-1.21082	-1.31086	-1.69146
AT2G01690.1;AT2G01690.2	AT2G01690.1;AT2G01690.2	-1	11	11	11	18.4	18.4	18.4	83.911	0	28.188	1272500000	51	1104	-0.68421	-0.673189	-0.693924	-0.527009	-0.517743	-0.635952	-0.510026	-0.181237	-1.5359	-0.553707	-0.567846	-0.340309
AT2G01720.1	AT2G01720.1	-1	12	12	12	35.8	35.8	35.8	52.218	0	53.247	4625500000	92	1105	-0.252407	-0.0613809	-0.449173	0.174256	0.272259	0.0733989	-1.08108	-0.241558	-0.412088	-0.205744	-0.256383	-0.271988
AT2G02050.1	AT2G02050.1	-1	3	3	3	32	32	32	11.74	0	8.206	423670000	28	1108	-1.36084	-0.734199	-0.679262	-0.877334	-0.80824	-1.24212	-0.564658	-1.40329	-0.980455	-1.28509	-0.927602	-1.39929
AT2G02560.2;AT2G02560.1	AT2G02560.2;AT2G02560.1	-1	26	26	26	26.3	26.3	26.3	134.62	0	254.17	4950400000	144	1114	-0.755764	-0.341525	-0.317507	-0.0914904	-0.107212	-0.22414	-0.153311	0.0493956	-0.156513	0.116646	0.0258844	-0.0335081
AT2G02740.1	AT2G02740.1	-1	7	7	5	30.6	30.6	23.1	29.728	0	19.84	638210000	36	1116	-1.0966	-1.08717	-0.784245	-1.24439	-1.03925	-0.998411	-0.949628	-1.39798	-1.05423	-0.999354	-0.931893	-1.13637
AT2G03510.1	AT2G03510.1	-1	8	8	8	27.2	27.2	27.2	40.596	0	18.414	3426400000	57	1120	0.0911186	0.0709583	0.17568	0.0980058	-0.136568	0.125349	-1.13663	-1.11936	-0.239644	0.00824484	-0.0938475	0.0721517
AT2G03750.1	AT2G03750.1	-1	7	7	7	20.5	20.5	20.5	40.837	0	36.409	1020500000	31	1123	-0.437221	-0.652582	-1.82037	-0.658313	-0.738964	-0.613757	-0.698806	-1.3303	-1.24046	-0.614215	-0.572407	-0.782101
AT2G03760.1	AT2G03760.1	-1	8	8	8	30.7	30.7	30.7	37.139	0	45.681	1330300000	55	1124	-0.745248	-0.575956	-0.6124	-0.706166	-0.504684	-2.08596	-0.360668	-0.375964	-0.467125	-0.790751	-0.612602	-0.616069
AT2G04030.1;AT2G04030.2	AT2G04030.1;AT2G04030.2	-1	52	52	46	66.4	66.4	60.9	88.662	0	323.31	103620000000	530	1126	1.55924	1.47948	1.43815	1.43936	1.4943	1.64621	1.62715	1.45949	1.63222	1.60836	1.58657	1.52083
AT2G04280.1;AT4G12700.1	AT2G04280.1	-1	8	8	8	15.8	15.8	15.8	64.559	0	14.811	501200000	45	1127	-1.42326	-1.05057	-1.62444	-1.27935	-1.33372	-1.12343	-1.19964	-1.60954	-1.36563	-1.14644	-0.900941	-1.35074
AT3G10610.1;AT2G05220.2;AT2G05220.1;AT5G04800.4;AT5G04800.3;AT5G04800.2;AT5G04800.1;AT2G04390.1	AT3G10610.1;AT2G05220.2;AT2G05220.1;AT5G04800.4;AT5G04800.3;AT5G04800.2;AT5G04800.1;AT2G04390.1	-1	7	7	7	31.4	31.4	31.4	16.036	0	13.645	10040000000	44	1129	0.894862	0.800858	0.848187	1.01247	0.933587	1.16927	0.482768	0.569865	0.553852	1.14198	0.814897	1.26522
AT2G04842.2;AT2G04842.1	AT2G04842.2;AT2G04842.1	-1	23	23	23	39.2	39.2	39.2	74.784	0	304.2	11407000000	177	1135	0.511692	0.36844	0.425024	0.420851	0.349898	0.362531	0.413587	0.566949	0.448589	0.629418	0.470335	0.378728
AT2G04940.1	AT2G04940.1	-1	6	6	6	21.7	21.7	21.7	44.122	0	46.119	2447300000	61	1136	-0.181872	0.0108046	-0.175828	-0.528633	-1.77419	-2.26093	0.130625	0.25092	0.209493	-0.0968921	-0.298269	-0.193349
AT2G05070.1;AT2G05100.1;AT2G05100.2	AT2G05070.1;AT2G05100.1;AT2G05100.2	-1	9	6	1	56.6	49.8	10.9	28.62	0	70.179	65621000000	50	1137	1.73639	1.98532	1.77935	1.94696	1.72876	1.82839	1.7571	1.77828	1.8432	2.06545	2.09807	1.81463
AT2G05710.1	AT2G05710.1	-1	35	33	26	47.6	43.8	33.8	108.2	0	323.31	96218000000	438	1142	1.32867	1.2546	1.13039	1.20291	1.20484	1.15036	1.7333	1.7734	1.76125	1.30829	1.33471	1.29624
AT2G05830.1;AT2G05830.3;AT2G05830.2;AT2G05830.4	AT2G05830.1;AT2G05830.3;AT2G05830.2;AT2G05830.4	-1	7	7	7	25.7	25.7	25.7	39.612	0	23.406	1045100000	31	1143	-0.779891	-1.86309	-0.628998	-0.461072	-0.640981	-1.50941	-0.529589	-0.392351	-0.913077	-0.505289	-0.485368	-0.325778
AT2G05990.2;AT2G05990.1	AT2G05990.2;AT2G05990.1	-1	5	5	5	19.5	19.5	19.5	41.213	0	47.577	1832500000	19	1146	-1.55082	-0.173138	-0.142388	-0.427276	-1.63344	-2.81213	-0.223412	-0.0787888	-0.390618	-0.423795	-0.279938	-0.203277
AT2G06850.1;AT2G06850.2	AT2G06850.1;AT2G06850.2	-1	8	8	8	32.4	32.4	32.4	34.291	0	30.756	2711800000	75	1148	-0.351894	-0.201802	-0.231259	-0.546291	-0.444628	-0.487932	-0.249705	-0.172657	-0.406426	-0.565699	-0.442356	-0.526903
AT2G07050.1;AT2G07050.2;AT3G45130.5;AT3G45130.4;AT3G45130.1;AT3G45130.3;AT3G45130.2	AT2G07050.1;AT2G07050.2	-1	15	15	15	28.7	28.7	28.7	86.032	0	126.21	4485600000	104	1150	0.00700827	-0.0774176	-0.201819	-0.120255	-0.165835	-0.114901	-0.154035	-0.257687	0.0675121	-0.208775	-0.13359	-0.224226
AT2G07360.1;AT2G07360.2	AT2G07360.1;AT2G07360.2	-1	10	10	10	10.5	10.5	10.5	130.08	0	24.559	861810000	47	1151	-1.47443	-1.07409	-1.37278	-0.962925	-0.97381	-0.845379	-0.822597	-0.40816	-0.499627	-0.78545	-0.833329	-0.71843
AT2G07698.1;ATMG01190.1	AT2G07698.1;ATMG01190.1	-1	27	27	26	38	38	37.1	85.932	0	323.31	460790000000	1020	1154	2.42789	2.36895	2.2966	2.33194	2.32524	2.28792	2.48479	2.58308	2.57769	2.40397	2.31144	2.34065
ATMG00480.1;AT2G07707.1	ATMG00480.1;AT2G07707.1	-1	7	7	7	36.7	36.7	36.7	18.211	0	70.545	31268000000	84	1155	1.35941	1.43056	1.47531	1.08627	1.42773	1.46767	1.68492	1.75187	1.7746	1.21493	1.18157	1.20514
ATMG00220.1;AT2G07727.1	ATMG00220.1;AT2G07727.1	-1	3	3	3	8.1	8.1	8.1	44.146	0	28.207	6691300000	36	1156	-0.0685692	0.17031	0.18032	1.26221	1.06719	1.27154	-1.81684	0.804114	0.479829	0.142162	0.131126	0.128593
AT2G10940.2;AT2G10940.1	AT2G10940.2;AT2G10940.1	-1	6	6	6	50.9	50.9	50.9	29.648	0	32.255	66225000000	68	1160	2.25392	2.31136	2.47446	2.15691	2.09493	2.23525	2.17988	1.96137	2.08864	2.21782	1.97466	2.26652
AT2G13360.3;AT2G13360.2;AT2G13360.1	AT2G13360.3;AT2G13360.2;AT2G13360.1	-1	17	17	17	73.3	73.3	73.3	44.207	0	202.06	45726000000	186	1161	1.37325	1.45049	1.43111	1.38457	1.34032	1.3158	1.28413	1.52379	1.37663	1.42378	1.41794	1.39925
AT2G13440.1	AT2G13440.1	-1	7	7	7	13.8	13.8	13.8	80.756	0	97.33	316640000	38	1162	-1.34301	-1.44921	-1.39238	-1.66577	-1.6356	-1.61877	-1.0904	-1.44873	-1.22485	-1.56554	-1.60532	-1.45357
AT2G13560.1	AT2G13560.1	-1	26	26	26	57.6	57.6	57.6	69.655	0	323.31	53251000000	327	1164	1.53687	1.37878	1.31203	1.10999	1.01585	1.05995	1.61326	1.66178	1.62092	1.40102	1.34727	1.30728
AT2G14120.2;AT2G14120.1;AT2G14120.4;AT2G14120.3	AT2G14120.2;AT2G14120.1;AT2G14120.4;AT2G14120.3	-1	28	23	23	40.4	33.1	33.1	86.691	0	73.487	3900700000	114	1165	-0.342796	-0.150496	-0.261855	-0.363902	-0.412286	-0.44083	-0.142657	-0.263816	-0.140556	-0.179559	-0.26175	-0.157767
AT2G14170.2;AT2G14170.1;AT2G14170.3	AT2G14170.2;AT2G14170.1;AT2G14170.3	-1	13	13	13	39.2	39.2	39.2	53.406	0	235.64	26977000000	156	1166	1.23125	0.984814	1.01004	0.993511	0.776383	0.857563	1.29466	1.36386	1.38525	1.09387	1.04227	1.05615
AT2G14740.2;AT2G14740.1	AT2G14740.2;AT2G14740.1	-1	14	14	2	31.2	31.2	4.9	69.743	0	74.566	3339800000	106	1168	-0.113468	-0.0174333	-0.179787	-0.20389	-0.104259	-0.0739594	0.187717	0.00637698	-0.085384	-0.104533	-0.132645	-0.0992528
AT2G15620.1	AT2G15620.1	-1	19	19	19	36.2	36.2	36.2	65.504	0	134.02	5923000000	149	1174	0.224321	0.0308094	0.0961972	-0.147092	-0.174194	-0.134886	-0.0905374	-0.18462	-0.038935	-0.0627527	-0.0906876	0.0192676
AT2G15690.1	AT2G15690.1	-1	8	8	8	17.1	17.1	17.1	65.613	0	15.487	1311100000	43	1175	-0.633751	-0.466507	-0.591392	-1.10825	-0.858362	-0.881632	-0.2101	-0.148407	-0.274634	-0.580759	-0.747384	-0.520267
AT2G16460.1;AT2G16460.2	AT2G16460.1;AT2G16460.2	-1	6	6	6	24.8	24.8	24.8	25.789	0	147.58	6168700000	64	1182	0.77663	0.592226	0.845198	0.436549	0.410506	0.445216	0.922868	0.740598	1.02553	0.512664	0.456831	0.452207
AT2G16600.1;AT2G16600.2	AT2G16600.1;AT2G16600.2	-1	7	7	6	67.1	67.1	61.8	18.492	0	71.474	2472300000	84	1184	-0.432814	-0.157938	-0.457395	-0.377128	-0.337981	-0.399324	-0.494574	-0.49031	-0.52071	-0.237441	-0.0929553	-0.270548
AT2G16950.2;AT2G16950.1	AT2G16950.2;AT2G16950.1	-1	23	23	23	35.8	35.8	35.8	99.108	0	214.55	7334200000	169	1189	0.082107	0.157057	-0.0515168	0.0346546	0.0257535	-0.0129399	0.00892954	0.172887	-0.0417052	0.0682893	0.0686215	0.154472
AT2G17130.1;AT2G17130.2;AT1G32480.1	AT2G17130.1;AT2G17130.2	-1	9	5	5	36.5	21.8	21.8	39.59	0	113.91	5545300000	65	1191	0.40228	0.512345	0.444545	0.157761	0.0869287	0.152042	0.817141	0.657297	0.622068	0.286759	0.428878	0.431079
AT5G07090.3;AT5G07090.2;AT2G17360.1;AT5G07090.1;AT5G58420.1;AT2G17360.2	AT5G07090.3;AT5G07090.2;AT2G17360.1;AT5G07090.1;AT5G58420.1;AT2G17360.2	-1	18	18	18	64.8	64.8	64.8	27.707	0	113.68	50745000000	159	1197	1.28025	1.44334	1.56819	1.36809	1.46902	1.54018	0.936632	0.896696	0.992693	1.57453	1.18811	1.6551
AT2G17650.1	AT2G17650.1	-1	8	8	8	20.4	20.4	20.4	67.462	0	62.444	1129200000	43	1203	-0.56043	-0.69178	-0.602451	-1.05085	-0.763878	-0.430993	-0.258406	-0.264454	-0.309266	-0.634061	-0.618367	-0.626341
AT2G17790.1	AT2G17790.1	-1	9	9	9	13	13	13	89.492	0	47.321	1256700000	60	1206	-0.608537	-0.841847	-0.904875	-0.744304	-0.68548	-0.80217	-0.759239	-0.925177	-1.01263	-0.771535	-0.680111	-0.476426
AT2G17840.2;AT2G17840.1;AT4G35985.3;AT4G35985.1	AT2G17840.2;AT2G17840.1	-1	4	4	4	11.4	11.4	11.4	43.055	0	6.8359	173910000	23	1207	-1.4126	-1.31418	-1.60693	-1.62959	-1.91929	-2.13866	-1.50966	-1.43084	-1.18137	-1.71995	-1.83959	-1.72677
AT2G17980.1	AT2G17980.1	-1	7	7	7	15	15	15	69.15	0	37.715	261450000	36	1210	-1.52976	-1.29159	-1.17295	-1.74644	-1.55731	-1.78744	-1.40578	-1.28665	-1.53224	-1.79372	-1.45659	-1.88943
AT2G18020.1;AT3G51190.1	AT2G18020.1	-1	7	7	2	31	31	14.3	27.859	0	67.085	19997000000	78	1211	0.767717	0.977403	0.969331	0.989181	1.06572	1.07884	0.346263	0.415356	0.341372	0.997972	0.624283	0.980248
AT2G18330.1	AT2G18330.1	-1	22	22	16	45.1	45.1	36.5	71.194	0	103.9	9545400000	111	1215	0.885695	0.619455	0.814785	0.542001	0.444571	0.521487	0.982783	0.813213	1.01933	0.727282	0.724462	0.830244
AT2G18960.1;AT2G18960.3;AT2G18960.2;AT1G80660.1;AT1G80660.3;AT1G80660.4;AT3G47950.2;AT3G47950.1;AT1G80660.2;AT2G24520.2;AT2G24520.1;AT2G24520.3;AT2G24520.4;AT3G60330.4;AT3G60330.1;AT3G60330.2;AT3G60330.3	AT2G18960.1;AT2G18960.3;AT2G18960.2	-1	36	36	13	39.2	39.2	14.6	104.22	0	323.31	14370000000	213	1221	-0.216505	-0.254618	-0.253468	0.91458	0.854599	0.998799	0.228134	0.160159	0.237261	-0.119478	-0.143318	-0.0782569
AT2G19080.1;AT2G19080.2	AT2G19080.1;AT2G19080.2	-1	7	7	7	29.5	29.5	29.5	35.853	0	75.934	8378100000	70	1222	0.580005	0.80477	0.54673	0.390446	0.372324	0.335088	0.832638	0.771542	0.851665	0.527553	0.617719	0.489287
AT2G19680.2;AT2G19680.1	AT2G19680.2;AT2G19680.1	-1	4	4	3	27.9	27.9	20.5	13.847	0	23.34	4907700000	30	1229	0.669917	0.795524	0.832872	0.722211	0.738677	0.439193	0.720758	0.696783	0.939222	0.469965	0.566259	0.444524
AT2G19730.3;AT2G19730.2;AT2G19730.1	AT2G19730.3;AT2G19730.2;AT2G19730.1	-1	7	7	7	39.2	39.2	39.2	15.895	0	97.246	17171000000	52	1230	1.32093	0.960518	1.50411	1.41801	1.34093	1.34402	0.659131	0.657386	0.449627	1.28898	0.996264	1.40902
AT2G19860.1;AT2G19860.2	AT2G19860.1;AT2G19860.2	-1	18	13	13	49.6	39.8	39.8	54.489	0	229.9	30660000000	164	1232	1.21908	1.20261	1.19465	0.74184	1.03884	0.814776	1.38209	1.47095	1.41344	1.23611	1.24026	1.10979
AT2G19870.1	AT2G19870.1	-1	5	5	5	12.7	12.7	12.7	65.559	0	13.076	404790000	35	1233	-1.43333	-1.34712	-1.05724	-1.18067	-1.44378	-1.40511	-0.969712	-1.33995	-1.49877	-1.49742	-1.37605	-1.18601
AT2G19940.3;AT2G19940.1	AT2G19940.3;AT2G19940.1	-1	9	9	9	29.8	29.8	29.8	42.822	0	70.044	1066300000	37	1234	-1.54187	-0.678665	-0.812369	-0.770974	-0.512086	-1.00086	-1.40122	-0.981083	-0.675119	-0.646235	-0.473246	-0.487369
AT2G20060.1	AT2G20060.1	-1	9	9	9	30	30	30	33.263	0	23.393	1639700000	42	1238	-1.42583	-0.15759	-0.0402775	-0.460435	-0.219113	-0.212115	0.197862	0.194393	0.0490036	-0.144649	-0.108186	-0.246571
AT2G20230.1	AT2G20230.1	-1	4	4	4	24.1	24.1	24.1	29.721	0	29.011	360700000	32	1242	-1.09569	-1.7029	-1.23123	-1.39235	-1.0866	-1.42047	-2.08642	-1.48365	-1.22542	-1.58107	-1.52367	-1.3246
AT2G20260.1	AT2G20260.1	-1	3	2	2	40	31	31	15.189	0	154.74	4213400000	42	1243	0.540259	0.463801	0.704903	0.713561	0.360553	0.222434	-0.959599	-1.41952	0.480153	0.530652	0.193972	0.306907
AT2G20360.1	AT2G20360.1	-1	19	19	19	46	46	46	43.935	0	222.47	67579000000	270	1244	1.41672	1.49106	1.51934	1.1988	1.23921	1.16305	1.65674	1.6063	1.56504	1.35618	1.40589	1.35538
AT2G20420.1	AT2G20420.1	-1	28	28	28	63.7	63.7	63.7	45.345	0	323.31	102930000000	279	1246	1.67943	1.7151	1.69084	1.48091	1.38874	1.29981	1.89971	1.78775	1.95979	1.53288	1.5865	1.52087
AT2G20530.2;AT2G20530.1	AT2G20530.2;AT2G20530.1	-1	15	15	9	59.4	59.4	39.5	31.636	0	154.06	43102000000	155	1248	1.38612	1.41473	1.5106	1.22742	1.30067	1.27551	1.61995	1.60645	1.4611	1.32619	1.34332	1.40798
AT2G20580.1	AT2G20580.1	-1	35	35	21	54.2	54.2	36.9	98.143	0	323.31	29565000000	301	1249	0.870216	0.899198	0.790957	0.922552	0.913392	0.969936	0.830922	0.846193	0.832816	0.968784	0.998135	0.916684
AT2G20860.3;AT2G20860.2;AT2G20860.1	AT2G20860.3;AT2G20860.2;AT2G20860.1	-1	7	7	7	27.5	27.5	27.5	41.344	0	77.147	2246700000	57	1257	0.0719496	-0.0285721	0.000733143	-0.234931	-0.279883	-0.44644	-1.37381	0.529353	0.264281	0.0460061	0.0803476	-0.0993416
AT2G20890.1	AT2G20890.1	-1	7	7	7	22	22	22	33.795	0	72.044	7962800000	54	1258	0.543534	0.53292	0.489333	0.329915	0.0605732	0.265069	0.342269	0.172458	0.373109	0.323275	0.329235	0.24379
AT2G20940.2;AT2G20940.1	AT2G20940.2;AT2G20940.1	-1	6	6	6	53.5	53.5	53.5	14.142	0	92.381	941350000	43	1260	-0.835049	-0.833493	-0.778293	-0.896955	-1.1632	-1.04491	-0.415392	-0.853519	-0.285402	-0.890746	-0.853348	-0.9642
AT2G20990.1;AT2G20990.2;AT2G20990.3;AT2G21010.1;AT2G34240.1	AT2G20990.1;AT2G20990.2;AT2G20990.3	-1	16	16	16	30.1	30.1	30.1	61.743	0	80.559	2844100000	81	1262	-0.588989	-0.65065	-0.916196	-0.322416	0.170753	-0.0462291	-0.627683	-0.774333	-0.484634	-0.726391	-0.674204	-0.77823
AT2G21160.1;AT2G21160.2	AT2G21160.1;AT2G21160.2	-1	3	3	3	16.3	16.3	16.3	28.167	0	184.31	14648000000	30	1264	1.45506	1.2539	1.40427	1.23851	1.46294	1.16801	1.08543	0.905114	1.20432	1.42766	1.37264	1.28382
AT2G21170.1;AT2G21170.3;AT2G21170.2	AT2G21170.1;AT2G21170.3;AT2G21170.2	-1	11	11	10	48.3	48.3	45.7	33.345	0	132.37	10262000000	103	1265	0.269601	0.271377	0.358588	0.243625	0.357959	0.3618	0.0827748	0.0909954	-0.10667	0.337125	0.372125	0.338761
AT2G21280.1;AT2G21280.2	AT2G21280.1;AT2G21280.2	-1	11	11	11	40.3	40.3	40.3	37.745	0	75.169	4966300000	100	1267	0.0735707	0.337208	0.301296	0.106813	0.16316	0.0824067	0.23762	0.154373	0.256066	0.0431909	0.102069	0.112833
AT2G21330.1;AT2G21330.3;AT2G21330.2	AT2G21330.1;AT2G21330.3;AT2G21330.2	-1	17	8	8	49.1	30.1	30.1	42.93	0	84.16	13865000000	61	1268	1.28105	1.16817	0.913128	1.06834	1.05165	0.889557	1.12554	1.10583	0.98869	0.903925	0.908796	1.11808
AT2G21370.2;AT2G21370.1;AT2G21370.3;AT2G21370.4	AT2G21370.2;AT2G21370.1;AT2G21370.3;AT2G21370.4	-1	8	8	8	30.9	30.9	30.9	41.731	0	90.688	761400000	39	1269	-0.823892	-1.07474	-1.11337	-1.16574	-1.03757	-1.24893	-1.35628	-1.21936	-1.01261	-1.03748	-0.933533	-1.00326
AT2G21385.5;AT2G21385.3;AT2G21385.2;AT2G21385.1;AT2G21385.4	AT2G21385.5;AT2G21385.3;AT2G21385.2;AT2G21385.1;AT2G21385.4	-1	8	8	8	36.1	36.1	36.1	28.701	0	32.159	3476400000	72	1270	-0.124708	0.00323727	-0.104898	-0.216407	-0.234549	-0.234452	-1.82666	-0.0614493	-0.155792	-0.0872314	-0.254112	-0.0565565
AT2G21390.1	AT2G21390.1	-1	42	42	19	48.8	48.8	26.4	136.47	0	264.22	10190000000	142	1271	-1.69347	-1.37	-1.62118	0.824117	0.93761	0.920818	-1.78017	-0.6685	-1.14475	-1.35139	-1.54395	-1.21093
AT2G21470.1;AT2G21470.3;AT2G21470.2	AT2G21470.1;AT2G21470.3;AT2G21470.2	-1	10	10	10	20	20	20	69.753	0	53.829	1822200000	73	1273	-0.698149	-0.441657	-0.367847	-0.536686	-0.520469	-0.580922	-0.326653	-0.376658	-0.202054	-0.70123	-0.771887	-0.458706
AT2G21580.2;AT2G21580.1	AT2G21580.2;AT2G21580.1	-1	4	2	1	41.1	25.2	13.1	11.941	0	38.984	1111700000	34	1274	-0.634067	-0.23652	-0.341318	-0.630429	-0.486139	-0.385588	-1.09483	-1.58242	-1.29049	-0.314395	-0.514535	-0.483857
AT2G21620.1;AT2G21620.2	AT2G21620.1;AT2G21620.2	-1	8	8	8	55.1	55.1	55.1	20.587	0	47.917	2006900000	45	1276	0.107681	-0.0259505	0.0120743	-0.115771	-0.166404	-0.150282	0.156727	0.221888	-0.00499748	-0.0852194	-0.188158	-0.00607757
AT2G21660.1;AT2G21660.2	AT2G21660.1;AT2G21660.2	-1	7	7	5	49.4	49.4	43.2	16.89	0	45.94	1599700000	54	1277	-0.247712	-0.509536	-0.33502	0.166309	0.116179	-0.505782	-0.447196	-0.735003	-0.5305	-0.474473	-0.407883	-0.419228
AT2G21870.1;AT2G21870.2	AT2G21870.1;AT2G21870.2	-1	16	16	16	57.5	57.5	57.5	27.597	0	168.57	22153000000	180	1279	0.840451	1.05177	1.04733	1.19749	1.08588	1.08743	1.36176	1.11045	1.0151	1.06943	1.23194	0.797357
AT2G22250.1;AT2G22250.3;AT2G22250.2	AT2G22250.1;AT2G22250.3;AT2G22250.2	-1	15	15	15	46	46	46	46.038	0	191.51	11937000000	129	1283	0.512621	0.31345	0.443784	0.386809	0.335494	0.417089	0.512846	0.535723	0.503304	0.344085	0.380788	0.390865
AT2G22360.1	AT2G22360.1	-1	13	9	9	34.4	26.9	26.9	47.761	0	77.539	1583000000	43	1285	-0.112303	-0.334623	-0.0698425	-0.0756289	-0.299798	-0.203266	-1.24977	0.193916	-1.7128	-0.120259	-0.4482	-0.120142
AT2G22450.1	AT2G22450.1	-1	10	9	9	26.5	24.2	24.2	52.199	0	91.164	2512500000	57	1286	0.0126264	-0.518558	-0.144151	0.0452633	-0.198968	-0.44076	-0.292596	-0.169514	-0.301539	-0.119019	-0.230394	0.109048
AT2G22500.1	AT2G22500.1	-1	10	10	9	46.3	46.3	43.5	33.357	0	109.93	2959700000	63	1288	-0.0189809	-0.0108737	0.00615133	-0.467032	-0.224789	-0.500718	0.234125	0.437988	0.12447	-0.527472	-0.196426	-0.226918
AT2G23070.1	AT2G23070.1	-1	5	5	2	14.6	14.6	5.3	50.236	0	33.252	769470000	30	1295	-1.06638	-0.6536	-0.842619	-0.928677	-0.95137	-1.03418	-1.23738	-0.94331	-0.809459	-0.976392	-0.978726	-0.908927
AT2G23890.2;AT2G23890.1;AT2G23890.3	AT2G23890.2;AT2G23890.1;AT2G23890.3	-1	9	9	9	19.4	19.4	19.4	67.05	0	36.752	680840000	54	1302	-1.19797	-1.18194	-1.19297	-1.42481	-1.32742	-1.37545	-0.973195	-0.981094	-0.762078	-1.36609	-1.41578	-1.30739
AT2G24180.1	AT2G24180.1	-1	14	14	14	33.2	33.2	33.2	57.008	0	69.941	3206100000	77	1307	-0.312057	-0.117934	-0.329212	-0.323686	-0.102528	-0.364195	-0.421929	-0.21644	-0.491589	-0.229567	-0.260661	-0.314744
AT2G24270.3;AT2G24270.1;AT2G24270.4;AT2G24270.2	AT2G24270.3;AT2G24270.1;AT2G24270.4;AT2G24270.2	-1	10	10	10	32.7	32.7	32.7	53.06	0	43.785	2536400000	61	1310	0.35234	0.223548	0.222747	0.0137809	-0.0950914	-1.84565	0.0476492	0.167389	0.231625	0.0897638	0.12385	0.188497
AT2G24420.2;AT2G24420.1	AT2G24420.2;AT2G24420.1	-1	15	15	15	35	35	35	50.351	0	157.95	6521100000	89	1312	0.678671	0.603456	0.664313	0.546755	0.453706	0.585782	0.332364	0.049598	0.0716596	0.630822	0.475881	0.67377
AT2G24820.1	AT2G24820.1	-1	19	19	19	44.5	44.5	44.5	60.607	0	61.891	16614000000	128	1315	0.630067	0.621068	0.538188	0.833084	0.910213	0.912457	0.578584	0.752053	0.646768	0.465062	0.493273	0.522696
AT2G25080.1;AT2G43350.2;AT2G43350.1	AT2G25080.1	-1	7	7	4	36.4	36.4	27.1	26.015	0	78.677	5770000000	61	1317	0.429769	0.674413	0.756614	0.706362	0.796471	0.33003	0.261267	0.258523	0.285916	0.401517	0.538099	0.332172
AT2G25450.1	AT2G25450.1	-1	9	9	9	37	37	37	40.351	0	55.208	2879400000	59	1325	-0.161213	-0.341683	-0.141556	-0.225685	-0.460771	-0.553145	-0.361179	-0.46564	-0.404462	-0.260498	-0.297845	-0.267102
AT2G25530.1;AT2G25530.2	AT2G25530.1;AT2G25530.2	-1	10	10	10	15.1	15.1	15.1	75.41	0	53.711	751760000	44	1326	-0.592782	-0.934945	-0.792463	-1.08777	-1.00217	-1.02298	-0.55671	-0.234382	-0.624136	-1.01976	-0.968615	-1.56827
AT2G25830.1	AT2G25830.1	-1	3	3	3	9.7	9.7	9.7	36.813	0	44.337	733300000	29	1330	-0.774972	-0.721704	-0.611937	-1.45038	-1.16027	-1.12503	-0.358074	-0.398921	-0.504101	-1.13912	-1.44895	-0.779567
AT2G25840.3;AT2G25840.1;AT2G25840.2;AT2G25840.4	AT2G25840.3;AT2G25840.1;AT2G25840.2;AT2G25840.4	-1	8	8	8	31.3	31.3	31.3	43.913	0	27.519	2735800000	70	1331	0.0901919	-0.16062	-0.0666148	-0.131047	-0.456082	-0.609528	-1.76061	-0.276131	-0.220166	-0.307155	-0.329942	-0.186508
AT2G25870.1	AT2G25870.1	-1	9	9	9	23.5	23.5	23.5	65.305	0	56.747	1268900000	45	1332	-0.447879	-0.538178	-0.675431	-0.869616	-0.912051	-1.0048	-0.55329	-0.51339	-1.88009	-0.709172	-0.601093	-0.81667
AT2G26080.1	AT2G26080.1	-1	51	27	27	60.2	33.3	33.3	113.77	0	323.31	484250000000	792	1334	2.67374	2.70432	2.63524	2.69786	2.85147	2.73638	3.23105	3.1549	3.22544	2.90068	2.9102	2.91707
AT2G26140.1	AT2G26140.1	-1	29	29	27	56.3	56.3	53.6	77.274	0	314.66	16732000000	190	1336	0.700278	0.580794	0.510488	0.277567	0.383558	0.360335	1.02727	1.04718	1.17281	0.488857	0.454338	0.592159
AT2G26250.1	AT2G26250.1	-1	18	18	18	32.5	32.5	32.5	61.96	0	113.73	3943800000	100	1337	0.0730778	-0.151967	-0.140724	-0.0551581	-0.00282442	-0.0646888	-0.336352	-0.509855	-0.555789	-0.108996	-0.138198	-0.153739
AT2G26780.2;AT2G26780.1	AT2G26780.2;AT2G26780.1	-1	12	12	12	8.3	8.3	8.3	199.7	0	35.735	535620000	45	1346	-1.64513	-1.62856	-1.08194	-1.43692	-1.15669	-1.20332	-1.12298	-1.02094	-0.936858	-1.37281	-1.36155	-1.45656
AT2G26800.5;AT2G26800.1;AT2G26800.4;AT2G26800.2;AT2G26800.3	AT2G26800.5;AT2G26800.1;AT2G26800.4;AT2G26800.2;AT2G26800.3	-1	5	5	5	18.3	18.3	18.3	41.391	0	46.524	2582700000	49	1347	-0.0329233	0.0195574	0.0149983	-0.411552	-0.181979	-0.335649	0.296269	0.260894	0.260545	-0.235478	-0.16972	-0.14232
AT2G27530.2;AT2G27530.1	AT2G27530.2;AT2G27530.1	-1	8	3	3	40.3	18.5	18.5	24.425	0	44.903	2970400000	27	1359	-0.202872	0.121605	0.00600339	-0.0133837	-0.0681083	-0.157643	-0.613432	-1.18468	-1.35325	0.0717305	0.0534373	0.0920121
AT2G27680.1	AT2G27680.1	-1	14	14	14	51.8	51.8	51.8	43.154	0	119.09	5268200000	84	1361	0.453347	0.41858	0.519598	0.26042	0.439908	0.133256	0.297704	-0.0588327	0.0381768	0.170035	0.409495	0.338296
AT2G27710.3;AT2G27710.2;AT2G27710.1;AT2G27710.4	AT2G27710.3;AT2G27710.2;AT2G27710.1;AT2G27710.4	-1	5	5	3	67.8	67.8	57.4	11.444	0	47.4	1102200000	46	1362	-0.90787	-1.04877	-0.928357	-0.652895	-0.835445	-0.36783	-0.682497	-1.15831	-1.29505	-1.28309	-0.636721	-1.25981
AT2G27730.4;AT2G27730.3;AT2G27730.2;AT2G27730.1;AT5G04750.2;AT5G04750.1	AT2G27730.4;AT2G27730.3;AT2G27730.2;AT2G27730.1	-1	4	4	4	39.8	39.8	39.8	11.947	0	45.761	14353000000	94	1364	1.2659	-1.51697	1.27631	1.71869	-1.50372	-2.15354	1.33036	0.855934	1.28158	1.11867	1.21073	1.17908
AT2G27860.1	AT2G27860.1	-1	7	7	1	23.9	23.9	4.4	43.637	0	39.72	539960000	46	1366	-1.10387	-1.23547	-1.01127	-1.33636	-1.50804	-1.15093	-1.1798	-1.13345	-1.41532	-1.11142	-1.18969	-1.27147
AT2G28000.1	AT2G28000.1	-1	29	29	29	58.7	58.7	58.7	62.071	0	323.31	71998000000	328	1369	1.33234	1.09	1.17442	1.20448	1.13859	1.24402	1.23476	1.15383	1.10531	1.20504	1.15794	1.19631
AT2G28430.1	AT2G28430.1	-1	5	5	5	67.1	67.1	67.1	9.7861	0	40.229	1455400000	27	1372	0.112181	-0.026031	-1.6224	-0.089767	-0.0638909	-1.6369	0.40785	0.2143	0.483091	-0.170538	-1.97253	-0.820025
AT2G28900.1	AT2G28900.1	-1	5	5	5	45.9	45.9	45.9	15.482	0	88.05	7126300000	73	1376	0.918025	0.997147	0.771479	0.630447	0.658912	0.715817	0.778671	0.83373	0.687095	0.532574	0.556216	0.655429
AT2G29080.1	AT2G29080.1	-1	29	29	20	41.3	41.3	26.5	89.352	0	173.9	18456000000	191	1377	1.06681	1.00822	0.901102	0.775265	0.75696	0.68912	1.18592	1.15884	1.15236	0.899235	0.870527	0.827643
AT2G29450.1;AT2G29440.1	AT2G29450.1	-1	7	7	7	35.7	35.7	35.7	26	0	20.836	2993200000	40	1384	-1.50208	0.13686	-0.106168	0.661761	-0.0754173	-0.288927	-1.39205	0.298208	-0.273723	0.12852	0.116299	0.317334
AT2G29550.1	AT2G29550.1	-1	27	8	3	74.6	25.4	9.4	50.747	0	124.78	13311000000	123	1386	0.939527	0.698497	0.725517	0.794644	0.817414	0.726278	0.692598	0.744906	0.666843	0.821586	0.834235	0.96154
AT2G29560.1	AT2G29560.1	-1	15	15	15	42.1	42.1	42.1	51.599	0	118.01	2609200000	107	1387	-0.662262	-0.695899	-0.754077	-0.725427	-0.827152	-0.691718	-0.332335	-0.159667	-0.253637	-0.632341	-0.510342	-0.563126
AT2G29720.1	AT2G29720.1	-1	13	13	10	41.5	41.5	32.6	46.884	0	117.12	2328500000	84	1390	-0.429439	-0.27432	-0.349958	-0.601388	-0.603531	-0.662675	-0.255934	-0.0532497	-0.212713	-0.499267	-0.456553	-0.381385
AT2G29990.1	AT2G29990.1	-1	8	8	6	21.9	21.9	18.5	56.502	0	23.302	1119300000	34	1392	-0.406025	-0.578808	-0.757605	-0.737211	-1.55017	-0.907256	-1.09857	-1.68193	-0.484484	-1.06474	-0.72385	-0.567465
AT2G30110.1	AT2G30110.1	-1	23	23	21	29.8	29.8	27.1	120.25	0	117.51	4133800000	136	1394	-0.490747	-0.265802	-0.508013	-0.500766	-0.251746	-0.193646	-0.261549	-0.152965	-0.210106	-0.190279	-0.0908646	-0.235442
AT2G30170.1;AT2G30170.3;AT2G30170.2;AT2G30170.4;AT2G30170.6;AT2G30170.5;AT2G30170.7	AT2G30170.1;AT2G30170.3;AT2G30170.2	-1	7	7	7	27.2	27.2	27.2	32.284	0	35.002	727190000	38	1396	-1.0166	-1.01102	-0.903711	-0.976915	-1.99005	-1.05264	-0.887461	-0.913316	-1.06	-1.0652	-1.05585	-0.82243
AT2G30200.1;AT2G30200.2	AT2G30200.1;AT2G30200.2	-1	10	10	10	33.6	33.6	33.6	41.522	0	28.13	778740000	39	1397	-0.667333	-0.676572	-0.587583	-0.856542	-1.04653	-0.833407	-1.0034	-0.378075	-0.476729	-0.925844	-0.760984	-0.766894
AT2G30490.1;AT3G61040.2;AT1G28430.1	AT2G30490.1	-1	27	27	26	57.6	57.6	55.8	57.792	0	280.97	29668000000	276	1400	0.883602	0.836743	0.821523	0.79797	0.879805	0.846946	0.918283	0.966574	0.919736	0.952696	1.03104	0.947832
AT2G30620.2;AT2G30620.1;AT1G06760.1	AT2G30620.2;AT2G30620.1	-1	3	3	3	18.8	18.8	18.8	21.549	0	14.757	461560000	29	1402	-0.967413	-1.29462	-0.953803	-1.10353	-1.13817	-0.79467	-0.972534	-1.281	-1.49277	-0.768332	-1.58553	-0.879842
AT2G30720.1	AT2G30720.1	-1	8	8	8	22.4	22.4	22.4	51.522	0	22.056	1331500000	40	1404	-0.180323	-0.0599774	-0.302452	-0.192297	-0.369342	-0.457818	-0.0867714	0.256976	-0.143868	-1.63813	-1.49726	-0.45581
AT2G30860.1;AT2G30860.2	AT2G30860.1;AT2G30860.2	-1	8	8	7	41.4	41.4	37.2	24.146	0	119.17	74005000000	132	1407	1.63515	1.47936	1.58335	1.54705	1.70575	1.718	1.26092	1.46087	1.21035	1.79472	1.90853	1.70068
AT2G30920.2;AT2G30920.1	AT2G30920.2;AT2G30920.1	-1	5	5	5	21.7	21.7	21.7	35.332	0	40.868	1281900000	46	1409	-0.311994	-0.557028	-0.28468	-0.830208	-1.05213	-0.719561	-0.149315	-0.426004	-0.218692	-0.654958	-0.605869	-0.756777
AT2G30930.1	AT2G30930.1	-1	4	4	4	39.6	39.6	39.6	16.936	0	43.183	383890000	38	1410	-1.3864	-1.48653	-1.32861	-1.21407	-1.526	-1.32832	-1.4031	-1.46762	-1.4131	-1.92725	-1.49921	-1.38615
AT2G30950.3;AT2G30950.2;AT2G30950.1;AT2G30950.4	AT2G30950.3;AT2G30950.2;AT2G30950.1;AT2G30950.4	-1	23	23	12	41.6	41.6	24.3	74.157	0	234.56	22403000000	255	1411	1.19221	0.908498	1.01698	0.9539	1.08848	1.082	1.12804	1.01725	1.0612	1.01645	1.09228	1.07245
AT2G30970.2;AT2G30970.1	AT2G30970.2;AT2G30970.1	-1	25	25	25	77.7	77.7	77.7	47.757	0	323.31	111060000000	361	1412	1.56376	1.55849	1.56026	1.36732	1.37269	1.36133	1.84284	1.74689	1.7358	1.48989	1.56674	1.56422
AT2G31060.3;AT2G31060.2;AT2G31060.1	AT2G31060.3;AT2G31060.2;AT2G31060.1	-1	11	11	11	16.2	16.2	16.2	72.935	0	27.344	2223800000	46	1413	-0.198672	-1.25629	-0.349324	-0.443479	-0.514185	-0.487976	0.249511	0.0582666	0.0191064	-0.508025	-0.441111	-0.288636
AT2G31140.1	AT2G31140.1	-1	6	6	6	34.1	34.1	34.1	23.132	0	32.946	1335100000	40	1414	-0.622806	-0.289569	-0.424324	-0.912231	-2.25113	-0.91393	-1.88484	0.029962	-0.169475	-0.502348	-0.481767	-0.9526
AT2G31170.1;AT2G31170.3;AT2G31170.2	AT2G31170.1;AT2G31170.3;AT2G31170.2	-1	15	15	15	33.6	33.6	33.6	63.913	0	57.639	2491100000	110	1415	-0.547603	-0.379185	-0.511648	-0.715932	-0.747998	-0.945995	-0.267429	-0.282437	-0.434438	-0.522321	-0.673854	-0.573464
AT2G31610.1	AT2G31610.1	-1	16	3	2	57.2	12.4	9.2	27.519	0	8.1981	4526800000	27	1422	0.40682	0.364429	0.350204	0.734585	0.531735	0.522703	0.267546	-1.34999	-1.63119	0.352996	-1.85051	0.287139
AT2G31660.1	AT2G31660.1	-1	9	7	7	10.9	8.9	8.9	119.25	0	17.154	548990000	36	1423	-1.44934	-1.0951	-1.32771	-1.23378	-1.22259	-1.4324	-1.20971	-0.911197	-1.03597	-0.916546	-1.20994	-1.00317
AT2G31790.1	AT2G31790.1	-1	13	13	12	33.7	33.7	32.2	51.631	0	133.16	2826600000	42	1425	-1.66147	-0.0465288	-0.231629	-0.161895	-0.0189346	-0.183383	-1.40541	-1.67108	-0.0916145	-1.65364	-0.0852485	-0.00568928
AT2G31810.1;AT2G31810.2;AT2G31810.3	AT2G31810.1;AT2G31810.2;AT2G31810.3	-1	18	18	18	46	46	46	53.872	0	107.04	4239200000	102	1426	-0.218304	-0.228103	-0.314913	-0.292786	-0.100628	-0.179434	-0.728049	-1.17703	-0.732017	-0.133914	-0.0653758	-0.212824
AT2G31955.5;AT2G31955.2;AT2G31955.1;AT2G31955.6;AT2G31955.4;AT2G31955.3	AT2G31955.5;AT2G31955.2;AT2G31955.1;AT2G31955.6;AT2G31955.4;AT2G31955.3	-1	6	6	6	20.3	20.3	20.3	43.413	0	13.062	395100000	29	1428	-1.43175	-1.63263	-1.12762	-1.87284	-1.38203	-1.83364	-0.947324	-0.999592	-0.753968	-1.20443	-1.33774	-1.3933
AT2G32060.3;AT2G32060.2;AT2G32060.1	AT2G32060.3;AT2G32060.2;AT2G32060.1	-1	7	5	5	47.9	35.4	35.4	15.329	0	79.551	2710800000	46	1430	-0.33912	-0.190692	-0.317809	-0.257589	0.0591799	0.145765	-0.569201	-0.430267	-1.17834	-0.00509537	0.0938288	-0.199589
AT2G32080.2;AT2G32080.1	AT2G32080.2;AT2G32080.1	-1	6	6	6	24.7	24.7	24.7	32.101	0	59.161	429620000	44	1431	-1.01862	-1.24184	-1.18966	-1.28365	-2.08165	-1.28342	-1.5981	-1.86728	-1.14751	-1.24361	-1.09323	-1.43333
AT2G32240.1	AT2G32240.1	-1	55	55	54	49.6	49.6	48.9	148.61	0	323.31	7722300000	264	1433	-2.33439	-1.44288	-1.59034	-0.117292	0.0751091	0.0611828	-0.577125	-0.738381	-0.36525	-0.638745	-0.674512	-0.5675
AT2G32730.1	AT2G32730.1	-1	24	24	12	28	28	15.2	108.98	0	147.2	8989800000	207	1445	-0.0958424	-0.281929	-0.333594	0.0805484	0.186138	0.251845	0.119964	0.307491	0.226058	-0.14972	0.0530071	-0.0513008
AT2G32920.1	AT2G32920.1	-1	11	11	11	39.3	39.3	39.3	47.754	0	83.122	11698000000	98	1449	1.20069	0.912479	1.0634	0.857267	1.07271	1.06128	0.764303	0.783333	1.03787	1.04886	1.06059	0.990173
AT2G33040.1	AT2G33040.1	-1	14	14	14	44.6	44.6	44.6	35.448	0	273.22	158570000000	242	1450	2.16493	2.16502	2.22221	1.9757	2.02904	2.18898	2.32589	2.40683	2.33251	2.19376	2.04218	2.18413
AT2G33150.1	AT2G33150.1	-1	15	15	13	54.1	54.1	48.3	48.578	0	323.31	20631000000	180	1451	0.800326	0.754833	0.853145	0.712402	0.819862	0.683114	0.669921	0.63488	0.665522	0.790625	0.817658	0.860121
AT2G33210.2;AT2G33210.1	AT2G33210.2;AT2G33210.1	-1	36	20	20	72.4	45.7	45.7	61.477	0	323.31	62515000000	327	1452	1.67083	1.63088	1.51923	1.32528	1.20974	1.39065	1.83567	1.84259	1.85951	1.55916	1.51174	1.53963
AT2G33220.1;AT2G33220.2	AT2G33220.1;AT2G33220.2	-1	5	5	2	36.4	36.4	9.8	16.121	0	51.472	12039000000	121	1453	0.908431	0.931093	0.961327	0.682617	0.584379	0.393969	0.920365	0.910673	0.958716	0.582252	0.578954	0.656749
AT2G33380.2;AT2G33380.1	AT2G33380.2;AT2G33380.1	-1	3	3	3	23.7	23.7	23.7	21.697	0	13.907	990920000	20	1456	-1.08358	-1.38789	-1.07547	-0.592614	-0.640501	-0.84817	-1.25648	-0.384202	-0.324106	-0.624538	-0.533422	-1.85685
AT2G33450.1	AT2G33450.1	-1	3	3	3	11.9	11.9	11.9	16.033	0	8.7977	2157700000	18	1457	-0.160213	-0.104397	0.199441	-0.239146	0.173427	-0.1385	0.0947951	-1.26189	-0.232077	-1.16733	-0.378736	-1.24259
AT2G33585.1;AT2G33585.2	AT2G33585.1	-1	3	3	3	21.8	21.8	21.8	21.423	0	29.699	581910000	32	1458	-0.934289	-1.07051	-1.0015	-1.1052	-1.29346	-2.23472	-0.685138	-0.68998	-0.903844	-1.35482	-1.46208	-1.43463
AT2G33600.1;AT2G33590.1	AT2G33600.1;AT2G33590.1	-1	7	7	7	26.8	26.8	26.8	35.614	0	31.938	785490000	36	1459	-0.926857	-0.867621	-1.37657	-0.861372	-1.18465	-0.973584	-0.580678	-0.525039	-0.602498	-0.927694	-1.08268	-1.03054
AT2G33730.1	AT2G33730.1	-1	6	6	6	11.3	11.3	11.3	85.276	0	42.765	410470000	44	1461	-1.05293	-1.68232	-1.55535	-1.55835	-1.3866	-1.30743	-1.08349	-1.20824	-1.2478	-1.31117	-1.34675	-1.51208
AT2G33800.1	AT2G33800.1	-1	11	11	11	35	35	35	32.645	0	40.553	13436000000	122	1462	0.547709	0.500785	0.598725	0.464306	0.751611	0.38051	0.129634	0.204616	-0.066189	0.475255	0.508683	0.282326
AT2G34430.1	AT2G34430.1	-1	9	9	3	44.7	44.7	6.8	28.17	0	90.012	217240000000	220	1469	2.66832	2.70676	2.65001	2.73745	2.66692	2.67008	2.31683	2.44336	2.36399	2.81549	2.72599	2.63333
AT2G34460.1	AT2G34460.1	-1	16	16	16	55.7	55.7	55.7	30.471	0	87.099	5782800000	116	1470	0.00716316	0.201943	0.18684	-0.157273	-0.0964179	-0.178523	0.137585	0.286598	0.214438	-0.0294796	-0.0145558	-0.0167265
AT2G34470.1;AT2G34470.2	AT2G34470.1;AT2G34470.2	-1	9	9	9	34.9	34.9	34.9	30.082	0	44.746	1199800000	38	1471	-1.50145	-1.08672	-1.51663	-0.582776	-0.341484	-0.725749	-1.38243	-0.881793	-1.44243	-0.733546	-0.609656	-0.662929
AT2G34480.1;AT2G34480.2	AT2G34480.1;AT2G34480.2	-1	7	7	2	37.1	37.1	12.4	21.307	0	98.022	17854000000	117	1472	0.896705	1.23125	1.26908	1.14127	0.998037	1.28505	0.483854	0.525296	0.445697	1.3154	1.06491	1.39675
AT2G34630.2;AT2G34630.1	AT2G34630.2;AT2G34630.1	-1	8	8	8	22.5	22.5	22.5	46.401	0	15.158	1003200000	33	1477	-0.170598	-0.238655	-0.1544	-1.73024	-1.22581	-1.67403	-0.0523003	0.0775209	-0.211438	-0.289473	-1.5666	-0.226379
AT2G35040.2;AT2G35040.1	AT2G35040.2;AT2G35040.1	-1	20	20	20	53	53	53	59.471	0	177.93	5939300000	119	1485	0.321016	0.503726	0.0676416	0.204506	0.323078	0.200324	0.114038	0.234944	0.13171	0.303094	0.301618	0.368662
AT2G35370.1	AT2G35370.1	-1	7	7	2	44.8	44.8	22.4	17.947	0	116.09	8750900000	86	1489	0.495601	0.540298	0.635362	0.647252	0.701103	0.587437	1.26841	0.747336	0.937148	0.158931	0.499994	0.13018
AT2G35410.1	AT2G35410.1	-1	9	9	9	33.8	33.8	33.8	33.785	0	36.121	915760000	59	1491	-0.542014	-0.590858	-0.659725	-0.722537	-0.805844	-0.733675	-0.826802	-0.871283	-0.710017	-0.686898	-0.77356	-0.774625
AT2G35660.1;AT2G35660.3;AT2G35660.2	AT2G35660.1;AT2G35660.3;AT2G35660.2	-1	8	5	5	28.9	20.3	20.3	48.314	0	22.713	496420000	29	1496	-1.22715	-1.03639	-0.8936	-1.13752	-1.09033	-1.21206	-1.79436	-1.3477	-0.917502	-1.05759	-1.10695	-1.95396
AT2G35800.1	AT2G35800.1	-1	5	5	5	7	7	7	90.626	0	23.386	720650000	31	1501	-0.638281	-1.61907	-1.44002	-0.813375	-0.857501	-1.04976	-0.873261	-0.952892	-1.3505	-1.05956	-0.992892	-0.77565
AT2G35840.4;AT2G35840.3;AT2G35840.2;AT2G35840.1;AT1G51420.1;AT1G51420.4;AT1G51420.3;AT1G51420.2	AT2G35840.4;AT2G35840.3;AT2G35840.2;AT2G35840.1	-1	17	17	17	52.4	52.4	52.4	47.855	0	98.962	7642500000	90	1502	0.175613	-0.0253468	0.209205	0.0566841	-0.0747532	0.10834	0.308808	0.590058	0.5381	0.260394	0.285891	0.00829433
AT2G36070.1;AT2G20510.4;AT2G20510.1;AT2G20510.3;AT2G20510.2	AT2G36070.1	-1	17	17	17	37.7	37.7	37.7	53.645	0	158.57	4153800000	103	1504	-0.133348	-0.206922	-0.0216271	-0.228261	-0.514017	-0.504115	0.322403	0.312696	0.32612	-0.140562	-0.310488	-0.170146
AT2G36250.4;AT2G36250.3;AT2G36250.2;AT2G36250.1	AT2G36250.4;AT2G36250.3;AT2G36250.2;AT2G36250.1	-1	12	7	7	48.9	27.7	27.7	41.583	0	61.486	4202700000	100	1507	0.334381	0.217379	0.259368	0.136481	-0.101923	0.0874412	0.420828	0.207581	0.374209	0.134079	0.0478654	0.218216
AT2G36290.2;AT2G36290.1;AT1G74300.2;AT1G74300.1	AT2G36290.2;AT2G36290.1	-1	5	5	5	22.3	22.3	22.3	39.182	0	33.342	690090000	45	1508	-0.949784	-0.797877	-0.819028	-0.799562	-0.836317	-1.04587	-1.08364	-1.51507	-1.51915	-0.717606	-0.774594	-0.761685
AT2G36390.1	AT2G36390.1	-1	19	19	17	31.4	31.4	29	97.659	0	164.16	6176400000	114	1510	0.493581	0.731651	0.429663	0.404574	0.605805	0.746434	-0.0644008	-0.1259	-0.390038	0.674642	0.85774	0.541702
AT2G36530.1;AT2G36530.2	AT2G36530.1;AT2G36530.2	-1	18	18	18	58.8	58.8	58.8	47.719	0	323.31	8753700000	127	1513	0.324479	0.202645	0.163368	0.257731	0.329029	0.233512	0.181524	0.194743	0.213298	0.28415	0.159706	0.305418
AT2G36880.2;AT2G36880.1	AT2G36880.2;AT2G36880.1	-1	26	17	14	80.5	52.6	47.9	42.497	0	157.61	58683000000	328	1520	1.16854	1.13045	1.11548	1.05652	1.12894	1.08087	1.40997	1.36381	1.31528	1.20909	1.17724	1.14579
AT2G37190.1	AT2G37190.1	-1	7	7	1	52.4	52.4	9.6	17.942	0	86.644	20084000000	123	1526	1.22091	1.17638	1.3323	1.35256	1.32753	1.43432	0.817494	0.917871	0.813611	1.35234	1.27157	1.32574
AT2G37220.1	AT2G37220.1	-1	5	4	4	23.9	20.8	20.8	30.718	0	39.117	2528900000	30	1527	-0.0739084	0.0633465	-0.00364074	0.34021	-1.93154	0.0197415	-0.998317	-1.27783	-0.364452	0.0554833	0.203053	-0.0157403
AT2G37230.1	AT2G37230.1	-1	23	23	23	36.2	36.2	36.2	85.704	0	83.393	5261900000	138	1528	-0.298311	-0.289753	-0.298331	-0.581204	-0.62924	-0.565764	-0.0827301	0.12921	0.118868	-0.450564	-0.340884	-0.3421
AT2G37270.2;AT2G37270.1	AT2G37270.2;AT2G37270.1	-1	9	9	3	42	42	15.9	22.99	0	150.87	40455000000	123	1531	1.66425	1.70344	1.66406	1.68426	1.81182	1.67012	1.11005	1.23815	1.14243	1.74504	1.71622	1.7215
AT3G53750.2;AT3G53750.1;AT2G37620.4;AT2G37620.3;AT2G37620.2;AT2G37620.1	AT3G53750.2;AT3G53750.1;AT2G37620.4;AT2G37620.3;AT2G37620.2;AT2G37620.1	-1	18	8	4	63.4	31.3	15.4	41.797	0	84.387	10395000000	75	1534	0.596081	0.81731	0.776715	0.587595	0.650335	0.564486	0.822844	0.988482	0.804971	0.668179	0.775365	0.663968
AT2G37660.1	AT2G37660.1	-1	5	5	5	21.8	21.8	21.8	34.879	0	89.172	772170000	33	1535	-1.46672	-0.517089	-0.756957	-0.762197	-0.804594	-0.885111	-1.66265	-0.908672	-1.42426	-0.798296	-0.676298	-0.78294
AT2G38040.2;AT2G38040.1	AT2G38040.2;AT2G38040.1	-1	28	28	28	44	44	44	85.305	0	323.31	18748000000	229	1545	0.477943	0.329602	0.366972	0.462041	0.39871	0.530162	0.568874	0.434489	0.507818	0.537453	0.498173	0.503594
AT2G38230.1;AT2G38210.1	AT2G38230.1	-1	10	10	6	36.2	36.2	21.7	32.862	0	41.617	1540400000	61	1546	-0.557525	-0.646117	-0.353842	-0.569104	-0.837332	-0.80064	-0.176335	-0.511263	-0.57648	-0.661295	-0.610215	-0.506028
AT2G38270.1	AT2G38270.1	-1	11	11	11	50.5	50.5	50.5	32.205	0	92.112	7618500000	66	1547	0.144605	0.286264	0.233222	0.229493	0.289781	0.170569	0.320632	0.303997	0.405847	0.349132	0.441188	0.370128
AT2G38280.2;AT2G38280.1	AT2G38280.2;AT2G38280.1	-1	29	29	29	39.7	39.7	39.7	95.128	0	323.31	16200000000	214	1548	0.582698	0.344993	0.486418	0.485542	0.446641	0.577644	1.09779	1.00947	1.06378	0.637256	0.648943	0.656763
AT2G38540.1	AT2G38540.1	-1	3	3	3	26.3	26.3	26.3	11.755	0	6.5194	1231900000	19	1550	-1.83005	-0.0717233	-0.14601	-2.03448	-0.0530804	-1.40424	-0.659155	-0.519632	-0.7652	-1.62643	-0.342629	-0.462678
AT2G38550.1	AT2G38550.1	-1	7	7	7	21.2	21.2	21.2	36.701	0	159.77	1263000000	73	1551	-0.704001	-0.573593	-0.67491	-0.925345	-1.06069	-0.828436	-0.65328	-0.879969	-0.613258	-0.826361	-0.80502	-0.973344
AT2G38660.4;AT2G38660.3;AT2G38660.1;AT2G38660.8;AT2G38660.7;AT2G38660.6;AT2G38660.5;AT2G38660.2	AT2G38660.4;AT2G38660.3;AT2G38660.1	-1	7	7	7	35.5	35.5	35.5	36.329	0	70.31	864080000	31	1553	-0.592868	-0.745754	-0.584285	-0.938059	-0.776795	-2.06294	-0.313861	-0.166734	-1.36369	-0.596077	-0.918596	-0.643298
AT2G38670.1	AT2G38670.1	-1	13	13	13	40.9	40.9	40.9	46.977	0	143.47	16057000000	112	1554	0.852568	0.962427	0.857245	0.640518	0.735067	0.592363	1.14936	1.04722	1.22608	0.901123	0.955407	0.643878
AT2G38700.1	AT2G38700.1	-1	4	4	4	17.5	17.5	17.5	45.585	0	49.948	245320000	31	1555	-1.41098	-1.83962	-1.45817	-1.52899	-1.41554	-1.67002	-1.62367	-1.48641	-1.61006	-1.68083	-1.4962	-1.73127
AT2G38750.2;AT2G38750.1	AT2G38750.2;AT2G38750.1	-1	7	7	7	27.5	27.5	27.5	34.494	0	14.009	1238500000	33	1557	-0.92142	-0.34523	-0.634102	-0.636588	-0.771062	-0.637669	-0.657607	-0.864839	-1.56739	-0.480302	-0.602351	-0.543789
AT2G38960.3;AT2G38960.1;AT2G38960.2	AT2G38960.3;AT2G38960.1;AT2G38960.2	-1	8	8	8	23.6	23.6	23.6	54.459	0	39.987	638460000	36	1561	-0.848587	-1.00174	-1.35079	-0.917242	-0.947924	-0.910865	-1.35086	-1.21337	-1.58423	-0.893248	-0.639779	-0.894541
AT2G39310.2;AT2G39310.4;AT2G39310.3;AT2G39310.1	AT2G39310.2;AT2G39310.4;AT2G39310.3;AT2G39310.1	-1	8	8	7	27.6	27.6	25.2	47.23	0	23.83	548050000	30	1568	-1.18378	-1.08984	-1.88976	-1.06989	-0.954299	-0.831124	-0.888669	-0.708661	-0.797316	-1.44939	-1.11837	-1.52533
AT3G55280.3;AT3G55280.2;AT3G55280.1;AT2G39460.2;AT2G39460.1	AT3G55280.3;AT3G55280.2;AT3G55280.1;AT2G39460.2;AT2G39460.1	-1	8	8	8	45.3	45.3	45.3	16.744	0	16.15	13115000000	30	1571	1.05881	1.06179	1.23099	1.3667	1.26512	1.17046	0.798815	-1.42699	1.01319	1.18785	1.16972	1.10991
AT2G39670.1;AT2G39670.2	AT2G39670.1;AT2G39670.2	-1	7	7	7	25.7	25.7	25.7	47.35	0	53.72	1512200000	68	1574	-0.366198	-0.365429	-0.336387	-0.735121	-0.645956	-0.727669	-0.230931	-0.222246	-0.202711	-0.331052	-0.405442	-0.507033
AT2G39730.1;AT2G39730.3;AT2G39730.2	AT2G39730.1;AT2G39730.3;AT2G39730.2	-1	38	38	38	80.2	80.2	80.2	51.981	0	323.31	2295900000000	2092	1575	3.73221	3.62427	3.63621	3.72003	3.77185	3.71998	3.60069	3.5353	3.54554	3.67786	3.73783	3.65825
AT2G39770.3;AT2G39770.2;AT2G39770.1	AT2G39770.3;AT2G39770.2;AT2G39770.1	-1	12	12	7	43.5	43.5	28.3	39.577	0	75.773	11783000000	96	1576	0.574088	0.510378	0.557916	0.739627	0.744376	0.65234	0.706316	0.5297	0.521623	0.693906	0.593667	0.78864
AT2G39800.4;AT2G39800.1;AT2G39800.3;AT2G39800.2	AT2G39800.4;AT2G39800.1;AT2G39800.3;AT2G39800.2	-1	30	30	17	52.3	52.3	34.3	77.701	0	187.63	25921000000	157	1578	0.912576	0.818725	0.902854	0.789946	0.725768	0.810857	1.37562	1.23553	1.36514	0.878189	0.81163	0.889914
AT2G39960.1	AT2G39960.1	-1	4	4	3	21.9	21.9	16.1	21.642	0	9.7213	1275300000	34	1582	-0.462954	0.241543	-0.593245	-0.425216	-0.485911	-0.312334	-1.58364	-1.23446	-2.12599	-0.295991	-0.383613	-0.341076
AT2G39990.1	AT2G39990.1	-1	9	9	9	47.8	47.8	47.8	31.862	0	115.08	4286100000	69	1584	-0.322125	-0.221439	-0.337445	-0.108701	-0.121508	-0.0815573	-0.229734	-0.377076	-0.419453	-0.0581621	-0.0399163	-0.125596
AT2G40090.1	AT2G40090.1	-1	12	12	11	21.4	21.4	20.1	60.918	0	16.152	1011000000	44	1586	-0.527785	-0.999027	-0.703879	-2.01684	-1.67761	-0.803527	-0.564605	-0.235215	-1.2132	-0.759662	-0.926966	-0.720911
AT2G40100.1;AT2G40100.2	AT2G40100.1;AT2G40100.2	-1	8	6	6	35.9	32.2	32.2	30.211	0	39.726	1435000000	32	1587	-0.372562	-1.71088	-0.32547	-1.81856	-0.272835	-0.467584	-0.0168045	-0.139668	-0.204806	-1.52689	-0.243542	-0.322971
AT2G40290.1;AT2G40290.3;AT2G40290.2	AT2G40290.1;AT2G40290.3;AT2G40290.2	-1	9	9	9	31.1	31.1	31.1	38.747	0	57.626	1667700000	52	1589	-0.366566	-0.520329	-0.274979	-0.0520967	-0.00588831	-0.0749927	-0.263113	-0.632372	-0.181149	-0.344473	-0.453485	-0.342741
AT2G40490.1	AT2G40490.1	-1	7	7	7	20.6	20.6	20.6	43.579	0	14.865	762580000	38	1592	-0.637604	-0.658383	-0.619715	-2.04482	-0.850479	-0.958951	-0.648848	-1.6849	-0.747209	-1.29162	-0.764157	-0.758976
AT2G40660.1	AT2G40660.1	-1	15	15	15	48.1	48.1	48.1	42.088	0	27.494	3091400000	72	1594	-0.0323038	0.0621208	-0.100146	-0.199028	0.0141834	-0.250157	0.0255853	-0.0780398	-0.263982	-0.132743	0.0304206	0.00283523
AT2G40730.1	AT2G40730.1	-1	14	14	14	27.6	27.6	27.6	86.045	0	97.989	4462900000	97	1596	0.0494788	0.0703018	0.083012	0.0203336	-0.218189	-0.042982	0.0610687	0.248916	0.204102	0.229125	0.184297	0.235057
AT2G40840.1	AT2G40840.1	-1	39	39	39	52.5	52.5	52.5	109.78	0	323.31	11554000000	281	1600	0.0784126	0.087229	-0.0805057	-0.0454101	-0.0755421	-0.0527687	-0.052016	0.0271581	0.0172554	0.103569	0.132877	0.0575426
AT2G40890.1	AT2G40890.1	-1	17	17	17	34.3	34.3	34.3	57.926	0	45.091	3840800000	72	1602	0.132018	0.0334177	-0.0366389	-0.282047	-0.0536028	-0.0851569	-0.381804	-0.0428952	-0.0521555	0.0822933	-0.0322228	0.0413795
AT2G41040.1	AT2G41040.1	-1	5	5	5	17.3	17.3	17.3	39.23	0	78.763	465570000	35	1605	-1.41728	-1.13459	-2.12362	-1.29817	-1.44369	-1.43266	-0.706556	-0.753807	-0.877598	-1.25638	-1.26012	-1.2411
AT2G41600.3;AT2G41600.5;AT2G41600.7;AT2G41600.4;AT2G41600.1;AT2G41600.2;AT2G41600.6	AT2G41600.3;AT2G41600.5;AT2G41600.7;AT2G41600.4;AT2G41600.1;AT2G41600.2;AT2G41600.6	-1	7	7	7	53.6	53.6	53.6	23.509	0	49.164	1779900000	51	1611	-0.326286	-0.54082	-0.721994	-0.596266	-0.413574	-0.843925	-0.247313	-0.104045	-0.107081	-0.447017	-0.50648	-0.689017
AT2G41680.1	AT2G41680.1	-1	15	15	15	36.7	36.7	36.7	57.949	0	194.19	9020500000	133	1613	0.317853	0.248449	0.190537	-0.148591	-0.109741	0.100692	0.0947199	0.276207	0.210516	0.152926	0.192636	0.127128
AT2G41790.1	AT2G41790.1	-1	6	6	6	7.1	7.1	7.1	110.99	0	11.31	410190000	28	1615	-1.20265	-1.4803	-1.3006	-1.60201	-0.979753	-1.22365	-1.54989	-0.690639	-1.30406	-2.03837	-1.38905	-1.06443
AT2G41840.1	AT2G41840.1	-1	13	13	5	47.7	47.7	21.1	30.878	0	172.09	47121000000	116	1616	1.46597	1.82507	1.78349	1.92762	1.91809	1.96995	1.28692	1.27958	1.508	1.94942	1.90311	2.06957
AT2G42210.5;AT2G42210.4;AT2G42210.3;AT2G42210.1;AT2G42210.2	AT2G42210.5;AT2G42210.4;AT2G42210.3;AT2G42210.1;AT2G42210.2	-1	6	6	6	60.4	60.4	60.4	16.999	0	115.61	24912000000	133	1623	1.34367	1.52346	1.24493	1.06806	0.981354	1.00597	1.54894	1.46875	1.4111	1.13411	1.17116	1.10544
AT2G42450.1	AT2G42450.1	-1	6	6	6	12.1	12.1	12.1	61.649	0	11.625	512330000	38	1626	-1.14238	-0.804314	-1.13985	-1.33815	-1.42497	-1.83598	-0.769376	-0.618171	-0.671619	-1.33721	-1.39397	-1.13514
AT2G42520.3;AT2G42520.2;AT2G42520.1	AT2G42520.3;AT2G42520.2;AT2G42520.1	-1	16	16	7	30.3	30.3	14.8	67.625	0	69.756	5285400000	127	1629	0.180638	0.110406	0.207003	0.0483301	0.195288	0.101561	0.044127	0.402047	0.228502	0.243446	0.169862	0.318342
AT2G42590.1;AT2G42590.3;AT2G42590.2;AT1G26480.1	AT2G42590.1;AT2G42590.3;AT2G42590.2	-1	8	7	6	35.7	31.9	28.9	29.52	0	131.14	2373900000	59	1630	-0.214168	-0.421877	-0.236741	-0.443363	-0.627788	-0.422516	-0.305374	-0.683295	-0.40447	-0.299932	-0.372146	-0.379731
AT2G42600.3;AT2G42600.2;AT2G42600.1	AT2G42600.3;AT2G42600.2;AT2G42600.1	-1	9	9	5	10.8	10.8	5.9	109.75	0	30.768	633610000	38	1631	-0.927775	-0.961187	-1.07836	-2.17764	-1.43127	-1.2804	-0.572024	-0.388579	-0.790566	-1.94669	-0.875444	-1.19184
AT2G42710.1	AT2G42710.1	-1	12	12	12	36.1	36.1	36.1	45.78	0	63.094	2709800000	82	1633	-0.200795	-0.287681	-0.0244476	-0.484667	-0.426615	-0.459077	0.220863	0.0158529	0.0298917	-0.241715	-0.337731	-0.284803
AT5G45775.1;AT5G45775.2;AT4G18730.1;AT3G58700.1;AT2G42740.1	AT5G45775.1;AT5G45775.2;AT4G18730.1;AT3G58700.1;AT2G42740.1	-1	6	6	6	41.3	41.3	41.3	19.775	0	46.239	23511000000	90	1634	1.40668	1.12917	1.3321	1.41805	1.39096	1.23422	0.936709	0.760316	0.700991	1.24154	1.2175	1.27988
AT2G42910.1	AT2G42910.1	-1	7	7	7	25.5	25.5	25.5	37.56	0	11.714	508980000	24	1637	-1.12974	-1.02066	-1.13638	-1.22766	-1.09823	-1.15081	-1.10184	-1.31437	-1.80898	-1.07156	-2.49553	-1.15745
AT2G43030.1	AT2G43030.1	-1	12	12	12	49.8	49.8	49.8	29.363	0	124.87	26643000000	133	1638	1.07135	1.06014	1.25115	1.1044	1.13404	1.14007	0.802458	0.603674	0.693751	0.978849	0.891299	1.13511
AT2G43090.1;AT2G43090.2	AT2G43090.1;AT2G43090.2	-1	5	5	4	28.7	28.7	23.5	26.79	0	22.585	468740000	32	1639	-1.35834	-1.06859	-1.07274	-1.08441	-1.26714	-0.926622	-1.44954	-1.0867	-1.70645	-1.74606	-0.765482	-1.06145
AT2G43180.1;AT2G43180.2;AT2G43180.4;AT2G43180.3	AT2G43180.1;AT2G43180.2;AT2G43180.4;AT2G43180.3	-1	7	7	7	23.8	23.8	23.8	51.986	0	63.1	1478600000	43	1641	0.0150914	-0.183219	-0.371248	-1.29541	-0.314434	-0.49428	-0.44002	-0.433976	-0.469541	-0.372202	-0.179889	-0.226918
AT2G43235.1	AT2G43235.1	-1	6	6	6	14.6	14.6	14.6	48.651	0	21.014	207620000	33	1642	-1.57609	-1.43129	-1.56856	-1.91917	-1.62601	-1.90318	-1.63224	-1.71454	-0.563222	-1.5885	-1.31054	-1.63934
AT2G43360.1	AT2G43360.1	-1	13	13	13	52.4	52.4	52.4	41.681	0	110.69	6325700000	103	1643	0.00412175	0.298207	0.217112	-0.125131	-0.0534022	-0.39018	0.443223	0.550054	0.512166	0.0190829	0.118186	0.108294
AT2G43400.1;AT2G43400.2	AT2G43400.1;AT2G43400.2	-1	19	19	19	42	42	42	70.127	0	182.73	11547000000	122	1644	0.624996	0.487347	0.502244	0.233181	0.316842	0.425433	0.690264	0.667621	0.622792	0.54417	0.44233	0.558056
AT2G43750.2;AT2G43750.1	AT2G43750.2;AT2G43750.1	-1	13	11	11	42.9	37	37	41.656	0	54.124	3119800000	86	1651	-0.180323	-0.405533	-0.182144	-0.58153	-0.396528	-0.276572	-0.275148	-0.218678	-0.252555	-0.342621	-0.290505	-0.267217
AT2G43950.1;AT2G43950.2;REV__AT1G18710.1	AT2G43950.1;AT2G43950.2	-1	11	11	10	37	37	37	38.835	0	77.308	2756500000	51	1657	-0.133924	-0.199628	-0.145453	-0.154855	-0.480066	-0.464114	-0.130353	-0.0928939	-0.225597	-0.383821	-0.198196	-0.159424
AT2G44060.2;AT2G44060.1	AT2G44060.2;AT2G44060.1	-1	14	14	14	51.1	51.1	51.1	36.036	0	61.506	7617900000	69	1662	0.387198	0.550419	0.59934	0.995568	0.497933	0.890161	0.335811	0.352939	-0.366365	0.694517	0.687912	0.546088
AT2G44100.2;AT2G44100.1;AT5G09550.1	AT2G44100.2;AT2G44100.1	-1	17	10	10	58.5	36.4	36.4	48.438	0	53.042	3606300000	79	1663	0.000987948	0.130035	-0.0999724	-0.265997	-0.343334	-0.291458	-0.127942	0.122188	-0.0683567	-0.0587926	0.0498835	0.0950259
AT2G44120.1;AT2G44120.2	AT2G44120.1;AT2G44120.2	-1	13	13	4	45.5	45.5	14.5	27.939	0	103.71	31722000000	83	1664	1.25959	1.50107	1.5106	1.85802	1.59258	1.69267	0.899472	0.960458	1.44387	1.69662	1.66937	1.65484
AT2G44210.1;AT2G44210.2	AT2G44210.1;AT2G44210.2	-1	4	4	4	9.9	9.9	9.9	46.527	0	94.011	719810000	39	1666	-0.785524	-0.773965	-0.866628	-1.04922	-0.909514	-0.917436	-0.617831	-0.733084	-0.716426	-0.913544	-1.11856	-1.0575
AT2G44350.4;AT2G44350.1;AT2G44350.3;AT2G44350.2;AT3G60100.1;AT3G60100.2;AT3G60100.3	AT2G44350.4;AT2G44350.1;AT2G44350.3;AT2G44350.2	-1	21	21	21	57.3	57.3	57.3	52.654	0	244.86	72647000000	266	1668	1.7035	1.67075	1.57672	1.63327	1.60564	1.49815	2.01267	2.02082	2.05503	1.72473	1.86942	1.70751
AT2G44610.1;AT5G10260.1;AT4G39890.1;AT5G64990.1	AT2G44610.1;AT5G10260.1	-1	8	8	6	45.7	45.7	35.1	23.13	0	29.539	8501300000	75	1671	1.01719	0.745397	0.953188	0.960743	1.02663	1.1327	0.965953	1.00967	0.956375	0.741966	0.785685	0.81921
AT2G44640.1	AT2G44640.1	-1	17	17	17	54.8	54.8	54.8	49.83	0	298.37	14834000000	150	1672	0.801011	0.83513	0.74399	0.549332	0.578281	0.607448	0.693404	0.609536	0.715822	0.762448	0.704619	0.659741
AT2G45030.1;AT1G45332.1;AT1G45332.2	AT2G45030.1;AT1G45332.1;AT1G45332.2	-1	15	15	15	27.7	27.7	27.7	83.111	0	126.35	3743400000	80	1678	-0.306488	-0.274081	-0.436078	-0.296966	-0.258957	-0.221178	0.507181	0.498597	0.329922	-0.436549	-0.30539	-0.263105
AT2G45060.1	AT2G45060.1	-1	10	10	10	49.3	49.3	49.3	30.337	0	74.127	7835900000	120	1679	0.701416	0.685075	0.774395	0.300674	0.457164	0.403259	0.976182	0.819432	0.87293	0.5197	0.582699	0.477134
AT2G45070.4;AT2G45070.3;AT2G45070.2;AT2G45070.1;AT3G60540.3;AT3G60540.2;AT3G60540.1	AT2G45070.4;AT2G45070.3;AT2G45070.2;AT2G45070.1	-1	4	4	4	61	61	61	8.2165	0	53.059	1280700000	35	1680	-0.27669	-1.81196	-0.28889	-0.675081	-0.431547	-0.619389	-0.381235	-1.4971	-1.71653	-0.689323	-0.516813	-0.589234
AT2G45140.1;AT2G45140.2	AT2G45140.1;AT2G45140.2	-1	8	8	8	36.4	36.4	36.4	26.442	0	72.339	934070000	52	1681	-0.825698	-0.54421	-0.792736	-0.687392	-1.0313	-1.00963	-1.52266	-1.07622	-1.60595	-0.766107	-0.910676	-0.997662
AT2G45470.1;AT3G60900.1	AT2G45470.1	-1	7	7	7	24.8	24.8	24.8	43.074	0	51.072	4665900000	46	1688	0.194287	0.132234	0.115884	0.256953	-1.98901	0.331234	0.373623	0.531089	0.677692	0.0760855	0.281347	0.244406
AT2G45540.6;AT2G45540.5;AT2G45540.4;AT2G45540.3;AT2G45540.1;AT2G45540.2;AT3G60920.1;AT3G60920.2	AT2G45540.6;AT2G45540.5;AT2G45540.4;AT2G45540.3;AT2G45540.1;AT2G45540.2	-1	23	23	23	11.7	11.7	11.7	321.93	0	66.076	1341900000	77	1689	-1.91494	-1.60735	-1.7939	-0.503477	-0.181493	-0.348614	-0.933342	-0.66964	-0.625504	-1.14015	-1.76538	-0.794101
AT2G45560.1;AT2G45560.2;AT2G45560.3;AT1G33720.1;AT2G45570.1	AT2G45560.1;AT2G45560.2;AT2G45560.3	-1	12	11	11	26	24.2	24.2	56.8	0	48.13	1582900000	98	1690	-0.667955	-0.718601	-0.692982	-1.17207	-0.913158	-1.11877	-1.10831	-0.660191	-0.946618	-0.83886	-0.867606	-0.740143
AT2G45740.3;AT2G45740.2;AT2G45740.1	AT2G45740.3;AT2G45740.2;AT2G45740.1	-1	6	6	5	39.4	39.4	34.7	25.943	0	54.502	6990600000	51	1694	1.03027	0.805095	0.845703	0.738177	1.00702	0.740115	0.825735	0.616309	0.736756	0.537978	0.767945	0.854326
AT2G45770.1	AT2G45770.1	-1	11	11	11	38.8	38.8	38.8	39.679	0	224.35	8606400000	126	1695	0.343479	0.409854	0.367314	-0.0148863	0.158597	0.254354	0.470697	0.587122	0.537567	0.25784	0.298248	0.167558
AT2G45810.1	AT2G45810.1	-1	13	13	5	35.8	35.8	15.7	60.42	0	29.978	1539600000	63	1697	-0.581807	-0.675371	-0.79468	-0.448677	-0.32008	-0.443528	-0.547291	-0.354626	-0.534256	-1.06509	-0.857229	-0.822037
AT2G45960.2;AT2G45960.1;AT2G45960.3	AT2G45960.2;AT2G45960.1;AT2G45960.3	-1	7	7	4	25.9	25.9	18.6	29.132	0	91.523	4856600000	35	1699	0.0209472	0.449622	0.102708	0.901525	0.720496	0.845116	0.374198	-1.13671	0.160635	0.294226	0.258391	0.409413
AT2G45990.3;AT2G45990.2;AT2G45990.1;AT2G45990.4	AT2G45990.3;AT2G45990.2;AT2G45990.1;AT2G45990.4	-1	3	3	3	12.5	12.5	12.5	29.457	0	7.7011	414510000	27	1702	-1.03287	-1.12352	-1.05873	-1.02519	-1.33188	-1.46067	-1.40963	-1.09329	-1.37429	-1.38221	-1.34995	-1.22307
AT2G46100.2;AT2G46100.1	AT2G46100.2;AT2G46100.1	-1	3	3	3	20.5	20.5	20.5	25.686	0	13.105	341230000	24	1704	-1.41801	-1.48709	-1.23866	-1.49728	-1.27216	-1.50428	-1.58757	-1.36062	-1.30829	-1.60458	-1.36411	-1.37296
AT2G46110.1	AT2G46110.1	-1	5	5	5	22.8	22.8	22.8	36.693	0	301.55	3959700000	55	1705	0.486424	0.570096	0.419524	-0.0845377	0.0571706	0.0908761	0.498705	0.210191	0.248355	0.367764	0.315387	0.25484
AT2G46170.1;AT2G46170.2;AT3G61560.3;AT3G61560.2;AT3G61560.1	AT2G46170.1;AT2G46170.2	-1	5	5	5	22	22	22	28.687	0	9.5419	1224300000	26	1706	-0.463537	-0.538657	-0.425199	-0.330074	-0.221068	-0.665825	-0.25596	-1.24684	-0.502953	-1.86297	-1.56907	-0.455287
AT2G46280.2;AT2G46280.1;AT2G46280.3;AT2G46290.1	AT2G46280.2;AT2G46280.1;AT2G46280.3	-1	14	14	14	55.5	55.5	55.5	36.388	0	105.34	5268500000	73	1707	-0.212976	-0.194146	-0.106212	-0.116129	-0.200465	-0.0399078	-0.0741361	0.0407214	0.0011698	-0.0792616	0.12985	0.0546389
AT2G46470.1	AT2G46470.1	-1	7	7	7	19.5	19.5	19.5	47.897	0	18.831	1340000000	26	1710	-0.147527	-2.12734	-0.0472143	-1.26338	-0.369342	-2.01222	0.0986397	-0.0782895	-0.962561	-0.130732	-0.327724	-0.177024
AT2G46520.1	AT2G46520.1	-1	29	29	29	42.2	42.2	42.2	108.66	0	323.31	14707000000	245	1712	0.151687	0.150385	0.0222144	0.204226	0.142021	0.116125	0.175301	0.358691	0.336954	0.302773	0.349829	0.283868
AT2G46820.2;AT2G46820.1	AT2G46820.2;AT2G46820.1	-1	1	1	1	14.4	14.4	14.4	18.482	0	11.184	4129700000	21	1717	0.830464	-1.48167	0.813594	-1.36283	0.127182	0.167447	0.722969	0.0453794	-1.51693	0.416701	0.224826	0.655531
AT2G46910.1	AT2G46910.1	-1	6	6	6	33.8	33.8	33.8	31.58	0	78.27	2078900000	36	1719	0.140382	0.105714	-0.101233	-0.0874479	-0.187202	-0.242917	-0.222042	0.0611289	-1.47752	-0.0372901	-1.86167	0.0189682
AT3G62250.1;AT2G47110.2;AT2G47110.1;AT1G23410.1	AT3G62250.1;AT2G47110.2;AT2G47110.1;AT1G23410.1	-1	6	6	3	39.5	39.5	17.8	17.797	0	58.466	18123000000	140	1722	0.875746	0.864022	1.05437	1.48325	1.27516	1.39329	0.714163	0.771665	0.949164	0.846541	0.946732	0.98684
AT2G47240.3;AT2G47240.2;AT2G47240.1;AT2G47240.4	AT2G47240.3;AT2G47240.2;AT2G47240.1;AT2G47240.4	-1	13	13	13	28.2	28.2	28.2	74.597	0	31.984	1583300000	49	1723	-0.405562	-1.40255	-0.563018	-0.411469	-0.565876	-0.447326	-0.821267	-0.400951	-0.515862	-0.340648	-0.532269	-0.291302
AT2G47390.1	AT2G47390.1	-1	25	25	25	39.8	39.8	39.8	106.26	0	176.4	4388200000	148	1727	-0.368719	-0.300585	-0.439429	-0.316218	-0.322112	-0.280666	0.150183	0.14055	0.0769309	-0.273678	-0.162514	-0.451079
AT2G47470.1;AT2G47470.3;AT2G47470.4;AT2G47470.2	AT2G47470.1;AT2G47470.3;AT2G47470.4;AT2G47470.2	-1	13	13	13	44.3	44.3	44.3	39.496	0	110.67	29901000000	122	1729	1.21561	1.34675	1.25075	1.35788	1.37506	1.35401	0.944527	0.829655	0.876141	1.39737	1.40722	1.41472
AT2G47510.3;AT2G47510.2;AT2G47510.1	AT2G47510.3;AT2G47510.2;AT2G47510.1	-1	20	20	11	63.6	63.6	35.6	52.999	0	323.31	78506000000	362	1731	1.47276	1.34988	1.35796	1.20998	1.20955	1.1618	1.62038	1.61683	1.68451	1.36234	1.45759	1.3316
AT2G47710.1	AT2G47710.1	-1	4	4	4	38.3	38.3	38.3	17.301	0	33.925	2296300000	31	1735	-1.2187	-1.57739	-0.0108073	-1.76618	-0.0311875	0.277874	0.298678	0.447006	0.255432	0.0924603	0.114765	-1.80201
AT2G47730.2;AT2G47730.1	AT2G47730.2;AT2G47730.1	-1	9	9	8	46	46	43	29.231	0	215.83	25805000000	110	1736	1.05808	1.01251	1.10278	1.12994	1.23749	1.08935	0.651096	0.5886	0.536755	1.30665	1.25933	1.08499
AT2G47840.1	AT2G47840.1	-1	3	3	3	19.2	19.2	19.2	22.912	0	32.18	1065200000	25	1738	-0.39654	-1.6382	-0.528899	-0.333137	-0.456629	-0.498343	-1.45753	-1.46656	-0.534003	-0.320478	-0.552847	-1.75111
AT2G47940.2;AT2G47940.1	AT2G47940.2;AT2G47940.1	-1	6	6	6	14.2	14.2	14.2	66.673	0	28.098	759120000	47	1740	-1.02684	-1.06713	-1.1258	-1.11058	-0.823428	-0.853144	-0.801908	-0.81525	-1.09541	-0.933475	-0.819698	-1.06853
AT3G01130.6;AT3G01130.3;AT3G01130.5;AT3G01130.2;AT3G01130.7;AT3G01130.1;AT3G01130.8;AT3G01130.4	AT3G01130.6;AT3G01130.3;AT3G01130.5;AT3G01130.2;AT3G01130.7;AT3G01130.1;AT3G01130.8;AT3G01130.4	-1	2	2	2	66.7	66.7	66.7	5.1292	0	52.802	12733000000	46	1744	1.28225	1.20377	1.32396	0.877856	1.07481	0.981535	1.34542	1.47426	1.44787	0.996834	1.01448	1.16649
AT3G01280.1	AT3G01280.1	-1	20	20	16	69.6	69.6	64.9	29.425	0	323.31	314360000000	477	1746	2.71041	2.71595	2.75022	2.55955	2.63665	2.64209	2.97464	2.92452	2.98993	2.69714	2.66784	2.72678
AT3G01310.2;AT3G01310.1;AT3G01310.3;AT5G15070.4;AT5G15070.1;AT5G15070.5;AT5G15070.2;AT5G15070.3;AT5G15070.7;AT5G15070.6	AT3G01310.2;AT3G01310.1;AT3G01310.3	-1	34	34	34	39.9	39.9	39.9	118.92	0	160.37	7313700000	142	1748	0.875281	-0.300833	0.32844	0.627088	0.573825	0.65921	0.831118	0.696936	0.788944	0.516264	0.4144	0.61883
AT3G01340.2;AT3G01340.1	AT3G01340.2;AT3G01340.1	-1	8	8	7	31.1	31.1	27.2	32.63	0	15.72	2217400000	50	1749	-0.229535	-0.563976	-1.69891	-0.252386	-0.031421	-0.12669	-0.13504	-0.0225662	-0.169305	-0.309034	-0.155532	-0.0571429
AT3G01500.1;AT3G01500.4;AT3G01500.2;AT3G01500.3	AT3G01500.1;AT3G01500.4;AT3G01500.2;AT3G01500.3	-1	17	17	10	73	73	39.6	29.504	0	323.31	287860000000	446	1756	2.51261	2.5462	2.54173	2.47039	2.43393	2.46533	2.44559	2.40452	2.44356	2.45047	2.53049	2.47701
AT3G01510.1;AT3G01510.3;AT3G01510.2	AT3G01510.1;AT3G01510.3;AT3G01510.2	-1	5	5	5	12.7	12.7	12.7	65.74	0	30.555	624990000	33	1757	-0.840628	-0.805318	-0.848996	-1.53904	-1.04671	-1.02613	-1.77308	-0.823608	-0.843381	-0.824184	-0.804787	-0.738444
AT3G02090.1;AT3G02090.2	AT3G02090.1;AT3G02090.2	-1	29	29	29	66.5	66.5	66.5	59.159	0	323.31	294670000000	568	1771	2.03784	1.97803	1.88834	1.87996	1.83693	1.84887	2.10892	2.17296	2.14786	1.92361	2.01165	2.03855
AT3G02200.2;AT3G02200.1	AT3G02200.2;AT3G02200.1	-1	19	19	18	63.3	63.3	61.6	46.784	0	323.31	11009000000	131	1773	0.355667	0.491063	0.368657	0.100911	0.120229	0.212277	0.264272	0.347602	0.365651	0.286	0.280046	0.236926
AT3G02260.2;AT3G02260.3;AT3G02260.4;AT3G02260.1	AT3G02260.2;AT3G02260.3;AT3G02260.4;AT3G02260.1	-1	41	41	41	10.2	10.2	10.2	565.6	0	115.58	2406800000	116	1775	-1.87067	-0.795339	-1.14114	-0.0358785	-0.0195461	-0.0693495	-0.966841	-0.932034	-0.895081	-1.05395	-0.828928	-1.21326
AT3G02350.1	AT3G02350.1	-1	6	5	3	13	11.4	7.3	64.159	0	9.742	402000000	31	1777	-1.21459	-1.23549	-1.44763	-1.0914	-1.27082	-1.50808	-1.45722	-0.956924	-1.85275	-1.32876	-1.20434	-1.70839
AT3G02360.2;AT3G02360.1	AT3G02360.2;AT3G02360.1	-1	20	20	17	50.8	50.8	44.9	53.577	0	290.78	30469000000	162	1778	1.08101	1.09139	1.01913	1.00404	1.0124	1.05665	0.889	0.888484	0.792047	1.1083	1.06253	1.0839
AT3G02520.2;AT3G02520.1	AT3G02520.2;AT3G02520.1	-1	11	2	2	46.4	12.1	12.1	29.824	0	56.89	399480000	27	1781	-1.20959	-2.12159	-0.988645	-1.20852	-1.31671	-2.01734	-0.968398	-1.24222	-1.27028	-1.37943	-1.84129	-1.16004
AT3G02530.1	AT3G02530.1	-1	23	23	9	60.7	60.7	24.7	58.949	0	323.31	22440000000	221	1782	0.948337	0.82529	0.878131	0.656429	0.742391	0.797864	0.917962	1.10532	0.8823	0.978355	0.984553	0.962827
AT3G02560.3;AT3G02560.2;AT3G02560.1	AT3G02560.3;AT3G02560.2;AT3G02560.1	-1	9	6	6	54.5	44.5	44.5	22.196	0	150.96	3905600000	55	1783	-0.185551	0.212562	0.137062	0.118721	0.0329331	0.021725	-1.42906	-0.0383444	-0.750572	0.0231545	0.0340788	-0.00120134
AT3G02650.1	AT3G02650.1	-1	17	17	17	36.8	36.8	36.8	63.837	0	128.11	3691500000	131	1784	-0.072723	-0.0172346	-0.219647	-0.581936	-0.46287	-0.697663	-0.000417335	0.25732	0.0476804	-0.318507	-0.313763	-0.306738
AT3G02660.2;AT3G02660.1	AT3G02660.2;AT3G02660.1	-1	5	5	5	11.9	11.9	11.9	56.618	0	22.169	1189100000	47	1785	-0.39431	-0.47208	-0.460654	-0.494738	-0.841199	-0.730872	-0.496788	-0.682712	-0.386528	-0.492208	-0.686696	-0.53019
AT3G02760.2;AT3G02760.1	AT3G02760.2;AT3G02760.1	-1	32	32	32	44.6	44.6	44.6	97.536	0	323.31	14029000000	220	1788	0.600707	0.618086	0.508648	0.67886	0.681784	0.617743	0.250533	0.295359	0.309879	0.613171	0.694843	0.645648
AT3G02830.2;AT3G02830.1	AT3G02830.2;AT3G02830.1	-1	3	3	3	11.4	11.4	11.4	42.074	0	53.254	533010000	43	1790	-1.26474	-1.02863	-1.16509	-1.13589	-1.24652	-1.06895	-0.865698	-0.874903	-1.09393	-1.12355	-1.00467	-1.08868
AT3G02880.1	AT3G02880.1	-1	9	9	6	20.7	20.7	16.1	67.752	0	59.348	861850000	53	1792	-0.925703	-0.941887	-0.981547	-0.983724	-1.08563	-1.09855	-1.07215	-0.921666	-0.684257	-1.01007	-1.07859	-1.09454
AT3G03060.1	AT3G03060.1	-1	20	13	13	33.4	19.7	19.7	69.566	0	37.042	1161000000	62	1793	-0.606548	-0.676325	-0.634414	-1.03202	-1.0257	-1.08259	-0.16887	-0.263307	-0.285476	-0.6837	-0.812024	-1.50132
AT3G03100.1;AT3G03100.2	AT3G03100.1;AT3G03100.2	-1	6	6	6	37.7	37.7	37.7	18.316	0	49.291	4066800000	22	1794	0.392888	-1.94057	-1.75657	-1.45569	0.0465481	0.0291055	0.870291	0.534509	0.386222	0.264743	0.298844	0.0777637
AT3G03250.3;AT3G03250.1;AT3G03250.2	AT3G03250.3;AT3G03250.1;AT3G03250.2	-1	14	14	6	39.1	39.1	17.1	51.115	0	50.562	1201200000	57	1797	-0.571891	-0.755536	-0.735652	-0.691577	-0.723491	-0.821948	-0.702736	-0.687871	-1.37358	-1.03316	-0.81709	-0.881812
AT3G03470.1	AT3G03470.1	-1	9	9	9	22.5	22.5	22.5	59.254	0	17.905	1468100000	54	1801	-0.740829	-0.714593	-0.894747	-0.646122	-0.574376	-0.728079	-1.12214	-2.16148	-0.659537	-0.643362	-0.65418	-0.526515
AT3G03780.3;AT3G03780.2;AT3G03780.1	AT3G03780.3;AT3G03780.2;AT3G03780.1	-1	34	12	12	53.6	20.4	20.4	84.583	0	125.55	9780800000	64	1804	0.330466	0.285008	0.367505	0.430981	0.230692	0.442635	0.570556	0.664175	0.594443	0.317694	0.532767	0.490346
AT3G03960.1	AT3G03960.1	-1	27	27	27	61.2	61.2	61.2	58.939	0	221.71	36202000000	225	1806	0.886006	0.828761	0.872882	0.915483	0.948547	0.903035	0.987109	0.984597	0.98798	0.904507	0.962221	0.918325
AT3G04120.1	AT3G04120.1	-1	23	2	2	74.9	8	8	36.914	0	80.562	18796000000	50	1811	-1.59225	1.84378	1.64475	1.30189	1.33838	1.13442	1.79131	1.79751	1.91894	1.46584	1.49195	-1.36911
AT3G04600.3;AT3G04600.2;AT3G04600.1	AT3G04600.3;AT3G04600.2;AT3G04600.1	-1	12	12	12	39.6	39.6	39.6	45.754	0	146.64	2770200000	117	1818	-0.475495	-0.664999	-0.490115	-0.460324	-0.616967	-0.615582	-0.241413	-0.288377	-0.277112	-0.565955	-0.555349	-0.406656
AT3G04650.1	AT3G04650.1	-1	13	13	13	43.2	43.2	43.2	52.362	0	81.017	2588200000	63	1820	-0.0426636	0.104928	-0.0635263	-0.216511	-0.220914	-0.289095	0.158387	-0.114555	-0.142834	-0.234987	-0.241091	-0.123742
AT3G04790.1	AT3G04790.1	-1	5	5	5	31.5	31.5	31.5	29.305	0	34.127	31537000000	29	1823	1.96851	-2.00963	2.07517	2.01253	2.16328	1.90772	1.99585	-1.32716	-1.02001	2.2421	2.15627	-1.02196
AT3G04830.2;AT3G04830.1	AT3G04830.2;AT3G04830.1	-1	6	6	5	19.4	19.4	16.4	33.286	0	18.966	2947100000	34	1824	0.0445691	-1.2185	0.0759368	-0.0612391	0.230797	-0.33427	-1.50694	-2.06837	-1.31524	0.135091	-0.0327521	-0.040013
AT3G04840.1	AT3G04840.1	-1	14	14	8	53.4	53.4	35.5	29.85	0	171.83	44878000000	129	1825	1.77408	1.88411	1.88639	1.77937	2.13001	2.02542	1.50084	1.26603	1.36922	1.94849	1.81311	2.10349
AT3G04870.4;AT3G04870.3;AT3G04870.2;AT3G04870.1	AT3G04870.4;AT3G04870.3;AT3G04870.2;AT3G04870.1	-1	6	6	6	14	14	14	61.633	0	21.435	729450000	42	1826	-1.06855	-1.17281	-1.09035	-1.14224	-0.951233	-1.14831	-0.916695	-0.820792	-0.855081	-1.26284	-1.3553	-1.65624
AT3G04920.2;AT3G04920.1	AT3G04920.2;AT3G04920.1	-1	4	2	2	32.1	21.4	21.4	12.909	0	38.634	8570500000	28	1828	-1.73105	1.0808	1.15503	0.645035	1.23077	1.18918	-1.45135	-1.1122	0.787486	1.10741	0.752461	1.14482
AT3G05060.1	AT3G05060.1	-1	9	9	7	24	24	18	59.002	0	80.533	1164900000	57	1833	-0.791929	-0.772017	-0.734	-0.853135	-0.855914	-0.670545	-0.744975	-0.843979	-0.808512	-0.616909	-1.05826	-0.842109
AT3G05530.1;AT1G09100.1	AT3G05530.1;AT1G09100.1	-1	18	17	17	58.3	55.4	55.4	47.48	0	141.62	7254000000	109	1839	0.223365	0.18222	0.0281748	0.277038	0.150686	-0.0133183	0.012484	-0.0810918	-0.486302	0.374307	0.412538	0.262462
AT3G05560.3;AT3G05560.2;AT3G05560.1	AT3G05560.3;AT3G05560.2;AT3G05560.1	-1	7	7	2	49.2	49.2	20.2	14.018	0	119.54	9813800000	98	1840	0.447551	0.603171	0.651017	0.749928	0.519013	0.793813	0.29719	0.294498	0.317321	0.580956	0.626112	0.3988
AT3G05970.1	AT3G05970.1	-1	14	14	13	26.1	26.1	24.5	76.603	0	29.57	2030300000	82	1845	-0.577204	-0.603472	-0.707333	-0.25902	-0.44057	-0.446827	-0.538651	-0.363199	-0.577672	-0.803084	-0.613978	-0.574884
AT3G06050.1;AT3G06050.2	AT3G06050.1	-1	10	10	10	60.2	60.2	60.2	21.445	0	112.2	9961800000	72	1846	0.430037	0.241596	0.46797	0.603223	0.415696	0.693147	0.75492	0.46171	0.514367	0.303538	0.526968	0.418725
AT3G06350.1	AT3G06350.1	-1	15	15	15	34.7	34.7	34.7	65.795	0	71.273	1319400000	83	1848	-0.779738	-0.881184	-0.966799	-0.836492	-1.07231	-1.07661	-0.824697	-0.964482	-0.878561	-1.0083	-0.962874	-0.887742
AT3G06483.1	AT3G06483.1	-1	12	12	12	40.2	40.2	40.2	41.446	0	27.1	4502200000	77	1853	0.382433	0.588647	0.307218	0.0532009	0.136221	0.146157	0.477858	0.65121	0.505071	0.0546657	0.32407	0.253072
AT3G06510.1;AT3G06510.2	AT3G06510.1;AT3G06510.2	-1	18	18	18	34.1	34.1	34.1	70.778	0	138.65	5898000000	114	1855	0.335498	0.194708	0.16517	0.166368	-0.0443015	0.12083	0.165883	0.294524	0.232613	0.169104	0.194553	0.128434
AT3G06580.1	AT3G06580.1	-1	16	16	16	45.6	45.6	45.6	54.34	0	323.31	16364000000	182	1856	0.810214	0.753127	0.801805	0.686907	0.605411	0.640853	0.722626	0.604127	0.725646	0.793932	0.699155	0.736756
AT3G06650.2;AT3G06650.1	AT3G06650.2;AT3G06650.1	-1	12	12	3	25.8	25.8	7.1	65.813	0	91.637	1348000000	44	1857	-1.33771	-0.90617	-0.808141	-0.597024	-0.702511	-0.707938	-0.686783	-0.877402	-0.756558	-0.794557	-0.656553	-0.667081
AT3G06720.2;AT3G06720.1	AT3G06720.2;AT3G06720.1	-1	13	9	7	39.5	30.1	24.6	58.644	0	59.763	1868100000	71	1859	-0.526848	-0.817346	-0.664018	-0.465273	-0.549818	-0.606154	-0.698699	-0.519963	-0.545838	-0.64518	-0.574187	-0.540322
AT3G06810.1	AT3G06810.1	-1	14	14	14	25	25	25	91.712	0	51.523	1385200000	55	1862	-0.555049	-0.734876	-0.722262	-0.650071	-0.811745	-0.671397	-1.62982	-1.54169	-0.501846	-0.53956	-0.473175	-0.504044
AT3G06850.2;AT3G06850.1	AT3G06850.2;AT3G06850.1	-1	14	14	14	43.7	43.7	43.7	52.706	0	218.83	9965800000	104	1863	0.446405	0.1852	0.26722	0.230598	0.252383	0.261779	0.917831	0.916473	0.733029	0.521941	0.473726	0.494895
AT3G07060.1	AT3G07060.1	-1	11	11	11	18.5	18.5	18.5	87.025	0	80.852	790360000	50	1870	-0.917288	-1.21288	-0.976167	-1.14789	-1.24492	-1.05119	-0.558113	-1.1222	-0.734965	-0.778433	-1.14818	-1.07431
AT3G07100.1	AT3G07100.1	-1	16	16	16	21.4	21.4	21.4	113.96	0	47.44	1150900000	54	1871	-1.04406	-1.43077	-1.4218	-0.138999	-0.703437	-0.85434	-1.24659	-1.07609	-0.895565	-1.2405	-1.25925	-1.11816
AT3G07110.1;AT3G07110.2	AT3G07110.1;AT3G07110.2	-1	9	9	4	41.7	41.7	18.4	23.466	0	45.089	7055800000	69	1872	0.307007	0.35213	0.509302	0.473005	0.64355	0.633815	-0.160422	-0.0430368	-1.58317	0.599118	0.42373	0.48367
AT3G07180.1;AT3G07180.3;AT3G07180.2	AT3G07180.1;AT3G07180.3;AT3G07180.2	-1	7	7	7	15.5	15.5	15.5	67.128	0	17.104	733770000	36	1875	-0.718435	-1.042	-1.03683	-1.00724	-0.870673	-0.77256	-1.42108	-1.51955	-1.15234	-0.832098	-0.974275	-0.749811
AT3G07480.1	AT3G07480.1	-1	5	5	5	34.6	34.6	34.6	17.602	0	25.322	2383400000	24	1879	-1.31974	0.418241	-0.379635	0.0232583	-0.501006	-0.333911	0.105485	0.0895967	0.299963	-0.233031	0.0682365	-1.81384
AT3G07630.3;AT3G07630.2;AT3G07630.1	AT3G07630.3;AT3G07630.2;AT3G07630.1	-1	9	9	6	28.9	28.9	20.7	42.115	0	51.347	839240000	34	1883	-1.84114	-1.86366	-0.849417	-0.798519	-1.09012	-1.15904	-0.819761	-1.54206	-0.651248	-0.794383	-0.911175	-0.973983
AT3G07770.3;AT3G07770.2;AT3G07770.1	AT3G07770.3;AT3G07770.2;AT3G07770.1	-1	40	33	33	58.2	51.7	51.7	90.566	0	323.31	60756000000	429	1887	1.09725	0.979616	0.966442	0.85813	0.936112	0.932332	1.5941	1.57187	1.54076	1.14844	1.14826	1.11041
AT3G08510.4;AT3G08510.3;AT3G08510.2;AT3G08510.1;AT3G55940.1	AT3G08510.4;AT3G08510.3;AT3G08510.2;AT3G08510.1	-1	10	10	10	19.9	19.9	19.9	62.477	0	33.873	955840000	31	1892	-0.53589	-1.62006	-1.66697	-0.652924	-0.496999	-0.60656	-0.890967	-0.383002	-0.50004	-0.653476	-0.525104	-0.552385
AT3G08530.1;REV__AT1G69270.1	AT3G08530.1	-1	61	10	10	42.5	7.7	7.7	193.27	0	64.434	3092300000	70	1893	-0.905444	-0.974557	-0.861291	0.0506474	-0.00783879	0.158381	-0.155151	-0.462853	-0.0713572	-0.497544	-0.561098	-0.653143
AT3G08580.2;AT3G08580.1	AT3G08580.2;AT3G08580.1	-1	26	26	15	53.8	53.8	31.5	41.475	0	323.31	770860000000	581	1895	3.28249	3.28768	3.32347	3.41759	3.47309	3.4075	3.40459	3.36034	3.44427	3.36306	3.3135	3.32858
AT3G08850.1;AT5G01770.5;AT5G01770.4;AT5G01770.3;AT5G01770.1;AT5G01770.2	AT3G08850.1	-1	16	16	16	16.7	16.7	16.7	147.96	0	34.759	555630000	51	1900	-1.61169	-1.69712	-1.34501	-1.37117	-1.222	-1.28103	-0.93815	-0.869324	-0.976575	-1.52346	-1.34153	-1.90783
AT3G08920.1	AT3G08920.1	-1	5	5	5	32.7	32.7	32.7	23.779	0	18.033	1537500000	47	1902	-0.441505	-0.407726	-0.385948	-0.601243	-0.57645	-0.470737	-0.538857	-0.488941	-0.528429	-0.597133	-0.510267	-1.27203
AT3G08940.2;AT3G08940.1	AT3G08940.2;AT3G08940.1	-1	13	13	9	50.9	50.9	35.5	31.193	0	155.34	103040000000	151	1903	2.04699	2.05547	2.10725	1.96337	2.10274	2.00088	1.68721	1.69851	1.7527	1.99561	1.9759	1.93224
AT3G08950.1	AT3G08950.1	-1	5	5	5	16.2	16.2	16.2	37.195	0	14.494	1170400000	33	1905	-0.557498	-0.335849	-1.59447	-0.483634	-1.80478	-0.510266	-0.0479575	-0.0538731	-0.201338	-0.472834	-0.606176	-0.410743
AT3G08960.3;AT3G08960.2;AT3G08960.1	AT3G08960.3;AT3G08960.2;AT3G08960.1	-1	9	9	9	11	11	11	113.97	0	16.731	363410000	33	1906	-1.62497	-1.28704	-1.91032	-1.34479	-1.18272	-1.30611	-1.57491	-0.901995	-0.918266	-1.3956	-1.16864	-2.1902
AT3G09200.1;AT3G09200.2;AT2G40010.1	AT3G09200.1;AT3G09200.2;AT2G40010.1	-1	10	10	4	47.5	47.5	21.9	34.133	0	229.11	44295000000	194	1909	1.75185	1.94431	1.88433	1.99751	2.00372	2.19888	1.30883	1.31322	1.42826	2.03991	1.96739	2.09451
AT3G09260.1;AT3G21370.1;AT5G28510.1	AT3G09260.1	-1	23	23	18	55	55	48.1	59.72	0	323.31	154480000000	387	1911	1.77315	1.7832	1.53096	1.98708	2.1143	2.09726	2.07364	2.17727	2.07566	1.88441	1.93257	1.85394
AT3G09440.4;AT3G09440.3;AT3G09440.2;AT3G09440.1	AT3G09440.4;AT3G09440.3;AT3G09440.2;AT3G09440.1	-1	27	13	12	56.5	29.9	25.9	71.147	0	145.53	5062200000	74	1914	0.555061	0.0329775	0.321975	0.222357	0.127704	0.426685	0.23064	0.238681	0.375949	0.185494	0.213308	0.306931
AT3G09500.1;AT3G55170.4;AT3G55170.3;AT3G55170.5;AT3G55170.2;AT3G55170.1	AT3G09500.1	-1	7	7	4	39	39	25.2	14.285	0	33.878	11110000000	59	1915	0.897747	0.860431	1.02755	0.849169	1.05369	1.01987	0.0865796	0.403288	0.187871	1.00505	0.71892	0.88739
AT3G09580.1	AT3G09580.1	-1	17	17	17	45.1	45.1	45.1	52.258	0	123.45	4087100000	75	1916	0.174463	0.209569	0.206621	-0.136369	-0.431836	-0.282833	0.205216	0.16442	0.0743202	-0.148808	-0.0243355	0.110126
AT3G09630.1;AT3G09630.2	AT3G09630.1;AT3G09630.2	-1	18	18	8	44.6	44.6	17.7	44.702	0	216.28	43793000000	181	1917	1.36738	1.21938	1.4055	1.45608	1.33068	1.4089	0.708284	0.764611	0.866198	1.54678	1.39618	1.52279
AT3G09810.1	AT3G09810.1	-1	16	8	8	46	31	31	40.575	0	200.07	9667100000	98	1919	0.681262	0.571918	0.692839	0.387174	0.422378	0.396018	0.837814	0.64206	0.780744	0.409816	0.445327	0.44955
AT3G09820.1;AT5G03300.1;AT5G03300.3;AT5G03300.2;AT3G09820.2	AT3G09820.1;AT5G03300.1;AT5G03300.3;AT5G03300.2;AT3G09820.2	-1	7	7	7	25.9	25.9	25.9	37.836	0	56.96	1217900000	45	1920	-0.719941	-0.74303	-0.698888	-0.717621	-0.804509	-0.91518	-0.49165	-0.358889	-0.527858	-0.641232	-0.670478	-0.765521
AT3G09840.1;AT5G03340.1;AT3G53230.1	AT3G09840.1;AT5G03340.1;AT3G53230.1	-1	27	27	27	47	47	47	89.392	0	251.95	9154200000	222	1921	-0.0695724	-0.120358	-0.238132	-0.0579868	-0.088074	0.0378534	0.43217	0.274509	0.41625	0.154248	0.159921	0.103626
AT3G10050.1	AT3G10050.1	-1	8	8	8	18.6	18.6	18.6	64.634	0	22.907	956820000	42	1923	-0.837217	-0.803421	-1.03566	-0.997566	-1.07485	-1.01098	-0.67779	-1.8066	-0.682217	-1.001	-0.93169	-0.856753
AT3G10160.1	AT3G10160.1	-1	12	12	12	21.4	21.4	21.4	68.92	0	28.635	1924700000	69	1927	-0.297758	-0.357347	-0.510991	-0.599555	-0.481051	-0.684901	-0.392096	-0.373764	-0.323649	-0.701586	-0.659319	-0.488014
AT3G10230.2;AT3G10230.1	AT3G10230.2;AT3G10230.1	-1	5	5	5	17.9	17.9	17.9	41.779	0	38.375	361570000	35	1928	-1.29218	-1.20364	-1.28728	-1.57385	-1.79693	-1.61237	-0.976094	-1.22008	-1.41257	-1.50618	-1.4225	-1.38943
AT3G10350.1;AT3G10350.2	AT3G10350.1;AT3G10350.2	-1	8	8	7	27.7	27.7	24.6	44.753	0	27.178	7070300000	66	1931	0.433224	0.603515	0.370487	0.375148	0.35761	0.424096	0.715579	0.660459	0.758285	0.359068	0.582146	0.415207
AT3G10370.1	AT3G10370.1	-1	30	30	30	59.6	59.6	59.6	68.45	0	323.31	23731000000	266	1932	0.8251	0.778433	0.55782	0.493077	0.455314	0.396651	1.07575	1.11764	1.10378	0.695252	0.72072	0.639864
AT3G10380.1;AT3G10380.2	AT3G10380.1;AT3G10380.2	-1	11	11	11	13.6	13.6	13.6	116.6	0	23.501	756640000	47	1933	-1.2011	-1.20284	-1.21964	-1.29574	-1.18998	-1.29224	-1.09854	-0.77312	-0.836169	-0.960459	-1.01039	-0.979845
AT3G10670.1	AT3G10670.1	-1	10	10	10	37.6	37.6	37.6	36.931	0	36.765	5078100000	64	1936	0.340822	0.295691	0.332931	0.541299	0.375246	0.213619	0.293387	0.285914	0.0351131	0.286784	0.340544	0.261629
AT3G10690.1	AT3G10690.1	-1	17	17	17	21.9	21.9	21.9	104.54	0	78.049	1958200000	65	1937	-1.8326	-1.61527	-2.14855	-0.306347	-0.287403	-0.00141579	-0.391794	-0.701852	-0.367871	-1.61534	-1.19835	-1.54759
AT3G10840.4;AT3G10840.2;AT3G10840.3;AT3G10840.1	AT3G10840.4;AT3G10840.2;AT3G10840.3;AT3G10840.1	-1	4	4	4	16.9	16.9	16.9	42.769	0	26.369	645310000	33	1939	-0.788526	-0.75091	-0.840489	-1.02617	-0.972254	-1.09768	-1.08648	-1.05297	-1.17071	-0.795065	-0.924201	-1.07523
AT5G05370.1;AT3G10860.2;AT3G10860.1	AT5G05370.1;AT3G10860.2;AT3G10860.1	-1	2	2	2	26.4	26.4	26.4	8.4178	0	17.98	7924200000	23	1941	0.802462	1.01117	0.892256	0.751138	0.848055	-1.77111	1.07783	1.48341	-1.22151	0.715499	-1.84302	-1.57101
AT3G10920.2;AT3G10920.1	AT3G10920.2;AT3G10920.1	-1	9	9	9	51.3	51.3	51.3	25.344	0	170.55	21529000000	98	1943	1.13614	0.977585	1.27609	1.43069	1.18886	1.24175	1.46275	1.04246	1.15571	1.29836	1.37935	1.29468
AT3G60245.1;AT3G10950.1	AT3G60245.1;AT3G10950.1	-1	2	2	2	26.1	26.1	26.1	10.241	0	17.547	2118600000	39	1945	0.214393	0.200565	0.0700269	-1.56049	-0.00338336	0.306214	-0.326498	-0.432325	-0.485945	0.273949	-0.125919	-0.128571
AT3G11070.1	AT3G11070.1	-1	18	17	17	48.8	46.9	46.9	57.208	0	207.52	31165000000	170	1947	1.12384	1.22741	1.05063	0.900715	0.919287	0.874888	1.41302	1.45264	1.42378	1.04791	0.94758	1.01312
AT3G11130.1	AT3G11130.1	-1	61	61	10	42.1	42.1	8.2	193.24	0	323.31	42095000000	446	1948	0.21593	0.239454	0.178587	1.04541	0.972698	1.0629	0.747598	0.785339	0.907671	0.479362	0.529452	0.555922
AT3G11400.1;AT3G11400.2;AT5G06000.1	AT3G11400.1;AT3G11400.2	-1	5	5	5	23.1	23.1	23.1	32.714	0	15.787	1422300000	36	1951	-0.443807	-0.284889	-0.347803	-0.635575	-0.565524	-0.682759	-0.388988	-0.271002	-0.148292	-0.411535	-0.350764	-0.400816
AT3G11510.1	AT3G11510.1	-1	7	7	1	46.7	46.7	7.3	16.273	0	123.61	15260000000	110	1953	1.00705	0.984053	1.1692	1.00971	1.01834	1.14714	0.608108	0.672407	0.720835	0.995738	0.864063	1.11848
AT3G11560.4;AT3G11560.3;AT3G11560.2;AT3G11560.5;AT3G11560.1	AT3G11560.4;AT3G11560.3;AT3G11560.2;AT3G11560.5;AT3G11560.1	-1	6	6	6	11.4	11.4	11.4	97.794	0	102.5	435280000	57	1954	-1.33182	-1.44261	-1.42332	-1.50481	-1.70116	-1.59162	-1.1471	-1.12936	-0.966202	-1.39972	-1.51747	-1.54023
AT3G11630.1	AT3G11630.1	-1	8	8	3	49.2	49.2	21.1	29.092	0	144.98	11449000000	79	1955	0.498248	0.624902	0.548953	0.588507	0.498908	0.569443	0.710343	0.486484	0.595686	0.49135	0.617164	0.456983
AT3G11710.1	AT3G11710.1	-1	19	19	19	45	45	45	70.887	0	205.58	8936400000	220	1956	0.065066	0.0251528	-0.0287588	-0.127764	-0.150253	0.0544101	0.134466	0.339545	0.365651	0.160028	0.0545817	0.197221
AT3G11820.2	AT3G11820.2	-1	5	5	1	17.8	17.8	4.8	34.658	0	11.943	560610000	30	1961	-0.986281	-1.14692	-0.982957	-0.758714	-1.09813	-0.779238	-1.89813	-1.46709	-1.48062	-0.998033	-0.989603	-1.17924
AT3G11830.1;AT3G11830.2	AT3G11830.1;AT3G11830.2	-1	27	27	27	51.7	51.7	51.7	59.776	0	263.85	18329000000	176	1962	1.05119	0.927889	0.9931	1.0623	0.852358	1.05353	0.8174	0.921375	0.770035	1.04776	1.00047	1.05288
AT3G11930.1;AT3G11930.2;AT3G11930.4;AT3G11930.3	AT3G11930.1;AT3G11930.2;AT3G11930.4;AT3G11930.3	-1	7	7	7	38.2	38.2	38.2	21.457	0	63.02	1498600000	79	1964	-0.692917	-0.495547	-0.548079	-0.962556	-0.668748	-0.792141	-0.517689	-0.731819	-0.530228	-0.728895	-0.686523	-0.883215
AT3G12080.1;AT3G12080.2	AT3G12080.1;AT3G12080.2	-1	9	9	9	14.5	14.5	14.5	73.125	0	37.768	1843200000	68	1970	-0.103699	-0.231212	-0.328782	-0.490174	-0.330484	-0.442366	-0.148209	-0.0599458	-0.025987	-0.211188	-0.325135	-0.541114
AT3G12260.1	AT3G12260.1	-1	8	8	8	75.9	75.9	75.9	15.082	0	178.43	22444000000	88	1973	1.26178	1.23163	1.48422	1.26697	1.22343	0.987204	1.58198	1.41897	1.32219	1.24253	1.3139	1.34401
AT3G12290.1	AT3G12290.1	-1	14	14	14	60.5	60.5	60.5	31.589	0	67.1	5853200000	70	1975	0.364596	0.536246	0.574146	0.474421	0.428737	0.418296	0.631068	0.824071	0.625327	0.49618	0.42272	0.551362
AT3G12650.1	AT3G12650.1	-1	4	4	4	17.2	17.2	17.2	26.886	0	6.0364	654930000	27	1981	-2.00529	-1.56864	-0.857273	-0.537388	-0.885817	-1.97726	-0.464211	-0.480954	-0.599165	-1.32691	-1.12917	-1.10916
AT3G12780.1	AT3G12780.1	-1	41	41	19	76.3	76.3	41.4	50.111	0	323.31	1267500000000	1838	1982	3.16978	3.15732	3.15122	3.07921	3.14624	3.06989	3.11263	3.13768	3.14824	3.17066	3.16718	3.14885
AT3G13110.1;AT1G55920.1	AT3G13110.1	-1	9	9	9	24.8	24.8	24.8	42.72	0	15.963	3608500000	65	1987	0.0689778	0.015347	-0.0124016	-0.293423	-0.258413	-0.363819	0.254925	0.365733	0.314728	-0.0122368	-0.279584	-0.0378921
AT3G13150.1	AT3G13150.1	-1	11	11	11	24.9	24.9	24.9	60.629	0	55.937	1006100000	64	1989	-1.13492	-0.891928	-1.07775	-1.72027	-1.23574	-1.27282	-0.556859	-0.54762	-0.51883	-1.06145	-1.13426	-0.984792
AT3G13160.1	AT3G13160.1	-1	14	14	14	39.1	39.1	39.1	44.927	0	129.74	11115000000	109	1990	0.544646	0.586015	0.522725	0.292796	0.177434	0.216243	0.866774	0.725135	0.732502	0.372505	0.448966	0.584944
AT3G13300.1;AT3G13300.2;AT3G13300.3	AT3G13300.1;AT3G13300.2;AT3G13300.3	-1	23	23	17	21.2	21.2	16	145.72	0	78.668	1578800000	112	1993	-0.977019	-1.11429	-0.851467	-0.63323	-0.789605	-0.761366	-0.7636	-0.833595	-0.900661	-0.919577	-0.940432	-0.687687
AT3G13470.1	AT3G13470.1	-1	36	36	9	63.1	63.1	15.8	63.341	0	323.31	181520000000	541	1997	2.37687	2.19087	2.21273	2.15726	2.00899	2.15369	2.2602	2.23935	2.31146	2.19344	2.24188	2.20211
AT3G13490.1	AT3G13490.1	-1	19	19	19	37.7	37.7	37.7	67.587	0	273.43	11690000000	161	1998	0.666805	0.646791	0.636128	0.396924	0.447235	0.514808	0.709937	0.721802	0.872055	0.729739	0.527779	0.426014
AT3G13860.1	AT3G13860.1	-1	30	30	30	65.4	65.4	65.4	60.466	0	323.31	42147000000	319	2006	1.33948	1.24049	1.18338	0.89547	0.96652	0.963862	1.42544	1.47114	1.43924	1.22462	1.25369	1.09269
AT3G13870.1;AT3G13870.2	AT3G13870.1;AT3G13870.2	-1	26	26	20	40.4	40.4	32.9	89.091	0	323.31	13541000000	211	2007	0.58551	0.333313	0.396137	0.542034	0.393614	0.644753	0.237232	0.273869	0.285338	0.588802	0.574793	0.60122
AT3G13920.1;AT3G13920.3;AT3G13920.4;AT3G13920.2;AT3G13920.5	AT3G13920.1;AT3G13920.3;AT3G13920.4;AT3G13920.2;AT3G13920.5	-1	26	26	6	75	75	23.3	46.704	0	323.31	121220000000	389	2009	1.62912	1.64356	1.60958	1.66447	1.74739	1.67025	1.7837	1.864	1.8216	1.63556	1.6442	1.55845
AT3G13930.1	AT3G13930.1	-1	26	26	21	55.3	55.3	41.6	58.467	0	323.31	149630000000	426	2010	1.74633	1.60898	1.56764	1.50391	1.5262	1.56989	1.86248	1.87283	1.93735	1.62164	1.6739	1.68443
AT3G14210.1;AT3G14210.2	AT3G14210.1;AT3G14210.2	-1	11	11	11	38.5	38.5	38.5	44.06	0	323.31	133210000000	257	2014	1.8161	1.56347	1.61531	1.8471	1.84677	1.78362	1.86685	1.8716	1.75772	1.58089	1.66542	1.60493
AT3G14390.1	AT3G14390.1	-1	18	4	4	47.3	12	12	53.557	0	83.842	7796700000	56	2017	0.563227	0.720336	0.50663	0.513382	0.391873	0.283768	0.789139	0.74438	0.761156	0.65436	0.625138	0.38899
AT3G14415.3;AT3G14415.1;AT3G14415.2;AT4G18360.3	AT3G14415.3;AT3G14415.1;AT3G14415.2	-1	25	7	7	78.5	20.7	20.7	40.306	0	64.495	12459000000	98	2019	0.946859	0.87491	0.87305	0.538417	0.721236	0.630337	0.734699	0.774124	0.804573	0.560762	0.732364	0.596594
AT3G14420.2;AT3G14420.1;AT3G14420.4;AT3G14420.3;AT3G14420.5;AT3G14420.6;AT4G18360.4;AT4G18360.1;AT4G18360.2	AT3G14420.2;AT3G14420.1;AT3G14420.4;AT3G14420.3;AT3G14420.5;AT3G14420.6	-1	25	25	7	76.3	76.3	18.5	40.341	0	323.31	112280000000	640	2020	1.87753	1.84555	1.88561	1.57749	1.58307	1.62767	1.71599	1.71198	1.75142	1.62955	1.61103	1.64206
AT3G14690.1;AT3G14690.2;AT3G14640.1;AT3G14640.2	AT3G14690.1;AT3G14690.2	-1	12	12	5	30.3	30.3	16.6	58.441	0	162.64	3780400000	48	2024	-0.0495754	-1.76193	-0.169427	-0.0638035	0.0615565	-0.058077	0.115706	-1.00698	0.105173	0.0734277	0.15434	-0.0137731
AT3G14840.2;AT3G14840.1;AT1G53420.1	AT3G14840.2	-1	9	9	7	11.6	11.6	9.4	112.28	0	27.418	342210000	37	2026	-1.73281	-1.34279	-1.5069	-1.65481	-1.07381	-1.39201	-1.4204	-1.21546	-1.20305	-1.5588	-1.5059	-1.64228
AT3G14990.1;AT3G14990.3;AT3G14990.2	AT3G14990.1;AT3G14990.3;AT3G14990.2	-1	14	14	14	45.4	45.4	45.4	41.857	0	164.25	29088000000	134	2029	1.0466	1.18693	1.06419	1.31534	1.2431	1.37343	1.13429	1.14926	1.08351	1.27718	1.44865	1.3477
AT3G15000.1;AT1G53260.2;AT1G53260.1	AT3G15000.1	-1	6	6	6	13.4	13.4	13.4	42.869	0	33.065	5784400000	36	2030	0.789292	-1.77854	0.536771	-1.36269	0.532664	0.753444	0.877943	0.965863	0.992166	0.850945	0.418666	0.547964
AT3G15020.1;AT3G15020.2	AT3G15020.1;AT3G15020.2	-1	14	6	6	68.3	39.3	39.3	35.875	0	150.96	5625200000	70	2032	0.221845	0.458253	0.125819	-0.121966	0.0491075	-0.324515	0.42702	0.595529	0.416361	0.0109044	0.373437	-0.163781
AT3G15090.1	AT3G15090.1	-1	14	14	14	48.1	48.1	48.1	39.394	0	216.97	11586000000	154	2033	0.38994	0.412541	0.512975	0.0497006	0.0921945	0.0943259	0.702618	0.664219	0.672944	0.187808	0.148898	0.210184
AT3G15190.1	AT3G15190.1	-1	5	5	5	17.3	17.3	17.3	21.826	0	36.743	7595800000	60	2035	0.56582	0.677938	0.857803	0.741405	0.805806	1.12214	0.606162	-0.0949952	0.589902	0.740165	0.491693	0.539049
AT3G15520.2;AT3G15520.4;AT3G15520.3;AT3G15520.1	AT3G15520.2;AT3G15520.4;AT3G15520.3;AT3G15520.1	-1	5	5	5	20.6	20.6	20.6	35.044	0	42.538	490070000	31	2040	-0.770627	-1.04478	-0.924881	-1.11299	-1.33343	-1.10609	-0.904503	-1.14827	-1.60252	-1.20854	-1.3153	-1.32415
AT3G15590.2;AT3G15590.1	AT3G15590.2;AT3G15590.1	-1	14	14	14	25.1	25.1	25.1	69.393	0	105.18	9454700000	130	2041	0.366072	0.467989	0.13503	0.0336489	0.0876784	0.224486	0.802374	1.05415	0.765836	0.302303	0.323424	0.249099
AT3G15730.1	AT3G15730.1	-1	32	32	28	59.4	59.4	53.3	91.847	0	208.23	18738000000	152	2045	-0.911634	-0.317436	-0.31245	1.17899	1.19514	1.27304	-0.390727	-0.393636	0.00855973	-0.285475	-0.0123802	-0.104358
AT3G15950.1;AT3G15950.2;AT3G15950.4;AT3G15950.3;AT3G15950.5	AT3G15950.1;AT3G15950.2;AT3G15950.4;AT3G15950.3;AT3G15950.5	-1	20	20	20	32	32	32	85.015	0	234.59	5178200000	107	2047	0.344981	0.106955	0.134634	0.971968	0.740251	0.74468	0.367094	-0.340509	0.351305	0.323443	0.59488	0.41394
AT3G15980.1;AT3G15980.7;AT3G15980.6;AT3G15980.4;AT3G15980.3;AT3G15980.2;AT3G15980.5	AT3G15980.1;AT3G15980.7;AT3G15980.6;AT3G15980.4;AT3G15980.3;AT3G15980.2;AT3G15980.5	-1	20	20	6	27.6	27.6	8.9	102.48	0	73.512	4410800000	92	2048	-1.68883	-1.82864	-1.71703	0.424007	0.305751	0.232953	-1.39303	-1.01498	-0.819687	-1.51892	-1.56667	-1.36932
AT3G16000.1	AT3G16000.1	-1	18	18	18	23.7	23.7	23.7	81.972	0	130.85	1202100000	80	2049	-0.892483	-0.938619	-1.0845	-0.934592	-0.912525	-0.925464	-0.795001	-0.646427	-1.01272	-0.958832	-0.919284	-0.985026
AT3G16110.1;AT1G52260.1	AT3G16110.1	-1	14	14	14	29.6	29.6	29.6	59.57	0	30.702	1917700000	54	2052	-0.274785	-0.268746	-0.529115	-0.636531	-0.595717	-0.339381	-0.613607	-0.877384	-0.816776	-0.433854	-0.514518	-0.444037
AT3G16170.1	AT3G16170.1	-1	8	8	8	16	16	16	67.163	0	20.847	709850000	41	2054	-0.835725	-0.819762	-1.01458	-1.14385	-1.13825	-1.25778	-0.827293	-0.891704	-1.40732	-0.969372	-1.07873	-1.07498
AT3G16230.9;AT3G16230.7;AT3G16230.6;AT3G16230.4;AT3G16230.8;AT3G16230.5;AT3G16230.11;AT3G16230.3;AT3G16230.12;AT3G16230.2;AT3G16230.10;AT3G16230.1;AT3G16230.13	AT3G16230.9;AT3G16230.7;AT3G16230.6;AT3G16230.4;AT3G16230.8;AT3G16230.5;AT3G16230.11;AT3G16230.3;AT3G16230.12;AT3G16230.2;AT3G16230.10;AT3G16230.1;AT3G16230.13	-1	7	7	7	24.2	24.2	24.2	40.964	0	40.335	665050000	28	2056	-0.791128	-0.844446	-2.09279	-1.83166	-2.03645	-0.845976	-0.581274	-0.626068	-0.664938	-0.857208	-1.05121	-2.2703
AT3G16290.1;REV__AT3G05130.1	AT3G16290.1	-1	15	15	15	20.2	20.2	20.2	99.863	0	30.262	979190000	62	2058	-0.867049	-1.04936	-1.09373	-1.20194	-1.11865	-1.17056	-1.40575	-0.920079	-0.939033	-0.9866	-0.98743	-0.931231
AT3G16420.3;AT3G16420.2;AT3G16420.1;AT3G16430.2;AT3G16430.1	AT3G16420.3;AT3G16420.2;AT3G16420.1	-1	10	10	10	59.7	59.7	59.7	32.158	0	202.38	10037000000	81	2061	0.360879	0.185834	0.329955	0.902758	0.701956	0.939316	0.74188	0.57212	0.387393	0.521135	0.547647	0.548168
AT3G16450.3;AT3G16450.2;AT3G16450.1	AT3G16450.3;AT3G16450.2;AT3G16450.1	-1	6	6	6	37	37	37	32.022	0	101.73	1483600000	58	2062	-1.03502	-1.47619	-1.953	-0.416644	-0.509236	-0.204808	-0.387722	-0.92765	-0.904994	-0.767534	-0.727127	-0.844485
AT3G16460.2;AT3G16460.1	AT3G16460.2;AT3G16460.1	-1	22	22	22	46.4	46.4	46.4	72.473	0	323.31	21456000000	181	2063	0.212052	0.151786	-0.0380609	0.880636	0.842714	0.936915	0.763507	0.696686	0.68663	0.233431	0.250569	0.21568
AT3G16470.1;AT3G16470.3;AT3G16470.4;AT3G16470.2	AT3G16470.1;AT3G16470.3;AT3G16470.4;AT3G16470.2	-1	18	18	18	64.1	64.1	64.1	48.496	0	323.31	27161000000	200	2064	0.789257	0.628096	0.635745	1.07578	1.09927	1.30697	0.951612	1.00365	0.944863	0.993827	1.04547	0.962542
AT3G16480.1	AT3G16480.1	-1	19	10	10	46.5	29.1	29.1	54.053	0	62.686	12359000000	107	2065	0.964154	0.647822	0.744785	0.383993	0.529099	0.619814	0.971779	0.900068	0.843614	0.61864	0.79	0.689876
AT3G16910.1	AT3G16910.1	-1	8	8	8	19	19	19	62.956	0	73.563	3392200000	56	2070	0.558401	0.19043	0.296773	0.15683	0.102541	0.107576	0.0591688	0.185772	-0.155181	0.224127	0.166363	0.17359
AT3G17020.1;AT3G17020.2	AT3G17020.1;AT3G17020.2	-1	7	7	7	54.6	54.6	54.6	17.775	0	54.041	2742000000	37	2073	-1.86856	0.146993	0.204383	-0.139924	0.0199751	-0.157923	0.560702	0.0076773	-1.21423	-0.0409229	0.121914	0.0294021
AT3G17240.1;AT3G17240.3;AT3G17240.2	AT3G17240.1;AT3G17240.3	-1	30	16	16	68	41.4	41.4	53.985	0	306.74	31619000000	215	2076	1.28494	1.12362	1.14232	0.948981	0.885191	0.739663	1.28781	1.32039	1.25802	1.04565	1.00291	1.05509
AT3G17390.1	AT3G17390.1	-1	28	28	16	89.6	89.6	58.5	42.795	0	323.31	137380000000	623	2078	1.89847	1.86652	1.76201	1.80479	1.85102	1.83354	1.95675	1.98347	1.92646	1.87766	1.8786	1.90788
AT3G17465.1	AT3G17465.1	-1	6	6	6	24.4	24.4	24.4	35.404	0	64.966	2244100000	44	2081	-0.213355	-0.131386	-0.0960763	-0.431289	-0.502984	-0.589065	0.127151	-0.14981	0.147727	-0.305161	-0.323185	-0.520109
AT3G17810.1	AT3G17810.1	-1	4	4	4	12.4	12.4	12.4	46.846	0	30.134	339430000	27	2085	-1.2463	-1.41241	-1.32925	-1.2624	-1.54189	-1.88056	-1.02238	-1.79788	-1.21234	-1.37212	-1.26888	-1.12069
AT3G17910.1	AT3G17910.1	-1	4	4	4	16.9	16.9	16.9	39.921	0	51.962	419460000	32	2090	-1.30233	-1.71277	-1.83892	-1.59221	-1.47148	-1.35082	-0.602258	-0.540056	-1.09415	-1.31539	-1.37396	-1.44631
AT3G17970.1;AT3G17970.2	AT3G17970.1;AT3G17970.2	-1	16	16	16	43.5	43.5	43.5	64.025	0	93.341	2774400000	94	2091	-0.095933	-0.163514	-0.218554	-0.293133	-0.440727	-0.297286	-0.110804	-0.00892279	-0.065948	-0.0557741	-0.260318	-0.404228
AT3G18080.1;AT3G18070.5;AT3G18070.4;AT3G18070.2;AT3G18070.3;AT3G18070.1;AT3G18070.6;AT3G18070.7	AT3G18080.1	-1	5	5	5	13.1	13.1	13.1	58.983	0	19.106	1577000000	45	2095	-0.196186	0.0682578	-0.258587	-0.463414	-0.535949	-0.351003	-0.379082	-0.18599	-0.114257	-0.114171	-0.194971	-0.215841
AT3G18130.1	AT3G18130.1	-1	18	18	6	64.7	64.7	27	35.827	0	89.421	20544000000	150	2097	0.711661	0.825089	0.617532	0.940988	1.01807	1.11834	0.847893	0.897772	0.96921	0.669692	0.704415	0.657676
AT3G18190.1	AT3G18190.1	-1	24	24	24	53.4	53.4	53.4	57.775	0	322.61	26308000000	213	2099	0.990662	0.919425	0.965608	0.821859	0.906459	0.849919	0.925332	0.862164	0.885611	0.932697	0.937869	0.947382
AT3G18240.2;AT3G18240.1;AT4G21460.1;AT4G21460.2	AT3G18240.2;AT3G18240.1;AT4G21460.1;AT4G21460.2	-1	8	8	8	24.3	24.3	24.3	48.052	0	18.809	697800000	42	2100	-1.02545	-0.774359	-0.809173	-0.824445	-1.17326	-1.81732	-1.77781	-1.1439	-0.737297	-0.498738	-1.79348	-0.883143
AT3G18490.1	AT3G18490.1	-1	7	7	7	20.2	20.2	20.2	53.233	0	31.542	2852200000	37	2107	-0.0768151	-0.208209	-0.078948	-0.123954	0.100338	0.0356331	-1.26053	-1.23778	-0.0599178	-0.224938	-0.333825	-0.0467463
AT3G18580.1	AT3G18580.1	-1	4	4	4	23.5	23.5	23.5	24.213	0	16.684	1022200000	36	2109	-0.6479	-0.702405	-0.6002	-0.922507	-0.838194	-1.52666	-0.257945	-0.420029	-0.302092	-0.846226	-0.76781	-0.608107
AT3G18740.1;AT1G36240.1	AT3G18740.1;AT1G36240.1	-1	4	4	2	47.3	47.3	23.2	12.279	0	51.69	8528400000	76	2111	0.872351	0.784888	0.86126	0.88124	0.963013	0.970382	0.380866	0.461505	0.40074	0.950622	0.881124	0.787961
AT3G18780.2;AT3G18780.3;AT3G18780.1	AT3G18780.2;AT3G18780.3;AT3G18780.1	-1	20	20	1	71.1	71.1	5	41.876	0	318.8	108590000000	386	2113	1.84797	1.85605	1.77272	1.81622	1.81028	1.81788	1.92532	1.91754	1.90027	1.92091	1.8642	1.81147
AT3G18820.1	AT3G18820.1	-1	8	8	4	56.8	56.8	35.9	23.102	0	44.929	2089100000	47	2114	-0.126464	-0.331402	-0.228772	-0.435611	-0.0647485	-0.301617	-0.120661	-0.171374	-1.20007	-0.38834	-2.01682	-0.475597
AT3G18860.1;AT3G18860.2	AT3G18860.1;AT3G18860.2	-1	19	19	19	36.4	36.4	36.4	84.273	0	113.65	2013400000	77	2115	-0.741296	-0.859552	-0.91937	-0.754407	-0.719367	-0.603227	-0.518487	-0.810594	-0.701133	-0.612733	-0.624992	-0.667195
AT3G18890.1	AT3G18890.1	-1	22	22	22	44	44	44	68.341	0	221.15	4656600000	155	2116	-0.341349	-0.345097	-0.39479	-0.230848	-0.551356	-0.51834	-0.149757	-0.297568	-0.135971	-0.360189	-0.443762	-0.242583
AT3G19170.1;AT3G19170.2	AT3G19170.1;AT3G19170.2	-1	41	41	32	47.3	47.3	36.5	121.01	0	247.42	12793000000	311	2117	0.100517	0.0724422	-0.0545905	0.020883	-0.0841516	0.0129179	0.625807	0.609375	0.63151	0.113979	0.0795562	0.142934
AT3G19340.1	AT3G19340.1	-1	6	6	6	16.8	16.8	16.8	56.787	0	77.178	927110000	54	2119	-0.743563	-0.855504	-0.713238	-0.857559	-1.10376	-0.946598	-0.892091	-1.00126	-0.911069	-0.605526	-1.57348	-1.03744
AT3G19420.1;AT3G50110.1	AT3G19420.1	-1	14	14	14	32.9	32.9	32.9	66.429	0	129.88	1472100000	82	2120	-0.524699	-0.870756	-0.798521	-0.825012	-1.00489	-0.79371	-0.216166	-0.177932	-0.314914	-0.580343	-0.705049	-0.550479
AT3G19450.1	AT3G19450.1	-1	9	8	8	35.6	31.5	31.5	39.098	0	35.717	1221500000	59	2122	-0.36364	-0.32836	-0.473962	-0.809462	-0.61656	-1.05854	-0.515588	-0.021065	-0.738964	-0.464881	-0.404924	-0.587479
AT3G19480.1	AT3G19480.1	-1	8	5	5	16.5	11.7	11.7	62.121	0	47.23	507260000	25	2123	-0.913368	-1.07958	-1.11355	-1.00614	-0.96177	-0.879318	-0.917867	-1.51584	-1.77646	-1.16051	-1.22587	-1.83108
AT3G19740.1	AT3G19740.1	-1	14	7	7	20.1	9.9	9.9	111.36	0	27.743	1025000000	40	2127	-0.48764	-0.391494	-0.308922	-0.422111	-0.684382	-0.280722	0.116791	-0.194582	0.240754	-0.577455	-0.550328	-1.44082
AT3G19820.3;AT3G19820.2;AT3G19820.1	AT3G19820.3;AT3G19820.2;AT3G19820.1	-1	17	17	17	38.5	38.5	38.5	65.393	0	52.553	7735200000	109	2133	-0.772357	-0.641148	-0.733397	0.783198	0.757878	0.944268	-0.219871	-0.357747	-0.550507	-0.775499	-0.631015	-0.558454
AT3G19980.1;AT1G50370.1	AT3G19980.1;AT1G50370.1	-1	6	6	6	22.1	22.1	22.1	34.845	0	145.62	616130000	30	2135	-1.0679	-0.920378	-1.09605	-1.60937	-1.08952	-1.00597	-1.35818	-1.04419	-1.07949	-1.0155	-0.768249	-0.9881
AT3G20000.1	AT3G20000.1	-1	12	12	5	55.7	55.7	23	34.25	0	140.3	29582000000	164	2136	1.08618	1.07751	1.09	1.03942	0.947018	0.957546	1.37233	1.3486	1.31576	0.891475	1.02811	1.0943
AT3G20050.1	AT3G20050.1	-1	21	21	21	50.3	50.3	50.3	59.229	0	283.89	26268000000	218	2139	0.819279	0.803291	0.750809	0.585481	0.594262	0.573924	0.790752	0.853455	0.840005	0.670556	0.733921	0.745357
AT3G20320.1;AT3G20320.3;AT3G20320.2	AT3G20320.1;AT3G20320.3;AT3G20320.2	-1	15	15	15	45.9	45.9	45.9	41.63	0	152.62	3961700000	107	2142	0.201473	0.27178	0.176194	-0.0532789	0.0904437	-0.122074	0.288765	0.286652	0.302912	-0.0598017	0.0365067	-0.0477787
AT3G20330.2;AT3G20330.1	AT3G20330.2;AT3G20330.1	-1	15	15	15	45.9	45.9	45.9	43.166	0	51.414	6477900000	94	2143	0.184196	0.0345897	0.00426375	0.306126	0.379996	0.460331	-0.0596861	-0.341257	-0.25229	0.403053	0.453905	0.360203
AT3G20370.2;AT3G20370.1	AT3G20370.2;AT3G20370.1	-1	8	8	8	25.8	25.8	25.8	41.105	0	106.6	4764200000	95	2144	-0.0830229	0.156755	-0.0873285	0.18962	0.38998	0.182921	0.253184	0.370295	0.397436	-0.133399	0.113654	-0.0503874
AT3G20390.1;AT3G20390.2	AT3G20390.1;AT3G20390.2	-1	7	7	7	51.9	51.9	51.9	19.816	0	92.942	1317100000	51	2145	-0.891357	-0.51827	-0.577568	-0.388882	-0.619149	-0.868296	-0.258103	-0.433616	-0.44139	-0.647831	-0.484888	-0.709532
AT3G20410.2;AT3G20410.1;AT1G50700.3;AT1G50700.1;AT1G50700.2	AT3G20410.2;AT3G20410.1	-1	8	6	5	22.2	17.2	14	60.362	0	40.711	363990000	41	2146	-1.20582	-1.42475	-1.34642	-1.39267	-1.63023	-1.3446	-1.27711	-1.46731	-1.24705	-1.54848	-1.47441	-1.34598
AT3G20440.2;AT3G20440.1;AT3G20440.3	AT3G20440.2;AT3G20440.1;AT3G20440.3	-1	9	9	9	14	14	14	103.52	0	20.336	348820000	44	2147	-1.5136	-1.56597	-1.82597	-1.75574	-1.542	-1.75035	-1.32266	-1.75295	-1.28774	-1.60576	-1.68206	-1.44329
AT3G20630.1	AT3G20630.1	-1	17	17	17	26.9	26.9	26.9	88.373	0	60.764	2770900000	60	2150	-0.108589	-0.559422	-0.350593	-0.376212	-0.354546	-0.50452	-0.155486	-0.170211	-0.175228	-0.306611	-0.225055	-0.193606
AT3G20680.1	AT3G20680.1	-1	9	9	9	39.6	39.6	39.6	37.436	0	28.079	3075100000	60	2151	-0.235726	0.209486	-0.0765548	-0.195504	-0.261032	-0.36934	0.0643	0.155935	0.131885	-0.185809	-0.117501	-0.164862
AT3G20810.5;AT3G20810.4;AT3G20810.3;AT3G20810.1;AT3G20810.2	AT3G20810.5;AT3G20810.4;AT3G20810.3;AT3G20810.1;AT3G20810.2	-1	11	11	11	43	43	43	36.947	0	44.835	3918100000	62	2153	0.0537003	-0.202812	-0.151248	0.184565	-0.13994	-0.0421531	-0.0127898	0.114358	-0.0135211	-0.0641486	0.0366527	0.0408001
AT3G20820.1	AT3G20820.1	-1	8	8	8	30.4	30.4	30.4	39.862	0	90.446	3811400000	61	2154	-0.0768151	0.263801	0.0398649	-0.184643	-0.111359	-0.0640366	-0.218386	-0.0201576	-0.170837	-0.0729279	-0.075152	0.0502603
AT3G21110.3;AT3G21110.2;AT3G21110.1	AT3G21110.3;AT3G21110.2;AT3G21110.1	-1	12	12	12	44.5	44.5	44.5	46.063	0	33.645	1279900000	57	2157	-0.812786	-0.813976	-1.94138	-0.830956	-0.809842	-0.866525	-0.889855	-0.886235	-0.796609	-0.729807	-0.553237	-0.712614
AT3G21300.1	AT3G21300.1	-1	7	7	7	16.2	16.2	16.2	61.731	0	11.641	363820000	29	2163	-1.09137	-1.07453	-0.929764	-1.49095	-1.48588	-1.74263	-1.38721	-1.2415	-1.39768	-1.21433	-1.30343	-1.65631
AT3G21400.1	AT3G21400.1	-1	5	5	5	35.1	35.1	35.1	21.07	0	81.767	934990000	38	2165	-0.537528	-0.616965	-0.259084	-2.30552	-1.06843	-0.980987	-0.24955	-0.233587	0.0962464	-1.05263	-0.794558	-0.903782
AT3G22200.1;AT3G22200.2	AT3G22200.1;AT3G22200.2	-1	19	19	19	57.7	57.7	57.7	55.187	0	323.31	188830000000	391	2171	1.93979	1.82154	1.85192	1.80436	1.81864	1.75165	2.10537	2.11225	2.0729	1.98215	1.95377	1.88288
AT3G22330.1	AT3G22330.1	-1	27	27	21	51.1	51.1	39.8	65.359	0	283.29	16425000000	200	2176	0.98924	0.945889	0.92438	0.563696	0.645278	0.688523	1.34956	1.38718	1.34777	0.864682	0.648457	0.834927
AT3G22370.1	AT3G22370.1	-1	10	10	6	33.6	33.6	20.6	39.979	0	97.827	4070000000	41	2177	0.196983	-1.61548	0.305672	0.202038	0.0278225	0.0629849	0.780137	0.766122	0.554909	-1.32542	-0.0680746	0.0629973
AT3G22890.1	AT3G22890.1	-1	18	18	10	49.5	49.5	32	51.458	0	180.02	31800000000	231	2185	0.616873	0.688425	0.542456	1.1179	0.952781	0.99509	1.02546	1.27958	1.12322	1.18109	1.15191	1.17299
AT3G22960.1	AT3G22960.1	-1	13	13	13	31.5	31.5	31.5	65.13	0	57.148	3364300000	83	2186	0.344395	0.26255	0.258184	-0.534136	0.0659138	-0.00563615	0.0755584	-0.352988	-0.323258	0.108646	0.0500278	-0.00561198
AT3G23300.2;AT3G23300.1	AT3G23300.2;AT3G23300.1	-1	20	20	7	39	39	13.7	69.355	0	78.452	3595600000	124	2189	-0.417037	-0.204837	-0.512639	-0.473853	-0.595358	-0.373129	-0.363163	-0.377853	-0.458124	-0.188294	-0.159949	-0.318073
AT3G23400.1;AT3G23400.4;AT3G23400.3;AT3G23400.2	AT3G23400.1;AT3G23400.4	-1	11	11	11	49.6	49.6	49.6	30.454	0	155.2	20280000000	152	2190	1.1992	1.34781	1.30059	1.10093	1.17315	1.21078	1.22453	1.06597	1.36306	1.15297	1.20364	1.15103
AT3G23700.1	AT3G23700.1	-1	8	8	8	29.1	29.1	29.1	42.75	0	323.31	1065200000	65	2194	-0.939705	-0.901142	-0.747262	-0.635957	-1.03164	-0.882143	-0.69367	-1.08786	-0.677696	-0.721233	-0.780354	-0.953459
AT3G23820.1;AT4G00110.1;AT1G02000.1;AT2G45310.1;AT4G12250.1	AT3G23820.1	-1	8	8	7	26.1	26.1	23.9	50.569	0	52.452	1470400000	42	2196	-0.2508	-0.0169562	-0.447323	-0.310255	-0.414026	-0.590748	-1.83694	-1.30313	-0.45295	-0.124411	-0.253149	-0.385663
AT3G23990.1	AT3G23990.1	-1	43	43	27	70.4	70.4	45.2	61.28	0	323.31	326670000000	835	2200	2.25992	2.10866	2.07764	2.00008	1.97933	2.08398	2.32939	2.26729	2.30337	2.12112	2.13331	2.13537
AT3G24160.1	AT3G24160.1	-1	5	5	5	17.6	17.6	17.6	39.133	0	15.565	604450000	32	2202	-0.995639	-1.52495	-0.975805	-0.988888	-1.00573	-1.01161	-1.47187	-1.60497	-1.80217	-0.9516	-0.590267	-0.921638
AT3G24200.1;AT3G24200.2	AT3G24200.1;AT3G24200.2	-1	12	12	12	35	35	35	55.07	0	142.75	1644000000	58	2204	-0.76027	-0.490494	-0.561931	-1.54909	-1.92638	-0.684516	-0.0625687	0.00494222	-0.0484028	-0.719489	-0.534695	-0.616772
AT3G24430.1	AT3G24430.1	-1	17	17	17	43	43	43	57.764	0	184.22	5659900000	110	2207	0.227457	0.0907552	0.126527	0.108361	0.299137	0.327103	0.368497	0.252685	0.295676	0.0619511	0.253656	0.178418
AT3G24830.1	AT3G24830.1	-1	8	6	4	41.3	28.6	20.4	23.459	0	47.947	4579900000	61	2212	-0.160613	-0.0265944	0.0265648	0.255525	0.0527909	0.439926	-0.80205	-0.202211	-0.708853	0.2442	0.00804127	0.239033
AT3G25520.1;AT3G25520.3;AT3G25520.2	AT3G25520.1;AT3G25520.3;AT3G25520.2	-1	14	14	4	46.2	46.2	4.7	34.358	0	142.42	38148000000	143	2220	1.2256	1.31403	1.26264	1.31761	1.40372	1.49977	0.770557	0.901197	0.821549	1.52033	1.36365	1.43089
AT3G25530.1;AT3G25530.2;AT3G25530.3	AT3G25530.1;AT3G25530.2;AT3G25530.3	-1	15	15	15	74	74	74	30.691	0	275.62	32447000000	167	2221	1.56563	1.62479	1.5306	1.40266	1.46581	1.31109	1.51787	1.40591	1.44322	1.44778	1.59711	1.44426
AT3G25660.1	AT3G25660.1	-1	12	12	12	30.5	30.5	30.5	57.181	0	102.12	3795100000	129	2222	-0.126417	-0.157938	-0.168897	-0.315201	-0.426894	-0.471473	-0.132719	-0.138398	-0.0534272	-0.423306	-0.32861	-0.291955
AT3G25680.1	AT3G25680.1	-1	6	6	6	14	14	14	63.057	0	12.143	539720000	32	2223	-0.855091	-1.58354	-1.04097	-1.0946	-1.13199	-1.10287	-1.36494	-1.72744	-0.908842	-1.04298	-0.874785	-0.950666
AT3G25690.6;AT3G25690.4;AT3G25690.2;AT3G25690.1;AT3G25690.5;AT3G25690.3	AT3G25690.6;AT3G25690.4;AT3G25690.2;AT3G25690.1;AT3G25690.5;AT3G25690.3	-1	17	17	17	23.4	23.4	23.4	111.91	0	77.708	1523100000	104	2224	-0.789697	-0.727678	-0.687097	-0.801275	-0.804643	-0.714993	-0.587331	-0.817938	-0.561189	-0.82544	-0.894936	-0.912882
AT3G25770.1	AT3G25770.1	-1	7	7	4	31.2	31.2	21.7	27.635	0	28.284	5399100000	49	2226	-0.00137231	-0.0966092	0.0676076	0.348155	0.576547	0.471726	0.00123717	-0.118118	-0.164787	-0.0259484	-0.0787181	0.0995556
AT3G25800.1;AT3G25800.3;AT3G25800.2	AT3G25800.1;AT3G25800.3;AT3G25800.2	-1	16	10	10	40.9	25.9	25.9	65.597	0	61.3	3183000000	67	2227	0.0732538	-0.208907	-0.0657489	-0.209249	-0.135841	-0.244971	0.0433551	-0.0570947	-0.00129794	-0.121502	0.134465	-0.110183
AT3G25860.1	AT3G25860.1	-1	13	13	11	41.9	41.9	36.7	50.08	0	125.92	5383500000	116	2228	0.0275826	-0.123027	-0.191608	-0.172981	-0.0352827	-0.0960677	-0.129227	-0.0754	-0.222012	-0.0352583	0.00493096	-0.0046035
AT3G25920.1	AT3G25920.1	-1	10	10	10	38.3	38.3	38.3	29.707	0	303.88	16617000000	137	2229	0.881451	1.1768	1.15619	1.01694	0.943573	0.953562	0.72644	0.514892	0.565425	1.13197	0.816972	1.03553
AT3G26060.3;AT3G26060.1;AT3G26060.2	AT3G26060.3;AT3G26060.1;AT3G26060.2	-1	7	7	7	58.4	58.4	58.4	17.028	0	58.677	823830000	35	2230	-0.914315	-0.939145	-0.84713	-1.75716	-0.969637	-1.03128	-0.750321	-0.858137	-0.743116	-0.884666	-0.896768	-0.873275
AT3G26070.1	AT3G26070.1	-1	7	7	5	38.8	38.8	28.1	27.163	0	65.099	2202200000	48	2231	-0.318118	-0.212138	0.0428429	-0.319642	-0.345747	-0.395064	-0.319094	-0.398413	-0.308375	-0.325185	-0.445072	-0.506085
AT3G26290.1;AT3G26290.2	AT3G26290.1;AT3G26290.2	-1	15	15	13	34	34	29.4	57.08	0	54.544	2457200000	88	2235	-0.32353	0.0205677	-0.161227	-0.337757	-0.386772	-0.454018	-0.337637	0.0117791	-0.213989	-0.154442	-0.17077	-0.186203
AT3G26650.1	AT3G26650.1	-1	26	21	8	67.4	58.1	29.5	42.489	0	323.31	431010000000	499	2246	2.73682	2.86102	2.78767	2.78662	2.81821	2.85026	2.77213	2.76544	2.88257	2.91654	2.78836	2.85489
AT3G27080.1	AT3G27080.1	-1	11	11	11	72.3	72.3	72.3	22.565	0	22.381	2488800000	47	2251	-0.220765	-0.158036	-0.262522	-0.395575	-0.465346	-1.95388	0.173389	0.156206	0.0258323	-0.310492	-0.289907	-1.6897
AT3G27240.1	AT3G27240.1	-1	14	14	7	51.5	51.5	30.9	33.65	0	308.69	37976000000	315	2255	1.20854	1.14623	1.32645	0.995453	1.05831	0.992405	1.38104	1.25455	1.25061	1.09468	1.16183	1.15339
AT3G27530.1	AT3G27530.1	-1	16	16	16	25.4	25.4	25.4	101.83	0	48.658	1361500000	88	2260	-0.944709	-0.979372	-1.05077	-1.1377	-0.966874	-0.756409	-0.623168	-0.549346	-0.477995	-0.957556	-0.962922	-0.892823
AT3G27570.2;AT3G27570.1	AT3G27570.2;AT3G27570.1	-1	15	15	14	53.8	53.8	51.8	37.147	0	220.6	12771000000	116	2261	0.564137	0.687289	0.505471	0.438441	0.218934	0.322174	1.25369	1.28659	1.22547	0.504233	0.649208	0.505683
AT3G27740.1;AT3G27740.2	AT3G27740.1;AT3G27740.2	-1	15	15	15	39.1	39.1	39.1	47.058	0	55.075	3712000000	72	2264	-0.135899	-0.510469	-0.493826	0.138735	0.0419938	0.0270712	-0.635593	-0.305401	-0.777353	-0.118514	0.222716	-0.273953
AT3G27850.1;AT3G27830.2;AT3G27830.1	AT3G27850.1;AT3G27830.2;AT3G27830.1	-1	6	6	6	51.3	51.3	51.3	19.682	0	107.49	8795100000	36	2267	0.263568	0.502572	0.455167	1.02847	0.827392	1.15696	0.585879	0.0362755	-1.77725	0.38614	0.671277	0.208521
AT3G27930.3;AT3G27930.2;AT3G27930.1	AT3G27930.3;AT3G27930.2;AT3G27930.1	-1	11	11	11	34.6	34.6	34.6	44.848	0	67.419	2130000000	63	2270	-0.0925801	0.02856	-0.0556444	-0.203992	-0.284623	-1.96594	0.105117	0.125193	0.105723	-0.145459	0.0124713	-0.123464
AT3G28270.2;AT3G28270.1	AT3G28270.2;AT3G28270.1	-1	16	16	16	41.7	41.7	41.7	41.612	0	168.4	4283300000	90	2273	-0.369396	-0.316722	-0.399667	0.0239507	-0.216395	-0.326467	-0.16466	-0.253878	-0.573907	-0.143744	-0.221429	0.109669
AT3G28300.1;AT3G28290.1	AT3G28300.1;AT3G28290.1	-1	9	9	9	28.8	28.8	28.8	42.954	0	26.751	711680000	44	2274	-1.0269	-0.737207	-0.998892	-0.908025	-1.11472	-1.17952	-1.17222	-1.34405	-0.958597	-0.990819	-0.906534	-0.98718
AT3G28715.1;AT3G28715.2	AT3G28715.1;AT3G28715.2	-1	8	8	2	30.8	30.8	9.1	40.787	0	183.29	2937400000	82	2282	-0.389012	-0.209498	-0.421806	-0.242687	-0.177133	-0.226961	-0.320708	-0.0846639	-0.199967	-0.286355	-0.258149	-0.114779
AT3G28900.1	AT3G28900.1	-1	3	3	2	23.3	23.3	16.7	13.65	0.00030386	5.1382	2278000000	11	2288	0.219446	0.133644	0.253506	0.339958	0.261941	0.707405	-1.4844	-1.30843	-1.59746	-1.28424	-0.29712	0.435403
AT3G29200.1	AT3G29200.1	-1	9	9	9	36.2	36.2	36.2	38.238	0	23.634	675170000	39	2291	-1.5744	-1.08632	-0.95247	-1.08836	-1.06825	-1.14697	-1.48634	-1.57669	-1.61162	-1.09131	-0.754156	-0.719282
AT3G29320.1	AT3G29320.1	-1	43	43	42	63.5	63.5	61.9	108.58	0	323.31	69536000000	413	2294	1.36216	1.35039	1.26001	1.3462	1.26869	1.32966	0.982991	1.01115	1.02217	1.49071	1.5104	1.43682
AT3G42050.1	AT3G42050.1	-1	16	16	16	43.5	43.5	43.5	50.284	0	187.63	13547000000	125	2300	0.557941	0.678495	0.529067	0.690151	0.499492	0.498161	0.594337	0.774466	0.694914	0.743557	0.724987	0.771896
AT3G42170.2;AT3G42170.1	AT3G42170.2;AT3G42170.1	-1	11	11	11	22.4	22.4	22.4	76.327	0	93.711	2219400000	62	2301	-0.592418	-0.549464	-0.667217	-0.416464	-0.471735	-0.328068	-0.379242	-0.455918	-0.280234	-0.27958	-0.521511	-0.308867
AT3G43300.2;AT3G43300.3;AT3G43300.1	AT3G43300.2;AT3G43300.3;AT3G43300.1	-1	50	50	50	35.6	35.6	35.6	191.45	0	323.31	13050000000	318	2302	-0.0803115	-0.128398	0.0155083	0.43337	0.441241	0.418562	0.42539	0.474404	0.596592	0.201583	0.172534	0.188671
AT3G43540.1;AT3G43540.2	AT3G43540.1;AT3G43540.2	-1	10	10	10	41.6	41.6	41.6	40.979	0	141.17	8825200000	73	2304	0.557941	0.562136	0.459915	0.526224	0.394504	0.554718	0.531012	0.374846	0.615824	0.631751	0.665289	0.600244
AT3G44110.1;AT3G44110.2	AT3G44110.1;AT3G44110.2	-1	12	12	5	39.3	39.3	23.6	46.444	0	87.553	6610600000	119	2306	0.110385	-0.108464	0.0931278	0.0186092	-0.171699	-0.0975608	0.344533	0.286871	0.06576	0.104495	0.00354398	0.152512
AT3G44310.3;AT3G44310.1;AT3G44310.4;AT3G44310.2	AT3G44310.3;AT3G44310.1	-1	15	15	9	52	52	34.4	38.152	0	152.8	12232000000	130	2308	0.335332	0.718459	0.544107	0.874381	0.855487	0.814104	0.441849	0.7862	0.520905	0.786709	0.818733	0.800639
AT3G44330.1	AT3G44330.1	-1	20	20	20	46.4	46.4	46.4	62.202	0	314.31	19978000000	136	2310	0.883999	0.931164	0.851991	1.01348	0.763955	0.929916	0.512443	0.666294	0.516255	0.940022	0.990151	1.00361
AT3G44340.5;AT3G44340.2;AT3G44340.4;AT3G44340.3;AT3G44340.1	AT3G44340.5;AT3G44340.2;AT3G44340.4;AT3G44340.3;AT3G44340.1	-1	9	9	9	7.8	7.8	7.8	114.68	0	17.903	363280000	33	2311	-1.41814	-1.9584	-1.96974	-1.22395	-1.80796	-1.15492	-1.71763	-1.36416	-1.30515	-1.77326	-1.66534	-1.49903
AT3G44880.1	AT3G44880.1	-1	8	8	8	20.7	20.7	20.7	60.755	0	45.004	437550000	32	2314	-1.93727	-1.03997	-1.07917	-1.39474	-1.06894	-1.52951	-0.881596	-1.09073	-1.08589	-1.10586	-1.04098	-0.973179
AT3G44890.1	AT3G44890.1	-1	8	8	8	42.1	42.1	42.1	22.134	0	75.936	13783000000	67	2315	0.997972	1.40046	1.12782	0.855506	0.801398	0.917431	0.55551	0.730578	0.711369	1.30212	1.10771	1.03967
AT5G62300.2;AT5G62300.1;AT3G45030.1	AT5G62300.2;AT5G62300.1;AT3G45030.1	-1	6	6	2	44.4	44.4	18.5	13.878	0	26.512	11101000000	47	2317	0.984185	0.948838	1.07227	1.00706	1.18975	1.09709	0.668876	0.449662	-1.18492	1.07861	-1.66874	0.989423
AT3G45140.1;AT3G45140.2	AT3G45140.1;AT3G45140.2	-1	52	52	52	65.7	65.7	65.7	102.04	0	323.31	103210000000	405	2319	1.55636	1.40452	1.33926	1.71928	1.66707	1.78205	1.65415	1.62382	1.71387	1.70691	1.77465	1.66893
AT3G45300.1	AT3G45300.1	-1	18	18	18	63.1	63.1	63.1	44.773	0	319.78	18451000000	186	2321	0.666632	0.734885	0.60332	0.59303	0.426709	0.542453	0.966853	1.11547	1.10312	0.709144	0.820055	0.704647
AT3G45780.2;AT3G45780.1	AT3G45780.2;AT3G45780.1	-1	13	13	12	15.5	15.5	14.5	111.69	0	44.148	949440000	55	2325	-1.00961	-0.9242	-0.972544	-1.20522	-1.09098	-1.21687	-1.22241	-1.42173	-1.71921	-1.30131	-0.83028	-0.792134
AT3G46100.1;AT5G03406.1	AT3G46100.1	-1	12	12	12	30.2	30.2	30.2	54.558	0	66.82	800120000	48	2330	-0.961685	-0.780322	-1.01103	-1.07111	-0.938929	-0.979554	-1.63535	-0.857685	-0.755377	-0.945835	-1.17641	-1.04629
AT3G46220.4;AT3G46220.3;AT3G46220.1;AT3G46220.2	AT3G46220.4;AT3G46220.3;AT3G46220.1;AT3G46220.2	-1	9	9	9	15.7	15.7	15.7	86.611	0	41.418	779640000	55	2331	-0.502464	-0.926278	-0.67437	-0.653905	-0.956596	-0.938682	-0.540996	-0.755853	-0.778113	-0.737716	-0.775668	-0.669818
AT5G59613.2;AT5G59613.1;AT3G46430.1	AT5G59613.2;AT5G59613.1;AT3G46430.1	-1	2	2	2	38.2	38.2	38.2	6.5846	0	18.723	34876000000	39	2332	2.00164	1.91138	2.10214	1.9047	1.68844	1.78585	1.84355	1.93274	2.22196	2.09104	-2.10018	1.83046
AT3G46740.1	AT3G46740.1	-1	30	30	30	55.9	55.9	55.9	89.188	0	323.31	30097000000	324	2339	1.16392	1.10067	1.02143	0.924071	1.022	1.05746	0.949688	1.08494	1.00779	1.00107	1.13372	1.0692
AT3G46780.1	AT3G46780.1	-1	24	24	24	52.2	52.2	52.2	54.358	0	323.31	59763000000	274	2340	1.28197	1.12935	1.27362	1.23036	1.16876	1.28546	1.37174	1.26293	1.34665	1.24321	1.17506	1.33399
AT3G46830.2;AT3G46830.1	AT3G46830.2;AT3G46830.1	-1	10	7	5	54.4	42.4	32.3	23.849	0	39.062	457840000	37	2341	-1.46208	-1.08062	-1.15843	-1.17466	-2.00257	-1.53815	-1.11663	-1.43656	-1.14256	-1.85686	-1.40242	-1.24839
AT3G46970.1	AT3G46970.1	-1	39	38	38	65.5	63.6	63.6	95.158	0	323.31	80947000000	357	2344	1.38518	1.36375	1.25598	1.35067	1.44362	1.39324	1.00177	1.09425	1.0324	1.5094	1.53891	1.42855
AT3G47470.1	AT3G47470.1	-1	9	9	9	63.3	63.3	63.3	27.733	0	161.42	46107000000	102	2349	1.98444	1.97285	1.93281	1.79378	1.70324	1.59623	1.39859	1.40212	1.46608	1.76743	1.83262	1.83466
AT3G47520.1	AT3G47520.1	-1	16	14	14	66	63	63	42.405	0	323.31	27626000000	176	2350	1.05329	1.28333	1.14997	1.1984	1.1865	1.05711	1.04541	1.0215	0.943793	1.22487	1.21264	1.24831
AT3G47630.1;AT3G47630.6;AT3G47630.3;AT3G47630.2;AT3G47630.4;AT3G47630.5	AT3G47630.1;AT3G47630.6;AT3G47630.3;AT3G47630.2;AT3G47630.4;AT3G47630.5	-1	7	7	7	25	25	25	36.038	0	15.99	2015000000	54	2351	-0.0339988	0.0312513	0.0433668	-0.537835	-0.20347	-0.572695	0.239107	0.0502446	0.223879	-0.372202	-0.298753	-0.152626
AT3G47930.1;AT3G47930.2	AT3G47930.1;AT3G47930.2	-1	26	26	26	53.8	53.8	53.8	68.554	0	296.02	40183000000	276	2357	1.06208	0.970047	0.976817	0.774645	0.919818	0.852901	1.44323	1.40168	1.50898	0.976083	1.08373	1.04882
AT3G48000.1	AT3G48000.1	-1	31	31	28	61.2	61.2	56.7	58.588	0	323.31	279450000000	518	2359	2.18515	2.07126	2.04419	1.98764	1.93293	2.11352	2.39335	2.3822	2.36613	2.17775	2.20167	2.19301
AT3G48110.1	AT3G48110.1	-1	30	30	30	36.2	36.2	36.2	119.77	0	296.65	26086000000	254	2362	0.728642	0.819649	0.706728	0.835138	0.786774	0.761786	0.739348	0.87027	0.925604	0.836993	0.796863	0.943998
AT3G48310.1;AT3G48290.1;AT3G48290.2	AT3G48310.1	-1	8	8	5	19.2	19.2	12.9	55.998	0	19.92	2666900000	43	2366	-0.0297086	-0.265449	-0.0872006	-0.0293476	-0.157155	-0.0935995	-1.25801	-0.375784	-1.51129	-0.117414	-0.0216872	0.0990909
AT3G48380.3;AT3G48380.1;AT3G48380.2	AT3G48380.3;AT3G48380.1;AT3G48380.2	-1	9	9	9	20.1	20.1	20.1	72.804	0	19.811	482440000	38	2369	-1.09206	-0.961698	-1.04831	-1.00741	-2.18123	-1.22079	-1.83733	-1.52193	-1.3385	-1.09112	-0.96059	-1.05367
AT3G48500.1;AT3G48500.2	AT3G48500.1;AT3G48500.2	-1	14	14	14	26.3	26.3	26.3	78.813	0	114.73	2381600000	88	2372	-0.6795	-0.262812	-0.701547	-0.62916	-0.694081	-0.558811	-0.313868	-0.270501	-0.286431	-0.432754	-0.307044	-0.404608
AT3G48560.1	AT3G48560.1	-1	17	17	17	37.2	37.2	37.2	72.584	0	159.81	8792100000	180	2373	0.351807	0.306578	0.212184	0.211774	0.31419	0.15992	0.122297	0.347553	0.267486	0.245517	0.351414	0.343395
AT3G48730.1	AT3G48730.1	-1	21	21	12	67.2	67.2	39	50.141	0	323.31	143020000000	277	2377	2.375	2.20086	2.31754	2.33937	2.26873	2.21834	2.05474	1.93522	1.95654	2.3587	2.40081	2.44243
AT3G48870.2;AT3G48870.4;AT3G48870.3;AT3G48870.1;AT3G45450.1	AT3G48870.2;AT3G48870.4;AT3G48870.3;AT3G48870.1	-1	44	15	15	58	23.1	23.1	102.24	0	231.05	13739000000	132	2379	0.721071	0.646791	0.573287	0.502943	0.558206	0.743333	0.761294	0.742505	0.682345	0.644526	0.887705	0.852997
AT3G48890.1	AT3G48890.1	-1	5	4	4	36.5	30	30	25.382	0	106.08	3280900000	46	2380	-0.222026	-0.267508	-0.18372	0.208331	-0.168784	-0.0756958	-0.326249	-1.72782	-0.4274	-0.388224	-0.0354446	0.00871193
AT3G48990.1	AT3G48990.1	-1	13	13	13	35.2	35.2	35.2	55.544	0	161.57	10650000000	114	2382	0.481615	0.142132	0.203698	0.445586	0.384105	0.482136	-0.83102	-0.283452	-0.886793	0.772808	0.845887	0.757587
AT3G49010.4;AT3G49010.7;AT3G49010.6;AT3G49010.3;AT3G49010.2;AT3G49010.1;AT3G49010.5;AT3G48960.1	AT3G49010.4;AT3G49010.7;AT3G49010.6;AT3G49010.3;AT3G49010.2;AT3G49010.1;AT3G49010.5	-1	7	7	5	36.8	36.8	28.9	23.539	0	110.01	36640000000	64	2383	1.33558	1.3764	1.57719	1.66271	1.60849	1.73507	1.01366	0.77695	0.812316	1.70575	1.2489	1.59918
AT3G49080.1	AT3G49080.1	-1	10	10	10	33.5	33.5	33.5	47.987	0	163.76	1839100000	67	2384	-0.464563	-0.328483	-0.422727	-0.71305	-0.351789	-0.500931	0.0189847	-0.0421894	-0.0586337	-0.508431	-0.523551	-0.494538
AT3G49240.1	AT3G49240.1	-1	19	19	19	32.4	32.4	32.4	71.292	0	106.47	3822800000	140	2386	0.241366	0.0548268	0.152214	-0.0769785	-0.56137	-0.0674244	0.361255	0.224952	0.322034	-0.0821685	-0.27349	-0.00127864
AT3G49560.1	AT3G49560.1	-1	7	7	7	30.3	30.3	30.3	27.982	0	28.617	2670800000	45	2389	-0.0566025	0.0475915	0.0720694	-0.198624	-0.0708246	-0.207101	-0.163924	0.151647	-0.151921	-0.00377592	0.00953446	-0.0184254
AT3G49720.3;AT3G49720.2;AT3G49720.1	AT3G49720.3;AT3G49720.2;AT3G49720.1	-1	7	7	7	34.9	34.9	34.9	28.532	0	94.208	3678100000	100	2392	0.0649947	0.190601	0.253633	-0.0862051	-0.0417288	0.112465	-0.0184632	-0.261642	-0.0771064	0.0873282	-0.0310031	0.152849
AT3G49725.1	AT3G49725.1	-1	10	10	10	21	21	21	69.578	0	46.16	352650000	54	2393	-1.40649	-1.41582	-1.78226	-2.01393	-1.64049	-1.50683	-0.823361	-0.954844	-0.811417	-1.59748	-1.77751	-1.67882
AT3G49870.1;AT3G49870.2;AT3G49860.1	AT3G49870.1;AT3G49870.2	-1	6	6	1	41.3	41.3	8.2	20.403	0	48.812	1259900000	36	2394	-0.662953	-1.77064	-0.380764	-0.352313	-0.412156	-0.38992	-0.336942	-1.39117	-1.85049	-0.605273	-1.81896	-0.434888
AT3G49910.1	AT3G49910.1	-1	9	9	9	41.1	41.1	41.1	16.944	0	68.845	6936000000	55	2395	0.0952213	0.187562	0.319477	0.143005	0.492196	0.29789	-0.228113	-0.229606	-1.83847	0.251214	0.239816	0.443032
AT3G50820.1	AT3G50820.1	-1	16	5	5	54.4	25.7	25.7	35.019	0	21.962	2319800000	36	2401	-0.362968	-0.155217	-0.0239829	0.0729231	-0.215833	-0.0718159	-1.45989	-1.65035	-1.12888	-0.00525007	0.0689021	-0.113411
AT3G50930.1;AT5G17760.2;AT3G50940.1;AT3G28570.1;AT3G28570.2;AT4G05380.1;AT5G17730.1;AT3G28610.1;AT1G43910.1;AT2G18190.1;AT5G17760.1;AT4G30250.1;AT5G57480.1;AT4G30250.2;AT5G17740.1	AT3G50930.1	-1	6	6	5	11.1	11.1	9	66.136	0	19.012	1362400000	47	2402	-0.640202	-0.71507	-0.539134	-0.830575	-0.791511	-1.50389	-0.0716883	0.155121	-0.137315	-0.509261	-0.654964	-0.867583
AT3G51160.1;AT5G66280.1	AT3G51160.1	-1	7	7	7	23.1	23.1	23.1	41.961	0	31.083	1263900000	50	2409	-0.65055	-0.731916	-0.572128	-0.52124	-0.740108	-0.593623	-0.770376	-0.59576	-1.00786	-0.725316	-0.558369	-0.433926
AT3G51260.2;AT3G51260.1;AT5G66140.1	AT3G51260.2;AT3G51260.1;AT5G66140.1	-1	3	3	3	17.3	17.3	17.3	26.569	0	7.2761	958610000	25	2410	-0.726386	-0.360867	-0.868035	-0.827687	-0.715397	-0.71845	-1.22007	-2.15682	-1.83615	-0.838107	-1.57061	-0.703781
AT3G51310.1	AT3G51310.1	-1	12	12	12	17.5	17.5	17.5	89.404	0	65.411	425860000	39	2411	-1.07932	-1.646	-1.33399	-1.09604	-1.25851	-1.49233	-1.12921	-1.32995	-1.518	-1.44733	-1.57648	-1.66244
AT3G51420.1	AT3G51420.1	-1	11	11	10	37.8	37.8	33.5	41.595	0	60.199	5549300000	57	2412	0.051047	0.229872	0.141831	0.711187	0.488266	0.720039	-1.30541	0.168419	-0.200325	0.234769	-0.069751	0.0911724
AT3G51460.1;AT5G66020.1	AT3G51460.1	-1	11	10	10	22.4	20.9	20.9	68.237	0	17.16	1425900000	45	2415	-0.631564	-0.600616	-0.598948	-0.354336	-0.59059	-0.494446	-1.27062	-0.979788	-1.32332	-0.588567	-0.715884	-0.62873
AT3G51550.1;AT3G46290.1;AT5G54380.1;AT2G21480.1;AT5G59700.1;AT5G61350.1;AT3G04690.1;AT5G28680.2;AT5G28680.1;AT5G39000.1;AT4G39110.1	AT3G51550.1	-1	9	9	7	14.9	14.9	12.5	98.149	0	22.389	535520000	41	2416	-1.50679	-1.55589	-1.67424	-1.50897	-1.09139	-1.20023	-0.926841	-1.0712	-1.21455	-1.50487	-1.42374	-1.26106
AT3G51800.3;AT3G51800.1;AT3G51800.2	AT3G51800.3;AT3G51800.1;AT3G51800.2	-1	8	8	8	22.3	22.3	22.3	42.295	0	12.001	607380000	29	2421	-0.757872	-0.981112	-0.902461	-1.5518	-0.973558	-0.935506	-1.731	-1.49659	-1.43503	-0.949076	-0.983191	-0.836246
AT3G51830.1;AT3G51830.2	AT3G51830.1	-1	12	12	11	28.1	28.1	26.5	66.463	0	23.808	1062900000	52	2423	-2.03284	-0.616985	-0.614665	-0.794605	-0.854844	-0.827914	-0.574094	-0.54416	-1.3395	-0.759085	-0.712256	-0.654784
AT3G52140.1;AT3G52140.2;AT3G52140.4;AT3G52140.3	AT3G52140.1;AT3G52140.2;AT3G52140.4;AT3G52140.3	-1	32	32	32	32.1	32.1	32.1	153.26	0	229.14	6637800000	192	2427	-0.476267	-0.563374	-0.390732	0.150317	-0.0162674	0.0929604	-0.106605	-0.00625734	0.03117	-0.0964486	-0.241258	-0.122956
AT3G52150.2;AT3G52150.1	AT3G52150.2;AT3G52150.1	-1	7	7	7	33.6	33.6	33.6	27.748	0	22.202	11902000000	42	2428	-1.43622	1.16927	1.2338	1.4389	1.61819	1.44764	-1.66211	0.864188	0.551244	1.38842	1.14393	1.1863
AT3G52180.1;AT3G52180.4;AT3G52180.3;AT3G52180.2	AT3G52180.1;AT3G52180.4;AT3G52180.3;AT3G52180.2	-1	10	10	10	34.6	34.6	34.6	42.625	0	60.627	4313800000	60	2429	0.0749778	0.395146	0.0439255	-0.0903698	-0.137933	-0.107801	0.13313	0.000662768	0.110062	-0.0495295	0.0509988	0.0552067
AT3G52200.1;AT3G52200.2	AT3G52200.1;AT3G52200.2	-1	22	22	22	48	48	48	68.862	0	242.96	30882000000	170	2430	1.15981	0.984904	0.983021	0.99688	0.841021	0.984407	1.39082	1.46451	1.4292	1.1071	0.958897	1.12113
AT3G52300.1;AT3G52300.2	AT3G52300.1;AT3G52300.2	-1	13	13	13	59.5	59.5	59.5	19.586	0	175.84	18516000000	134	2432	0.665389	0.823563	0.805513	0.883912	0.890484	0.954066	1.37359	0.793931	0.987413	0.746753	0.98466	0.548951
AT3G52340.7;AT3G52340.3;AT3G52340.2;AT3G52340.1;AT3G52340.5;AT3G52340.4;AT3G52340.6	AT3G52340.7;AT3G52340.3;AT3G52340.2;AT3G52340.1;AT3G52340.5;AT3G52340.4;AT3G52340.6	-1	5	5	5	14.9	14.9	14.9	48.678	0	25.094	310940000	38	2433	-1.33319	-1.46585	-1.37589	-1.6543	-1.76954	-1.78306	-1.43024	-1.20999	-1.0836	-1.46929	-1.48931	-1.41264
AT3G52730.1;AT3G52730.2	AT3G52730.1	-1	5	5	5	31.9	31.9	31.9	8.4485	0	58.666	20082000000	33	2438	1.41207	1.19912	1.4896	1.48213	1.26147	1.33404	1.42771	1.69843	1.59014	1.22754	1.17358	-1.97815
AT3G52750.3;AT3G52750.2;AT3G52750.1;AT3G52750.4	AT3G52750.3;AT3G52750.2;AT3G52750.1;AT3G52750.4	-1	13	13	8	38.5	38.5	20.7	50.317	0	323.31	18719000000	170	2439	1.14137	0.987491	1.01248	0.873792	0.979081	0.81531	1.0134	1.06016	0.998257	0.951165	0.919673	0.967249
AT3G52930.1;AT5G03690.2;AT5G03690.1	AT3G52930.1	-1	11	11	7	40.8	40.8	21.2	38.539	0	130.41	3806500000	91	2442	0.0206427	-0.0932875	-0.0281749	-0.143638	-0.331455	-0.114026	-0.122937	0.0385025	-0.152804	-0.112715	-0.19971	-0.176673
AT3G52950.2;AT3G52950.1	AT3G52950.2;AT3G52950.1	-1	22	22	20	50.5	50.5	44.6	60.026	0	248.3	14009000000	139	2443	0.741752	0.471618	0.491547	0.306054	0.389835	0.22454	0.736418	0.942588	0.960804	0.400855	0.611962	0.51031
AT3G52960.1	AT3G52960.1	-1	5	5	5	31.2	31.2	31.2	24.684	0	48.702	2793900000	36	2444	-0.314134	-0.0923485	-0.152046	0.0220163	0.203135	-1.27877	-0.0660454	-0.0111529	-0.0924166	-0.0818645	0.102269	-0.226702
AT3G52990.1;AT3G52990.2	AT3G52990.1;AT3G52990.2	-1	13	13	5	33.6	33.6	14	57.495	0	196.04	5520300000	82	2445	0.0158984	-0.148247	0.017073	0.680706	0.746145	0.902002	-0.0302405	0.000838011	0.0406578	0.338672	-0.427544	0.15487
AT3G53020.1	AT3G53020.1	-1	4	4	1	23.9	23.9	4.3	18.632	0	36.819	10308000000	36	2446	1.18337	1.26897	1.27189	-1.31644	1.14326	1.15358	-1.59014	-1.33636	-1.1604	1.42159	0.94031	1.1732
AT3G53110.1	AT3G53110.1	-1	17	17	17	46.6	46.6	46.6	55.383	0	144.96	4218900000	132	2447	0.152657	0.0611743	0.244227	0.12529	0.04154	0.0200301	0.210683	0.203269	0.255258	0.0363221	-0.0667026	0.0789632
AT3G53130.1	AT3G53130.1	-1	17	17	17	34.7	34.7	34.7	60.555	0	119.37	5540800000	127	2448	0.00212583	-0.0249846	-0.0841843	-0.0881775	-0.107081	-0.095471	0.0152963	-0.166965	-0.0906137	-0.114627	-0.130804	-0.113684
AT3G53420.2;AT3G53420.1	AT3G53420.2;AT3G53420.1	-1	6	6	4	18.1	18.1	11.5	30.474	0	31.921	8048800000	43	2452	0.369219	0.449488	0.203507	0.67483	0.996302	1.06146	0.936778	0.619943	0.845219	0.421197	0.452862	0.263165
AT3G53460.3;AT3G53460.2;AT3G53460.1;AT3G53460.4	AT3G53460.3;AT3G53460.2;AT3G53460.1;AT3G53460.4	-1	7	7	6	33.6	33.6	31	36.007	0	121.94	1883900000	56	2454	-0.622556	-0.367219	-0.446984	-0.245058	-0.292082	-0.514144	-0.945462	-0.701334	-0.812063	-0.241056	-0.246	-0.467253
AT3G53520.3;AT3G53520.2;AT3G53520.1;AT3G53520.4	AT3G53520.3;AT3G53520.2;AT3G53520.1;AT3G53520.4	-1	7	6	6	26.6	24.3	24.3	39.646	0	18.526	1581100000	33	2455	-0.208711	-0.285313	-0.192257	-0.42808	-0.00956819	-0.230516	-0.105882	-1.08722	-1.19775	-0.0644877	-0.113171	-0.145277
AT3G53580.1	AT3G53580.1	-1	7	7	7	26.8	26.8	26.8	38.984	0	27.478	1429400000	45	2457	-0.62814	-0.637959	-0.635197	-0.356302	-0.470436	-0.424284	-1.55957	-0.459582	-0.461534	-0.355299	-0.28919	-0.504044
AT3G53700.1	AT3G53700.1	-1	10	10	10	17.2	17.2	17.2	84.55	0	52.397	623070000	40	2458	-0.929632	-0.933647	-0.989449	-1.09481	-1.13602	-0.99409	-0.73756	-1.39001	-0.824506	-1.07335	-0.976505	-1.05894
AT3G53870.1	AT3G53870.1	-1	16	16	3	56.6	56.6	11.6	27.349	0	112.24	32919000000	222	2460	1.2266	1.18258	1.13681	1.39949	1.4166	1.29083	0.803351	0.828328	0.725974	1.44049	1.32669	1.31972
AT3G53990.1	AT3G53990.1	-1	5	5	1	41.2	41.2	5.6	17.793	0	17.329	1732900000	39	2463	-0.165133	-0.1842	-0.0191652	-0.0438794	0.0582269	-0.209053	-0.347464	-0.322932	-0.108417	-0.170191	-0.00160565	-0.24159
AT3G54050.2;AT3G54050.1	AT3G54050.2;AT3G54050.1	-1	12	12	12	39.6	39.6	39.6	45.161	0	205.4	5524800000	121	2466	0.155714	0.071925	0.143963	-0.214701	-0.0083273	-0.075075	0.10802	0.210005	0.191362	-0.0933474	-0.0576399	-0.131795
AT3G54090.1	AT3G54090.1	-1	4	4	4	10.4	10.4	10.4	53.78	0	16.944	484430000	29	2467	-1.02821	-1.93288	-1.83985	-1.23768	-1.10937	-0.999123	-1.34054	-0.874642	-0.763011	-0.983109	-1.12581	-1.16212
AT3G54110.1	AT3G54110.1	-1	16	16	16	57.5	57.5	57.5	32.662	0	254.36	70946000000	213	2468	1.50579	1.44588	1.56242	1.30644	1.35166	1.35116	1.60779	1.67184	1.68543	1.45874	1.43046	1.53533
AT3G54470.1	AT3G54470.1	-1	16	16	15	47.5	47.5	45.4	51.85	0	81.532	5822300000	100	2473	0.336685	0.291702	0.171497	-0.102711	0.038847	0.212359	0.227317	0.246731	0.0480818	0.112053	0.169441	0.190326
AT3G54540.2;AT3G54540.1	AT3G54540.2;AT3G54540.1	-1	19	19	19	32.9	32.9	32.9	80.48	0	102.92	1777800000	76	2474	-0.486454	-0.485696	-0.496255	-0.764857	-0.969262	-0.7006	-0.368686	-0.55716	-0.396732	-0.714514	-0.814507	-0.87748
AT3G54660.1	AT3G54660.1	-1	7	7	7	15.6	15.6	15.6	60.852	0	24.053	516390000	24	2475	-1.01148	-1.10787	-1.90027	-1.25116	-1.24438	-1.29652	-0.804238	-1.93075	-0.836889	-1.53967	-1.21321	-1.3153
AT3G54840.2;AT3G54840.1;AT3G54840.3;AT4G19640.2;AT4G19640.3;AT5G45130.1;AT5G45130.2	AT3G54840.2;AT3G54840.1;AT3G54840.3	-1	5	5	4	33.7	33.7	28	20.94	0	93.978	705440000	33	2479	-0.875961	-0.614771	-0.997192	-0.8392	-0.872756	-0.93477	-0.696014	-1.30095	-0.63785	-1.01744	-1.05992	-1.06648
AT3G54890.4;AT3G54890.1;AT3G54890.3;AT3G54890.2	AT3G54890.4;AT3G54890.1;AT3G54890.3;AT3G54890.2	-1	5	5	5	34.7	34.7	34.7	23.262	0	146.92	39562000000	68	2481	1.56746	1.64906	1.58483	1.77914	1.80217	1.71152	1.28703	1.29356	1.31517	1.56668	1.71906	1.61892
AT3G54960.1;AT3G54960.2	AT3G54960.1;AT3G54960.2	-1	12	12	12	26.9	26.9	26.9	64.211	0	81.92	2445900000	69	2482	-0.635966	-0.974557	-0.813677	-0.343406	-0.478767	-0.408989	-0.431535	-0.67651	-0.682486	-0.454498	-0.465491	-0.409517
AT3G55070.1;AT3G55070.2	AT3G55070.1;AT3G55070.2	-1	7	7	7	16.7	16.7	16.7	47.841	0	15.95	373920000	48	2489	-1.16429	-1.41187	-1.58237	-1.65794	-1.50048	-1.58361	-1.19147	-1.22514	-1.16403	-1.55758	-1.53387	-1.59913
AT3G55250.1	AT3G55250.1	-1	9	9	9	36.1	36.1	36.1	31.245	0	37.181	4718200000	86	2492	0.11609	0.339791	0.148324	0.382332	0.233376	0.00587964	0.381127	-1.45154	0.185103	0.145095	0.363734	0.0921125
AT3G55400.1;AT3G55400.2	AT3G55400.1;AT3G55400.2	-1	24	24	24	45	45	45	69.273	0	212.96	12635000000	185	2495	0.618195	0.385458	0.62842	0.405055	0.329007	0.453019	0.390691	0.535795	0.353702	0.668395	0.608299	0.684657
AT3G55410.2;AT3G55410.1	AT3G55410.2;AT3G55410.1	-1	55	55	40	59.4	59.4	44.1	115.16	0	323.31	199840000000	702	2496	1.72429	1.65869	1.59416	1.62772	1.68102	1.70333	2.14173	2.0569	2.14219	1.82708	1.82657	1.78046
AT3G55440.1	AT3G55440.1	-1	11	10	10	63.4	60.2	60.2	27.169	0	66.192	2404500000	55	2498	-0.251776	-0.147612	0.0438907	-0.0800688	-0.0755002	-0.439296	0.0207573	0.00789415	-0.11613	-0.499211	-0.150901	-0.097426
AT3G55630.1;AT3G55630.2;AT3G55630.3;AT3G55630.7;AT3G55630.6;AT3G55630.4;AT3G55630.5	AT3G55630.1;AT3G55630.2;AT3G55630.3;AT3G55630.7;AT3G55630.6;AT3G55630.4;AT3G55630.5	-1	11	11	10	29.8	29.8	27	52.604	0	45.247	1117800000	77	2503	-0.878723	-0.77173	-1.08374	-1.20698	-0.965785	-1.17702	-0.563166	-0.577376	-0.602984	-1.04789	-1.06333	-0.967716
AT3G55800.1	AT3G55800.1	-1	15	15	15	49.9	49.9	49.9	42.414	0	89.986	8417000000	120	2504	0.491235	0.461154	0.453615	0.31721	0.0886234	0.291404	0.188394	0.218626	0.0699191	0.336891	0.353063	0.44349
AT3G56070.2;AT3G56070.1	AT3G56070.2;AT3G56070.1	-1	8	8	8	47.7	47.7	47.7	18.92	0	52.996	1192300000	64	2505	-0.547228	-0.473252	-0.42997	-0.54353	-1.76293	-1.22334	-0.184066	-0.373057	-0.2891	-0.726145	-0.714169	-0.798292
AT3G56150.2;AT3G56150.1	AT3G56150.2;AT3G56150.1	-1	29	29	26	37.6	37.6	34.2	102.95	0	236.49	12173000000	225	2507	0.25932	0.174491	0.0695909	0.162599	0.254906	0.358602	0.46821	0.584221	0.398102	0.31525	0.388146	0.318557
AT3G56190.1;AT3G56190.2;AT3G56450.1	AT3G56190.1;AT3G56190.2	-1	13	13	13	52.2	52.2	52.2	32.755	0	137.88	5216400000	98	2509	-0.143319	0.0395463	-0.0886078	-0.0028428	-0.117121	-0.031074	0.187394	0.0986101	0.0988039	-0.170637	-0.0276414	-0.194018
AT3G56340.1	AT3G56340.1	-1	5	5	2	48.5	48.5	18.5	14.628	0	49.952	14040000000	28	2514	1.30329	0.857909	1.4952	1.19268	1.09259	1.02891	0.937799	0.592717	0.599602	1.04147	0.724672	1.56609
AT3G56430.1	AT3G56430.1	-1	14	14	8	27.2	27.2	14.1	48.534	0	65.486	1987600000	88	2515	-1.9196	-1.82739	-2.23117	-0.373863	-0.0580395	-0.0533303	-0.743743	-0.0338737	0.118259	-1.21972	-1.52379	-1.52696
AT3G56460.1	AT3G56460.1	-1	10	10	10	42.2	42.2	42.2	37.265	0	194.42	3188200000	58	2516	-0.643543	-0.677291	-0.562475	0.169263	0.326907	0.227525	-0.484497	-0.401599	-0.600446	-0.845077	-1.67235	-0.764969
AT3G56630.1;AT1G34540.1	AT3G56630.1;AT1G34540.1	-1	8	8	8	16	16	16	57.126	0	22.88	2328900000	38	2518	-0.111	0.0950604	-0.303043	-0.191448	-0.397264	-0.405796	-1.56926	-0.835347	-0.0623997	0.236731	-1.72505	-0.165601
AT3G56940.1;AT3G56940.2	AT3G56940.1;AT3G56940.2	-1	17	17	17	47.7	47.7	47.7	47.63	0	246.06	11398000000	149	2525	0.42078	0.496455	0.535102	0.333078	0.382864	0.432476	0.355731	0.326435	0.479224	0.418057	0.42994	0.360428
AT3G57020.1;AT3G57020.2	AT3G57020.1;AT3G57020.2	-1	14	14	14	44.1	44.1	44.1	41.457	0	64.012	7704800000	72	2527	0.505703	0.681484	0.720193	0.719247	0.528895	0.7238	0.567891	0.395349	0.413968	0.800188	1.04979	0.700791
AT3G57030.1	AT3G57030.1	-1	10	10	10	34.2	34.2	34.2	41.001	0	36.816	1684500000	51	2528	-0.292855	-0.456427	-0.51259	-0.0353616	0.027252	0.239421	-1.56497	-0.149417	-1.01693	-0.373268	-0.381698	-0.775028
AT3G57280.1	AT3G57280.1	-1	4	4	4	25.7	25.7	25.7	24.347	0	41.099	794000000	32	2532	-0.672637	-0.877797	-0.690304	-0.249771	-0.448848	-0.500118	-0.850398	-0.950166	-0.804857	-0.984255	-0.995701	-0.960429
AT3G57290.1	AT3G57290.1	-1	26	26	26	70.5	70.5	70.5	51.749	0	272.22	19176000000	229	2533	0.593442	0.594378	0.456082	0.349561	0.382695	0.417232	0.60796	0.752496	0.580823	0.62743	0.572818	0.600118
AT3G57520.1;AT3G57520.2;AT3G57520.3	AT3G57520.1;AT3G57520.2;AT3G57520.3	-1	11	10	10	19.4	18.4	18.4	85.142	0	171.29	576470000	45	2537	-1.93365	-1.22942	-1.72834	-1.35383	-1.31926	-1.04534	-0.641328	-0.595315	-0.80481	-1.37424	-1.36301	-1.18851
AT3G57610.1	AT3G57610.1	-1	8	8	8	24.1	24.1	24.1	52.964	0	117.06	1908200000	51	2540	-0.386464	-0.357558	-0.41982	-0.503769	-0.707666	-0.555615	-0.0868714	-0.289877	-0.324824	-0.584306	-0.425996	-0.284684
AT3G58140.1	AT3G58140.1	-1	19	19	19	49.7	49.7	49.7	49.251	0	274.33	22395000000	151	2545	0.788956	0.766212	0.821159	0.804191	0.551849	0.815541	0.737329	0.772265	0.798329	0.744989	0.717952	0.728761
AT3G58500.1	AT3G58500.1	-1	8	8	1	37.7	37.7	5.1	35.767	0	60.828	2172400000	79	2547	-0.394233	-0.471795	-0.383638	-0.602242	-0.684259	-0.504039	-0.686077	-0.590733	-0.545456	-0.433869	-0.459604	-0.587128
AT3G58510.3;AT3G58510.2;AT3G58510.1	AT3G58510.3;AT3G58510.2;AT3G58510.1	-1	16	9	9	33.7	21.2	21.2	66.025	0	87.058	1001900000	51	2548	-0.960568	-0.846044	-1.08121	-0.902898	-0.889668	-0.920338	-0.749858	-0.588038	-0.800031	-1.03512	-1.14745	-0.888045
AT3G58560.1	AT3G58560.1	-1	6	6	5	13.1	13.1	11.6	66.76	0	60.316	268400000	34	2549	-1.67306	-1.59033	-1.77371	-1.58576	-1.71604	-1.6777	-1.35197	-1.39225	-1.30507	-1.66426	-1.42452	-1.56982
AT3G58610.3;AT3G58610.2;AT3G58610.1	AT3G58610.3;AT3G58610.2;AT3G58610.1	-1	12	12	12	26.6	26.6	26.6	63.812	0	184.96	23859000000	163	2552	1.12388	1.17189	1.07057	0.86494	0.828828	0.892198	0.840466	0.967515	1.01289	0.973711	0.993773	1.05235
AT3G58730.1	AT3G58730.1	-1	14	14	14	46	46	46	29.058	0	35.671	2706200000	45	2554	-0.198089	0.0651617	0.0847855	-0.117964	-0.0800421	-0.358156	-0.185764	-0.170211	-0.184798	-0.228595	-0.318489	0.0112913
AT3G58750.1	AT3G58750.1	-1	9	9	4	18.5	18.5	6.8	56.602	0	26.525	3954300000	78	2555	-0.010977	-0.0660373	-0.0754661	-0.00219831	-0.146505	-0.0817247	0.110325	0.173677	0.0214121	-0.0458922	0.129562	0.0557736
AT3G59020.1;AT3G59020.2	AT3G59020.1;AT3G59020.2	-1	17	17	15	21.2	21.2	19.2	117.64	0	84.47	3004700000	104	2558	-0.579277	-0.653091	-0.675576	-0.678134	-0.645975	-0.584194	-0.562544	-0.37426	-0.587009	-0.538301	-0.6917	-0.462686
AT3G59650.1;AT3G59650.2	AT3G59650.1;AT3G59650.2	-1	5	5	5	52.1	52.1	52.1	13.701	0	20.242	461210000	41	2564	-1.43746	-1.00533	-1.52455	-1.52858	-1.54438	-1.37439	-0.737233	-0.67037	-0.684283	-1.38474	-1.3297	-1.86613
AT3G59760.3;AT3G59760.1;AT3G59760.2	AT3G59760.3;AT3G59760.1;AT3G59760.2	-1	19	19	17	60.7	60.7	55.3	45.814	0	222.55	42925000000	263	2566	1.51957	1.60797	1.52628	1.2003	1.2395	1.2155	1.70492	1.72066	1.72232	1.37874	1.37806	1.3507
AT3G59780.1	AT3G59780.1	-1	12	12	12	23.5	23.5	23.5	73.934	0	116.96	954380000	79	2568	-0.846228	-1.01424	-0.758975	-1.22763	-1.2919	-1.28409	-1.02052	-1.16934	-1.1862	-1.19166	-1.27617	-1.00869
AT3G59820.4;AT3G59820.3;AT3G59820.1;AT3G59820.2	AT3G59820.4;AT3G59820.3;AT3G59820.1;AT3G59820.2	-1	26	25	25	39.9	38.1	38.1	85.734	0	300.31	11468000000	242	2569	0.317584	0.0699556	0.213562	0.0184988	0.00977077	0.0851423	0.775869	0.627769	0.701062	0.198626	0.181641	0.164401
AT3G59920.1	AT3G59920.1	-1	19	19	12	52	52	30.6	49.538	0	128.65	11673000000	150	2570	0.424365	0.306721	0.217246	0.261348	0.300398	0.107768	0.158522	0.391088	0.0999501	0.433369	0.522789	0.467393
AT3G59970.3;AT3G59970.2;AT3G59970.1	AT3G59970.3	-1	14	14	9	27.9	27.9	20.4	66.288	0	39.661	1538300000	76	2571	-0.678148	-0.755244	-0.677662	-0.897977	-0.923053	-0.838363	-0.698725	-0.588943	-0.601426	-0.8571	-0.82033	-0.721643
AT3G60190.1;AT2G44590.2;AT2G44590.1;AT2G44590.3	AT3G60190.1	-1	17	14	14	38.6	34	34	69.803	0	80.583	2337100000	91	2573	-0.627756	-0.378335	-0.800305	-0.549853	-0.460088	-0.556182	-0.567741	-0.43519	-0.617591	-0.379769	-0.263242	-0.442779
AT3G60240.2;AT3G60240.3;AT3G60240.4	AT3G60240.2;AT3G60240.3;AT3G60240.4	-1	12	12	12	9.5	9.5	9.5	187.55	0	85.34	412900000	66	2574	-1.36769	-1.52725	-1.5253	-1.48846	-1.63045	-2.10289	-1.35075	-1.64637	-1.13762	-1.57542	-1.68364	-1.4832
AT3G60600.1;AT3G60600.2;AT3G60600.3;AT2G23830.1	AT3G60600.1;AT3G60600.2;AT3G60600.3	-1	8	8	8	32	32	32	28.472	0	73.215	2256600000	59	2580	-0.0962965	0.0819873	0.162844	-0.255064	-0.0558983	-0.122605	-0.223287	-0.177579	-0.244474	-0.00703902	-0.0882942	0.0522932
AT3G60750.1;AT3G60750.2	AT3G60750.1;AT3G60750.2	-1	44	44	33	76.8	76.8	67.9	79.967	0	323.31	1447000000000	1745	2583	3.13515	3.05081	2.99206	3.09109	3.10527	3.18394	3.06672	2.98981	3.04413	3.20124	3.20653	3.2077
AT3G60860.1	AT3G60860.1	-1	17	13	13	12.3	9.9	9.9	199.63	0	78.605	1091200000	65	2586	-1.11912	-1.19092	-2.03319	-0.709222	-0.541819	-0.454872	-0.739206	-0.919438	-0.462256	-0.942116	-1.00061	-1.10184
AT3G61050.2;AT3G61050.1;AT3G61030.1;AT3G60950.1	AT3G61050.2;AT3G61050.1	-1	9	9	9	29.2	29.2	29.2	55.094	0	30.698	2909800000	38	2587	0.179768	0.194537	0.248205	0.362374	0.315424	0.0806213	-0.00964024	-0.0704019	0.00736284	0.135407	0.0451525	0.236493
AT3G61130.1;AT4G38270.2;AT4G38270.1	AT3G61130.1	-1	7	7	6	12.3	12.3	11	77.372	0	13.595	925440000	46	2589	-0.844575	-1.04952	-1.78098	-0.802627	-1.1191	-1.28226	-1.04525	-1.25566	-1.19602	-0.801568	-0.810917	-0.831998
AT3G61140.1	AT3G61140.1	-1	5	5	5	13.8	13.8	13.8	50.578	0	29.089	676970000	31	2590	-1.97737	-0.922179	-1.01093	-1.07325	-1.04468	-1.14462	-1.20504	-1.33213	-1.80996	-1.06513	-0.849214	-0.950935
AT3G61220.1;AT3G61220.2;AT3G61220.3	AT3G61220.1;AT3G61220.2;AT3G61220.3	-1	14	14	14	59.8	59.8	59.8	32.803	0	176.92	7803100000	77	2591	0.483577	0.683999	0.476527	0.424393	0.31807	0.168061	0.44408	0.409698	0.478031	0.401432	0.421234	0.394705
AT3G61440.1;AT3G61440.4;AT3G61440.2	AT3G61440.1;AT3G61440.4;AT3G61440.2	-1	20	20	11	63.6	63.6	28	39.927	0	306.31	190870000000	740	2595	2.21148	2.29547	2.23493	2.01372	2.13067	2.0784	2.36949	2.28345	2.30775	2.1869	2.2178	2.18902
AT3G61470.1;AT5G28450.1	AT3G61470.1	-1	6	6	6	37	37	37	27.755	0	293.03	58868000000	103	2597	1.92584	2.05901	2.0557	1.78629	1.92804	1.86433	1.71029	1.76628	1.64548	1.97483	1.98743	1.80897
AT3G61530.2;AT3G61530.1	AT3G61530.2;AT3G61530.1	-1	6	6	6	23.2	23.2	23.2	37.363	0	50.59	1649500000	25	2599	0.0488945	-1.57619	0.00381906	-0.936571	-1.7542	-0.136826	-1.67943	0.218198	0.263143	-0.126635	0.0555456	0.301227
AT3G61820.1	AT3G61820.1	-1	9	9	8	30.8	30.8	29.2	51.461	0	23.605	1505900000	41	2603	-0.280275	-0.399802	-0.231682	-1.5978	-0.278198	-0.299848	-0.618603	-1.90975	-0.661232	-0.484373	-0.371834	-0.299186
AT3G62010.2;AT3G62010.1	AT3G62010.2;AT3G62010.1	-1	21	21	21	19.8	19.8	19.8	141.17	0	63.129	888350000	70	2605	-1.59151	-1.28197	-1.47283	-1.22298	-1.00469	-1.1256	-0.819648	-0.711582	-0.833343	-1.21513	-1.3464	-0.92091
AT3G62030.3;AT3G62030.1;AT3G62030.2	AT3G62030.3;AT3G62030.1;AT3G62030.2	-1	7	7	7	33.2	33.2	33.2	28.079	0	22.395	10376000000	66	2606	1.0503	1.04502	0.957758	0.712309	0.866442	0.680548	0.73172	0.8866	0.837565	0.807212	0.99558	0.869232
AT3G62120.3;AT3G62120.2;AT3G62120.1	AT3G62120.3;AT3G62120.2;AT3G62120.1	-1	21	21	21	52.2	52.2	52.2	59.173	0	162.91	7991000000	141	2607	0.234296	0.211676	0.108712	0.0459694	0.0961979	0.0447186	-0.216043	-0.588955	-0.272119	0.0777719	0.101303	0.0150649
AT3G62310.1;AT3G62310.3;AT3G62310.2	AT3G62310.1;AT3G62310.3;AT3G62310.2	-1	13	13	5	22.9	22.9	11	82.693	0	55.911	2194400000	71	2608	-0.164126	-0.182394	-0.26069	-0.291514	-0.369149	-0.576006	-0.0399643	0.0648058	0.0345812	-0.0690784	-0.214128	-0.109231
AT3G62360.2;AT3G62360.1	AT3G62360.2;AT3G62360.1	-1	44	44	44	48.8	48.8	48.8	129.47	0	323.31	19914000000	364	2609	-0.247941	-0.166974	-0.11061	0.384015	0.442378	0.443325	-0.072813	0.0346199	0.0417525	0.175595	0.264661	0.229499
AT3G62530.1	AT3G62530.1	-1	11	11	11	59.3	59.3	59.3	24.503	0	194.24	25514000000	124	2612	1.102	1.36055	1.29205	1.08917	1.07573	1.00725	1.3851	1.28238	1.40904	1.07061	1.13906	1.00665
AT3G62600.1	AT3G62600.1	-1	5	5	5	18.5	18.5	18.5	39.199	0	39.533	1800300000	32	2615	-0.364047	-0.257512	-0.243889	-0.269961	-0.20654	-0.200391	-0.148707	-1.25605	-1.19229	-0.0347313	-0.151922	-1.94836
AT3G62830.2;AT3G62830.1;AT2G47650.1;AT2G47650.2	AT3G62830.2;AT3G62830.1;AT2G47650.1;AT2G47650.2	-1	8	8	7	24.7	24.7	22.9	49.971	0	13.314	1465100000	35	2619	-1.45246	-0.670815	-0.355953	-0.319762	-0.703384	-0.470803	-1.06025	-0.735416	-1.66249	-0.522562	-0.669993	-0.257209
AT3G62870.1	AT3G62870.1	-1	12	12	3	41.8	41.8	12.5	29.034	0	47.748	21377000000	105	2620	0.895016	0.977925	1.10196	1.19082	1.04046	1.14724	0.420784	0.614929	0.205196	1.0808	0.98071	1.22639
AT3G62910.1	AT3G62910.1	-1	7	7	7	24.4	24.4	24.4	47.529	0	248.92	3012400000	60	2621	0.0469549	0.0671118	0.000285833	0.0409402	-0.152577	-0.189201	0.175301	0.0831303	-1.50368	-0.123071	-0.0547305	-0.0992074
AT3G62940.5;AT3G62940.1;AT3G62940.4;AT3G62940.3;AT3G62940.2	AT3G62940.5;AT3G62940.1;AT3G62940.4;AT3G62940.3;AT3G62940.2	-1	4	4	4	18	18	18	35.672	0	70.764	270430000	36	2622	-1.64371	-1.40564	-1.63822	-1.49312	-1.64057	-1.72507	-1.32443	-1.58559	-1.57726	-1.68692	-1.52232	-1.41643
AT3G63140.1	AT3G63140.1	-1	22	22	22	61.1	61.1	61.1	43.929	0	236.18	31905000000	169	2624	1.02614	1.11419	1.04899	0.944256	0.942381	0.767318	0.837882	0.904828	0.622229	1.09899	1.15466	1.10377
AT3G63150.1	AT3G63150.1	-1	16	16	16	34.2	34.2	34.2	71.407	0	39.041	3102000000	80	2625	-0.289931	-0.645603	-0.359808	-0.393024	-0.228843	-0.58879	0.254461	0.430969	0.303125	-0.14761	-0.0884713	0.0143123
AT3G63160.1	AT3G63160.1	-1	2	2	2	36.2	36.2	36.2	7.2563	0	51.701	10918000000	38	2626	1.33737	1.23208	1.46524	1.56781	1.01488	1.04321	1.07717	0.761814	1.21697	1.08664	1.04219	0.858899
AT3G63170.1	AT3G63170.1	-1	8	8	8	35.1	35.1	35.1	30.394	0	89.766	3873900000	59	2627	0.336827	0.257525	0.400983	0.251329	0.00797541	0.0849776	-0.179462	-0.41327	-1.16205	-0.333187	-0.297906	-0.310453
AT3G63190.1	AT3G63190.1	-1	3	3	3	18.9	18.9	18.9	30.422	0	52.804	1226400000	26	2628	-0.896387	-1.66039	-0.461518	-0.437124	-0.307896	-0.360764	-0.593269	-1.56135	-1.44666	-0.492534	-0.21852	-0.641766
AT3G63410.1	AT3G63410.1	-1	10	10	10	42	42	42	37.926	0	246.52	31088000000	165	2631	1.27035	1.30782	1.3512	1.13322	1.03734	1.11055	1.24138	1.33801	1.17373	1.18542	1.15609	1.2298
AT3G63460.1;AT3G63460.3	AT3G63460.1;AT3G63460.3	-1	31	31	1	37	37	1.3	119.87	0	323.31	18563000000	254	2632	0.451254	0.579742	0.478008	0.834536	0.802042	0.870832	0.948648	0.985863	1.07729	0.816442	0.774804	0.742468
AT3G63490.1;AT3G63490.2	AT3G63490.1;AT3G63490.2	-1	13	13	13	37.3	37.3	37.3	37.632	0	188.13	33265000000	144	2634	1.10137	1.03627	1.17228	1.07903	1.16607	1.08236	0.885607	0.844303	0.824752	1.12422	1.08345	1.18597
AT3G63520.1	AT3G63520.1	-1	27	27	27	57.1	57.1	57.1	60.907	0	141.65	32800000000	232	2635	1.01984	0.867968	0.932581	0.758781	0.790416	0.763235	1.02925	0.990868	0.935019	0.869873	0.92393	0.870508
AT3G66658.2;AT3G66658.1	AT3G66658.2;AT3G66658.1	-1	6	6	6	13.3	13.3	13.3	66.002	0	71.476	640790000	39	2638	-0.808149	-1.90649	-0.856422	-0.962879	-0.772076	-1.14835	-1.52191	-1.12349	-1.54794	-0.885387	-1.00378	-1.03794
AT4G00100.1	AT4G00100.1	-1	9	9	1	53	53	7.9	17.085	0	60.25	23773000000	58	2641	0.816829	1.20867	1.18922	1.19062	1.31386	1.32977	0.672824	0.458653	0.951856	1.32963	0.857794	1.3665
AT4G00290.1	AT4G00290.1	-1	8	8	8	20.3	20.3	20.3	53.884	0	77.619	2796200000	61	2644	0.12495	0.164553	0.0900123	-0.167704	-0.0211525	-0.106978	0.322949	0.507426	0.627565	-0.0429718	0.0888562	-0.0796421
AT4G00570.1	AT4G00570.1	-1	35	35	35	75.9	75.9	75.9	66.64	0	323.31	79970000000	443	2650	1.68843	1.58769	1.59786	1.3892	1.3282	1.39243	1.73918	1.80247	1.73313	1.55314	1.58056	1.54099
AT4G00620.1;AT4G00600.1	AT4G00620.1	-1	11	11	11	41.7	41.7	41.7	38.741	0	114.43	5684800000	104	2652	0.0370606	0.127385	-0.0526881	-0.218897	-0.278198	-0.169992	0.157608	0.332621	0.304168	0.0193455	-0.133922	-0.0643897
AT4G00630.1;AT4G00630.2	AT4G00630.1;AT4G00630.2	-1	11	8	8	13.8	9.6	9.6	126.16	0	262.76	1077600000	47	2653	-1.66707	-1.69401	-1.4411	-0.480338	-0.483929	-0.492416	-0.900057	-1.20608	-0.916087	-1.52216	-1.47705	-1.2089
AT4G00750.1;AT2G45750.1	AT4G00750.1	-1	6	6	6	14.2	14.2	14.2	72.752	0	42.518	392320000	38	2657	-1.3836	-1.20671	-1.26839	-1.61626	-1.49633	-1.51871	-1.55296	-1.56157	-1.47953	-1.22879	-1.3755	-1.25486
AT4G00860.1	AT4G00860.1	-1	4	4	4	51.2	51.2	51.2	8.6058	0	37.908	3841800000	48	2659	0.119057	-0.151035	0.0630815	-0.0874044	-0.0977898	-0.134977	0.346213	0.268177	0.118151	-0.43792	-0.0333628	-0.125364
AT4G01037.1	AT4G01037.1	-1	5	5	5	10.2	10.2	10.2	61.232	0	9.2572	976530000	31	2661	-0.519675	-0.308392	-0.618654	-0.792032	-0.626498	-0.495561	-1.51367	-0.492128	-0.265836	-0.504537	-1.59069	-2.26513
AT4G01050.1;AT4G01050.2	AT4G01050.1;AT4G01050.2	-1	8	8	8	25.1	25.1	25.1	49.387	0	23.527	4297300000	36	2663	0.366072	0.282785	0.226724	0.125384	0.107657	0.321704	-0.884775	0.257119	-0.77244	0.360522	0.233663	0.166267
AT4G01070.1;AT4G01070.2	AT4G01070.1;AT4G01070.2	-1	11	11	9	36	36	32.5	52.929	0	68.045	3009300000	78	2664	-0.605307	-0.179721	-0.13415	-0.489472	-0.244825	-0.131919	-0.203973	-0.363751	-1.57901	0.00610961	0.0234928	0.0855365
AT4G01100.1;AT4G01100.2;AT4G01100.3	AT4G01100.1;AT4G01100.2;AT4G01100.3	-1	16	16	16	57.4	57.4	57.4	38.325	0	323.31	24055000000	197	2665	0.911977	0.8606	1.00827	0.756535	0.771884	0.682091	1.11659	1.16237	1.04622	0.680264	0.749353	0.890518
AT4G01150.1;AT4G01150.2	AT4G01150.1	-1	6	6	6	24.4	24.4	24.4	17.697	0	96.452	10047000000	60	2667	0.540172	0.733659	0.660645	0.438919	0.651324	0.787464	0.768714	0.663941	0.808331	0.529573	0.531751	0.435664
AT4G01310.1	AT4G01310.1	-1	14	14	14	53.8	53.8	53.8	28.343	0	67.521	30691000000	147	2669	1.19287	1.17232	1.24986	1.17425	1.28765	1.24106	0.851062	0.789674	0.715531	1.27753	1.08396	1.2029
AT4G01370.1;AT1G01560.3;AT1G01560.2;AT1G01560.4;AT1G01560.1;AT2G46070.2;AT2G46070.1;AT2G46070.3	AT4G01370.1;AT1G01560.3;AT1G01560.2	-1	9	9	8	34.3	34.3	30.1	42.851	0	51.121	3215000000	63	2671	0.047431	0.373435	0.0266719	0.209555	-0.240356	0.0192355	0.122727	-0.0214739	0.311386	0.348093	0.374324	0.301326
AT4G01660.1	AT4G01660.1	-1	29	29	29	62.3	62.3	62.3	68.627	0	238.51	6818800000	182	2674	0.269942	0.155969	0.0803098	-0.088392	-0.0831844	-0.200342	0.740629	0.69111	0.752622	0.128041	-0.0316537	0.199942
AT4G01690.1;AT4G01690.2	AT4G01690.1;AT4G01690.2	-1	22	22	22	55.1	55.1	55.1	57.695	0	228.8	17778000000	183	2675	0.860841	0.886139	0.71903	0.64668	0.615053	0.751568	0.599168	0.659589	0.628904	0.653225	0.842757	0.734231
AT4G01800.1;AT4G01800.3;AT4G01800.2	AT4G01800.1;AT4G01800.3;AT4G01800.2	-1	51	51	51	57.9	57.9	57.9	115.18	0	323.31	74751000000	538	2676	1.08416	1.07088	0.992182	0.986523	1.07774	1.0844	1.30403	1.38732	1.39915	1.07118	1.02763	1.06121
AT4G01850.2;AT4G01850.1	AT4G01850.2;AT4G01850.1	-1	20	8	5	62.6	32.3	16	43.255	0	136.12	10681000000	122	2677	0.188891	0.387873	0.161152	0.265253	0.276485	0.435095	0.66591	0.680029	0.470435	0.307374	0.461966	0.27926
AT4G02030.1;AT4G02030.2	AT4G02030.1;AT4G02030.2	-1	11	11	11	13.6	13.6	13.6	88.515	0	20.288	922360000	64	2683	-0.967934	-0.712106	-0.96112	-0.919711	-0.929403	-0.654534	-0.321727	-0.367338	-0.268392	-0.839363	-0.773116	-0.949036
AT4G02510.4;AT4G02510.3;AT4G02510.2;AT4G02510.1	AT4G02510.4;AT4G02510.3;AT4G02510.2;AT4G02510.1	-1	38	38	38	37.5	37.5	37.5	160.82	0	323.31	13737000000	237	2693	0.149492	0.383857	0.312738	0.462291	0.564905	0.625718	0.39404	0.299225	0.565196	0.298388	0.335372	0.246169
AT4G02520.1;AT2G02930.1	AT4G02520.1;AT2G02930.1	-1	8	6	6	43.9	36.3	36.3	24.128	0	99.223	3303900000	71	2694	-0.00882181	0.0043515	0.0306715	-0.0560995	-0.0611622	-0.145829	-0.0131897	-0.304777	-0.0692269	-0.0453157	-0.0735057	-0.107965
AT4G02580.1	AT4G02580.1	-1	8	8	8	38	38	38	28.388	0	82.603	18094000000	72	2697	1.1371	1.32979	1.19508	1.28465	1.31782	1.22279	1.35087	1.35307	1.3091	1.10379	1.21251	1.39872
AT4G02770.1	AT4G02770.1	-1	10	10	1	53.8	53.8	6.7	22.598	0	144.14	44155000000	164	2699	1.96021	1.92563	1.94524	1.74646	1.78224	1.60715	1.49198	1.44042	1.5155	1.6742	1.73597	1.66173
AT4G02930.1	AT4G02930.1	-1	24	24	23	58.4	58.4	55.1	49.409	0	319.23	94916000000	287	2701	1.55511	1.5764	1.55413	1.31838	1.40865	1.39578	1.6689	1.78205	1.82203	1.52584	1.45711	1.46642
AT4G03200.2;AT4G03200.1	AT4G03200.2;AT4G03200.1	-1	8	8	8	14.7	14.7	14.7	76.845	0	33.921	502140000	45	2704	-1.17101	-1.26485	-1.16922	-1.5617	-1.37763	-1.34638	-0.811329	-0.901042	-1.05744	-1.19274	-1.39544	-2.21499
AT4G03280.2;AT4G03280.1	AT4G03280.2;AT4G03280.1	-1	6	6	6	44.8	44.8	44.8	22.533	0	36.043	14740000000	49	2705	0.762234	0.821736	0.866942	1.17939	1.30428	1.217	1.17309	0.559405	0.875829	1.23867	1.48831	1.15928
AT4G04020.1	AT4G04020.1	-1	14	14	13	63.2	63.2	58.5	34.948	0	307.73	8940900000	119	2710	0.383715	0.439249	0.414138	0.456174	0.417318	0.329079	0.823545	0.897085	0.794866	0.473451	0.498504	0.501607
AT4G04040.1	AT4G04040.1	-1	17	17	11	44.6	44.6	35.7	62.741	0	88.278	5928400000	156	2711	0.0456348	-0.0777664	-0.17199	-0.248305	-0.251369	-0.272447	-0.0250489	-0.104514	-0.0594424	-0.190228	-0.0230901	-0.244297
AT4G04320.1;AT4G04320.2	AT4G04320.1;AT4G04320.2	-1	12	12	12	30.3	30.3	30.3	58.451	0	63.293	4077800000	88	2713	0.378436	0.0455089	0.125141	0.0173592	0.0478639	-0.834716	0.224281	0.659013	0.369006	0.144534	0.0421007	-0.220796
AT4G04640.1	AT4G04640.1	-1	15	15	15	47.2	47.2	47.2	40.911	0	188.35	59769000000	231	2718	1.62108	1.62806	1.69412	1.5326	1.46455	1.33646	1.44418	1.32783	1.40381	1.46374	1.49967	1.57955
AT4G04720.2;AT4G04720.1;AT4G21940.3;AT4G04740.7;AT4G04740.6;AT4G04740.5;AT4G04740.4;AT4G04740.3;AT4G04740.1;AT4G04740.2	AT4G04720.2;AT4G04720.1	-1	9	9	4	21.1	21.1	8.9	59.894	0	22.714	892600000	46	2719	-0.646403	-0.826512	-0.654875	-0.697394	-1.15159	-1.02059	-0.88894	-2.09642	-1.4766	-1.05307	-0.807722	-0.858394
AT4G04770.1;AT5G44316.1	AT4G04770.1	-1	13	13	13	31.2	31.2	31.2	61.867	0	142.1	2581300000	78	2721	-0.209627	-0.276766	-0.390449	-0.50024	-0.668548	-0.399982	-0.154258	-0.251467	-0.00525929	-0.469421	-0.556657	-0.464781
AT4G04910.1	AT4G04910.1	-1	18	18	18	28.7	28.7	28.7	81.486	0	171.24	4218300000	123	2722	-0.111465	-0.214194	-0.295461	-0.275243	-0.186125	-0.0230033	-0.00343296	0.0507287	-0.0137871	-0.0906123	-0.126996	-0.221544
AT4G05020.1;AT4G05020.2;AT4G21490.2;AT4G21490.1	AT4G05020.1;AT4G05020.2	-1	12	10	10	26.6	23.9	23.9	65.058	0	180.54	4258000000	88	2724	0.121093	-0.211113	-0.0315323	-0.216511	-0.0517967	-0.106069	0.374461	0.361643	0.38451	-0.0190976	-0.0372875	-0.0592416
AT4G05180.2;AT4G05180.1	AT4G05180.2;AT4G05180.1	-1	9	7	7	40.4	35.7	35.7	24.643	0	99.559	5875000000	79	2726	0.181896	0.141111	0.244407	0.0763755	0.0258604	0.0265346	-0.175239	-0.212114	-0.338109	-0.0685243	0.0584302	0.0146135
AT4G05400.3;AT4G05400.2;AT4G05400.1	AT4G05400.3;AT4G05400.2;AT4G05400.1	-1	9	9	9	44	44	44	27.627	0	79.438	2481100000	51	2727	-0.350768	-0.158681	-0.230622	-0.442613	-0.494698	-0.435271	-0.159635	-1.01557	-0.139042	-0.437392	-0.410806	-0.272219
AT4G08390.3;AT4G08390.5;AT4G08390.2;AT4G08390.1;AT4G08390.4;AT2G18140.1;AT2G18150.1	AT4G08390.3;AT4G08390.5;AT4G08390.2;AT4G08390.1;AT4G08390.4	-1	11	11	9	36.7	36.7	31.3	40.279	0	44.12	1847800000	50	2733	-1.58215	-0.279883	-0.572376	-0.308654	-0.554424	-0.381475	-0.258577	-0.13149	-1.6794	-0.378491	-0.211198	-0.613082
AT4G08870.1;AT4G08870.2	AT4G08870.1;AT4G08870.2	-1	14	14	10	55.5	55.5	45.6	37.98	0	244	72236000000	227	2736	1.29682	1.32594	1.39308	1.57628	1.47546	1.48546	1.69632	1.59202	1.6508	1.70748	1.64692	1.67424
AT4G08900.1	AT4G08900.1	-1	11	7	7	47.4	37.4	37.4	37.344	0	153.18	5212900000	43	2737	0.434371	0.391864	0.446232	0.563415	0.168183	-1.66738	0.713996	0.798053	0.656566	0.270696	0.319802	0.325067
AT4G09000.1;AT4G09000.2	AT4G09000.1;AT4G09000.2	-1	16	16	9	67	67	42.3	29.931	0	177.49	23742000000	170	2740	0.952769	1.07332	1.12067	0.935976	1.07178	0.937897	0.959387	0.826461	1.01857	1.16722	1.00831	1.05743
AT4G09010.2;AT4G09010.1;AT4G09010.3	AT4G09010.2;AT4G09010.1;AT4G09010.3	-1	11	11	11	50	50	50	31.041	0	145.77	11536000000	87	2741	0.7575	0.531886	0.802786	0.457316	0.562153	0.328963	0.309339	0.325641	0.430491	0.494915	0.546054	0.513706
AT4G09040.2;AT4G09040.1	AT4G09040.2;AT4G09040.1	-1	3	3	3	18	18	18	27.703	0	18.252	974230000	35	2742	-0.616462	-0.67243	-0.282155	-0.420121	-0.54402	-0.624232	-0.715072	-1.0395	-0.624814	-0.566585	-0.512697	-0.30692
AT4G09320.1	AT4G09320.1	-1	6	6	6	47	47	47	16.5	0	39.567	1274400000	38	2743	-0.308235	-0.517352	-0.40926	-0.727542	-0.660125	-0.627931	-0.361179	-1.48291	-0.611961	-0.876329	-0.650062	-0.852005
AT4G09650.1	AT4G09650.1	-1	12	12	12	55.1	55.1	55.1	25.668	0	169.33	37467000000	150	2746	1.57048	1.39577	1.48656	1.43213	1.30871	1.32089	1.25323	1.17408	1.26951	1.2932	1.25028	1.30148
AT4G10060.2;AT4G10060.1;AT1G33700.4;AT1G33700.3;AT1G33700.2;AT1G33700.1;AT5G49900.2;AT3G24180.2;AT3G24180.1;AT5G49900.3;AT5G49900.1	AT4G10060.2;AT4G10060.1	-1	25	25	25	34.7	34.7	34.7	104.35	0	158.45	6920600000	147	2752	-0.262889	-0.246188	-0.313771	-0.144571	-0.158046	-0.0395535	0.00375446	0.0492339	0.0734732	-0.129146	-0.173227	-0.0969364
AT4G10120.3;AT4G10120.2;AT4G10120.1;AT4G10120.5;AT4G10120.4	AT4G10120.3;AT4G10120.2;AT4G10120.1;AT4G10120.5;AT4G10120.4	-1	14	13	13	17	16.3	16.3	118.88	0	44.101	1247500000	58	2753	-0.832943	-1.00206	-0.968828	-0.79057	-0.763912	-0.644701	-0.868506	-1.00449	-0.520363	-0.794247	-0.825407	-0.877466
AT4G10320.1;AT3G23145.1	AT4G10320.1	-1	24	24	24	26.8	26.8	26.8	135.48	0	119.26	1974600000	77	2754	-1.47381	-1.02159	-0.989315	-0.460812	-0.691644	-0.861162	-0.584495	-0.540517	-0.538065	-0.852335	-0.765458	-0.760777
AT4G10340.1	AT4G10340.1	-1	13	13	13	55.4	55.4	55.4	30.156	0	247.62	202490000000	286	2755	2.48025	2.58784	2.56604	2.59606	2.55805	2.58852	2.24791	2.17614	2.34364	2.52283	2.48919	2.52609
AT4G10450.1;AT4G10450.2	AT4G10450.1;AT4G10450.2	-1	9	4	4	49.5	30.4	30.4	21.973	0	105.88	558860000	27	2757	-1.05754	-1.61199	-0.907846	-1.05997	-0.843413	-1.08613	-1.30481	-1.55476	-1.51759	-1.64876	-1.05867	-1.12006
AT4G10480.1;AT4G10480.2	AT4G10480.1;AT4G10480.2	-1	7	6	6	51.9	45.8	45.8	23.171	0	58.257	1101800000	39	2758	-0.738941	-1.32044	-0.587729	-0.475619	-0.354295	-0.11058	-0.854557	-0.925521	-1.77029	-0.366499	-0.53745	-0.47231
AT4G10840.1;AT4G10840.2	AT4G10840.1;AT4G10840.2	-1	10	10	10	24.6	24.6	24.6	66.28	0	55.605	2186600000	76	2762	-0.309548	-0.537267	-0.440834	-0.458825	-0.612431	-0.288028	-0.428925	-0.585979	-0.584525	-0.346137	-0.54059	-0.437496
AT4G11010.1	AT4G11010.1	-1	10	10	6	43.3	43.3	34	25.734	0	30.99	7458100000	42	2763	0.613658	0.894671	0.538255	0.276182	-1.54616	-2.1828	0.785169	0.977117	1.00544	0.235424	0.571432	-1.98011
AT4G11120.1	AT4G11120.1	-1	12	12	12	45.6	45.6	45.6	43.191	0	171.13	3832700000	141	2765	-0.115709	-0.0695208	-0.122589	-0.293655	-0.437758	-0.376685	0.180251	0.25838	0.208562	-0.164132	-0.173377	-0.176172
AT4G11150.1;AT1G64200.2;AT1G64200.1;AT1G64200.3;AT3G08560.1	AT4G11150.1;AT1G64200.2;AT1G64200.1;AT1G64200.3	-1	10	10	10	40.4	40.4	40.4	26.06	0	44.04	9392400000	93	2766	0.610397	0.37956	0.639921	0.690702	0.730258	0.703379	0.680366	0.277901	0.497522	0.474545	0.618043	0.688343
AT4G11160.2;AT4G11160.1;AT4G11160.3	AT4G11160.2;AT4G11160.1;AT4G11160.3	-1	7	7	7	11.2	11.2	11.2	80.228	0	13.631	272550000	32	2767	-1.62435	-1.55517	-1.64263	-1.64003	-1.77221	-1.82808	-1.24543	-1.39408	-1.17063	-1.62733	-1.53291	-1.66127
AT4G11380.1;AT4G11380.2	AT4G11380.1;AT4G11380.2	-1	20	4	4	31.5	9.2	9.2	99.371	0	17.442	639510000	48	2771	-0.980372	-1.17399	-0.912336	-0.951211	-1.17349	-0.848133	-0.67739	-0.497643	-0.465824	-0.964582	-0.716404	-1.47358
AT4G11420.1	AT4G11420.1	-1	36	36	36	41.3	41.3	41.3	114.3	0	323.31	17400000000	231	2773	0.476579	0.369175	0.418657	0.675267	0.659792	0.780386	0.493899	0.565055	0.706434	0.502468	0.40307	0.477683
AT4G12130.1	AT4G12130.1	-1	7	7	7	27.2	27.2	27.2	43.527	0	17.969	719930000	39	2779	-0.775628	-1.78321	-0.850896	-1.08967	-1.40269	-1.00271	-0.402196	-0.440808	-0.336199	-1.8227	-1.06603	-0.977913
AT4G12300.1;AT5G44620.1	AT4G12300.1	-1	15	10	10	30	21.9	21.9	58.658	0	29.687	881540000	45	2781	-0.790779	-0.62501	-0.811754	-0.854699	-0.896649	-0.897956	-1.19155	-0.764665	-0.514584	-0.901288	-0.650676	-0.74818
AT4G12320.1	AT4G12320.1	-1	23	23	12	52.3	52.3	23	59.028	0	104.75	10011000000	146	2783	0.361245	0.337526	0.335065	0.15845	0.289225	0.227096	0.0147013	0.0237925	0.0655256	0.324257	0.353864	0.301448
AT4G12590.1	AT4G12590.1	-1	4	4	4	26.4	26.4	26.4	27.914	0	43.451	1231300000	32	2787	-0.521893	-0.32246	-0.261911	-0.417728	-0.583779	-0.542134	-0.682822	-1.37774	-1.11657	-0.469768	-0.316558	-0.646413
AT4G12800.1;AT4G12800.2	AT4G12800.1;AT4G12800.2	-1	6	6	6	25.6	25.6	25.6	23.051	0	59.633	11173000000	28	2791	1.00905	0.78669	1.02944	1.28644	0.906322	1.15793	0.91745	0.530633	-1.9519	0.656477	0.867	0.805418
AT4G13010.1	AT4G13010.1	-1	13	13	13	61.1	61.1	61.1	34.436	0	155.04	7316200000	87	2794	0.451334	0.714502	0.632984	0.250361	0.356495	0.258449	0.607993	0.41199	0.527637	0.462314	0.599821	0.543367
AT4G13180.1	AT4G13180.1	-1	5	5	5	31.6	31.6	31.6	27.656	0	49.932	1272500000	26	2796	-0.396918	-0.410991	-0.477713	-0.426361	-0.49162	-0.586002	-0.913416	-1.67226	-1.72787	-0.549062	-0.626265	-1.8423
AT4G13360.1	AT4G13360.1	-1	9	9	9	33.5	33.5	33.5	46.25	0	60.045	578920000	45	2799	-0.913477	-1.58736	-0.833557	-1.0377	-0.957317	-0.844148	-0.289805	-0.298573	-0.334678	-0.841696	-1.83686	-1.55434
AT4G13430.1	AT4G13430.1	-1	19	19	19	50.1	50.1	50.1	55.013	0	263.84	20608000000	211	2800	1.11478	0.720237	0.849706	0.8233	0.802607	0.780216	0.528435	0.489775	0.518499	0.847273	0.974896	0.959687
AT4G13770.1	AT4G13770.1	-1	16	16	16	41.6	41.6	41.6	57.448	0	163.94	16203000000	114	2804	0.986083	1.04479	0.947853	1.03417	1.06258	1.08006	0.713509	0.819896	0.722717	1.04238	1.19276	1.07056
AT4G13780.1	AT4G13780.1	-1	30	30	30	48.7	48.7	48.7	89.853	0	180.64	9777700000	231	2805	0.315507	0.21281	0.037684	0.0493847	0.166125	0.258527	0.271227	0.31954	0.29027	0.220124	0.267476	0.138564
AT4G13930.1;AT4G13890.2;AT4G13890.1	AT4G13930.1	-1	23	23	23	73.2	73.2	73.2	51.717	0	323.31	125850000000	357	2807	1.85861	1.81675	1.79861	1.77816	1.67175	1.62628	1.90992	1.8677	1.81449	1.83088	1.88884	1.90954
AT4G13940.1;AT4G13940.4;AT4G13940.3;AT4G13940.2	AT4G13940.1;AT4G13940.4;AT4G13940.3;AT4G13940.2	-1	16	16	6	40.8	40.8	15.5	53.378	0	60.742	6529200000	91	2808	-0.0445108	-0.0983665	-0.286695	0.108072	0.267032	0.458751	-0.0133236	-0.0183003	0.0614944	-0.188752	-0.109463	-0.283568
AT4G14040.1	AT4G14040.1	-1	17	17	12	49.3	49.3	37.8	53.937	0	126.83	12180000000	142	2811	0.756011	0.701163	0.595939	0.811682	0.889929	0.851572	0.437732	0.493299	0.52537	1.13569	1.08319	1.10898
AT4G14070.1;AT3G23790.1	AT4G14070.1	-1	17	17	17	28.5	28.5	28.5	81.465	0	44.793	1715000000	77	2812	-0.4758	-0.409869	-0.871517	-1.0468	-0.636672	-0.554243	-0.803119	-0.41699	-0.768485	-0.76511	-0.854361	-0.991928
AT4G14160.2;AT4G14160.1;AT4G14160.3;AT3G23660.1;AT3G23660.2;AT2G21630.1	AT4G14160.2;AT4G14160.1;AT4G14160.3	-1	11	11	9	19.9	19.9	17	85.277	0	86.678	1644100000	76	2814	-0.607018	-0.693092	-0.69766	-0.396383	-0.402032	-0.405	-0.282581	-0.497284	-0.437999	-0.684143	-0.626225	-0.426907
AT4G14210.3;AT4G14210.2;AT4G14210.1	AT4G14210.3;AT4G14210.2;AT4G14210.1	-1	17	17	17	35.9	35.9	35.9	62.963	0	92.425	3227700000	91	2815	-0.30599	-0.39838	-0.461993	-0.498058	-0.411991	-0.164566	-0.171387	-0.371911	-0.703965	-0.231242	-0.110971	-0.149302
AT4G14880.5;AT4G14880.4;AT4G14880.3;AT4G14880.2;AT4G14880.1;AT3G22460.2;AT5G28020.6;AT5G28020.4;AT5G28020.3;AT5G28020.2;AT5G28020.1	AT4G14880.5;AT4G14880.4;AT4G14880.3;AT4G14880.2;AT4G14880.1	-1	12	12	9	53.4	53.4	37.3	33.805	0	138.72	3430100000	86	2822	-0.468582	-0.235847	-0.289006	-0.62124	-0.592321	-0.659588	0.00621803	0.0182839	-0.0163147	-0.377416	-0.398797	-0.329539
AT4G15000.2;AT4G15000.1	AT4G15000.2;AT4G15000.1	-1	5	5	2	38.9	38.9	18.3	15.035	0	26.963	13491000000	44	2828	0.8565	1.11179	1.03986	1.17139	1.01146	1.01692	0.294475	0.724883	0.436769	1.00387	0.817807	1.08807
AT4G15110.1	AT4G15110.1	-1	13	13	13	30	30	30	65.174	0	87.397	5707300000	102	2831	0.265365	0.317492	0.160977	0.143495	0.275326	0.188421	0.315734	0.291008	0.343807	0.228713	0.310601	0.177207
AT4G15490.1	AT4G15490.1	-1	10	10	10	31.7	31.7	31.7	53.912	0	38.521	2244100000	57	2833	-0.119793	-0.104078	-0.143176	-0.222648	-0.228947	-0.186674	-0.89535	-0.249927	-0.0660926	-0.0929058	-0.0578939	-0.0942299
AT4G15550.1	AT4G15550.1	-1	15	15	14	31.2	31.2	29.1	53.866	0	88.987	10566000000	90	2837	0.592377	0.32346	0.457499	0.566325	0.646731	0.66859	0.397533	0.420898	0.401701	0.697495	0.64119	0.625085
AT4G15640.2;AT4G15640.1;AT3G21465.1;AT3G21465.2	AT4G15640.2;AT4G15640.1	-1	9	9	9	41.6	41.6	41.6	37.148	0	40.024	2092800000	36	2839	0.165446	0.00993015	0.158401	0.00153921	-1.17713	-0.199501	0.361231	0.231841	0.198412	-0.0404732	0.0449711	-1.76941
AT4G15760.1;AT4G15760.2	AT4G15760.1;AT4G15760.2	-1	9	9	9	27.7	27.7	27.7	46.905	0	21.963	1263900000	33	2840	-0.683386	-0.693842	-0.7244	-0.521256	-0.481885	-0.604926	-1.75422	-1.63262	-1.49054	-0.205274	-0.466924	-0.545347
AT4G15940.1;AT3G16700.2;AT3G16700.1	AT4G15940.1	-1	3	3	3	14.4	14.4	14.4	24.154	0	40.512	2007300000	30	2843	-1.88028	0.0668686	0.24818	-0.220354	-0.281685	-0.259031	0.0528755	0.346266	0.241138	-1.93233	-0.310488	-1.28546
AT4G16130.1	AT4G16130.1	-1	11	11	9	12.2	12.2	11.2	114.26	0	67.551	490700000	43	2844	-1.68083	-1.73856	-1.24241	-0.879758	-1.03577	-1.00655	-1.26612	-1.86127	-1.101	-1.60329	-2.00652	-1.68975
AT4G16143.2;AT4G16143.1	AT4G16143.2;AT4G16143.1	-1	17	17	13	49.3	49.3	40	58.906	0	147.7	4954700000	97	2845	-0.375154	-0.670036	-0.471796	-0.426621	-0.18091	-0.077769	-0.392349	-0.264848	-0.348258	-0.0548963	-0.158424	-0.261229
AT4G16155.1	AT4G16155.1	-1	11	11	6	26.1	26.1	14.6	60.144	0	52.6	4480800000	60	2846	0.238267	0.288449	0.108491	0.0947933	0.149557	0.0369384	0.252544	0.0864103	0.220352	0.195049	0.160714	0.13265
AT4G16180.2;AT4G16180.1	AT4G16180.2	-1	10	10	10	16.6	16.6	16.6	92.368	0	25.858	674530000	35	2847	-1.06978	-1.44746	-1.12971	-0.69844	-1.20224	-0.995754	-1.0056	-1.22214	-1.3192	-0.900332	-1.2288	-0.975706
AT4G16390.1	AT4G16390.1	-1	22	22	22	38.5	38.5	38.5	78.242	0	190.87	11110000000	229	2852	0.305667	0.306721	0.222269	-0.00253956	-0.0523173	0.0476401	0.243609	0.383801	0.142606	0.111203	0.109617	0.191311
AT4G16450.2;AT4G16450.1	AT4G16450.2;AT4G16450.1	-1	4	4	4	56.6	56.6	56.6	11.345	0	105.77	12722000000	70	2854	1.12596	1.14425	1.05262	0.90414	0.887305	0.773545	1.11862	1.22147	1.24244	0.827834	0.812436	0.916202
AT4G16660.1;AT4G16660.2	AT4G16660.1;AT4G16660.2	-1	21	21	21	27.1	27.1	27.1	96.724	0	147	11460000000	131	2857	0.0544255	0.254143	0.0676416	0.293361	0.44459	0.644679	0.19273	0.214207	0.0506834	0.512283	0.557718	0.299232
AT4G17390.1;AT4G16720.1	AT4G17390.1;AT4G16720.1	-1	6	6	6	30.4	30.4	30.4	24.239	0	19.336	5505600000	47	2860	-0.0144646	0.140555	0.273503	0.518994	0.141238	0.627842	-0.371443	-0.436768	-0.572905	0.440021	0.0794182	0.665671
AT4G16800.1	AT4G16800.1	-1	8	8	8	35.2	35.2	35.2	32.788	0	78.603	1589100000	42	2862	-0.323595	-0.134914	-0.05067	-0.471993	-0.426825	-1.6785	-0.05055	-0.0965364	-0.0748099	-0.422374	-0.328991	-0.358959
AT4G17010.1	AT4G17010.1	-1	3	3	3	21.9	21.9	21.9	18.683	0	7.5011	348860000	21	2865	-0.780983	-0.934169	-0.804028	-2.021	-0.918965	-1.55837	-0.605934	-0.751206	-1.6074	-1.03715	-1.0431	-1.42368
AT4G17090.1	AT4G17090.1	-1	14	14	14	33.2	33.2	33.2	61.352	0	87.35	2086900000	97	2869	-0.558725	-0.472959	-0.746172	-0.826386	-0.628127	-0.657475	-0.651955	-0.538121	-0.558846	-0.650152	-0.713651	-0.799619
AT4G17170.1	AT4G17170.1	-1	10	10	4	58.8	58.8	21.8	23.164	0	52.427	4485600000	64	2872	0.117048	0.26255	0.213966	-0.0320713	-0.0350866	0.0110186	0.286344	0.232767	0.337182	-0.0781805	-0.0970215	-0.0784728
AT4G17300.1;AT4G17300.2	AT4G17300.1;AT4G17300.2	-1	11	10	10	22.2	21	21	63.698	0	21.101	1435200000	39	2874	-0.581995	-0.51578	-1.56148	-0.32502	-0.579706	-0.703913	-0.532493	-0.322955	-0.374183	-0.532123	-0.562839	-0.23495
AT4G17360.1;AT4G17360.2;AT4G17360.3	AT4G17360.1;AT4G17360.2;AT4G17360.3	-1	8	8	5	27.7	27.7	16.5	37.296	0	14.531	4024700000	53	2876	0.00498155	-1.7621	0.0710321	-0.284502	-0.222874	-0.373763	0.144262	0.349403	0.172397	-0.0503174	-0.0543517	-0.174773
AT4G17530.1	AT4G17530.1	-1	9	9	1	62.9	62.9	8.4	22.318	0	129.07	13190000000	86	2879	0.92494	0.773671	1.01287	0.861269	0.983611	0.933957	0.877012	0.969932	1.04367	0.902086	0.861219	0.883794
AT4G17770.2;AT4G17770.1	AT4G17770.2;AT4G17770.1	-1	6	5	4	9.3	7.4	6.1	97.453	0	33.245	238100000	39	2885	-1.72853	-1.42075	-1.64803	-1.46289	-1.78718	-1.55076	-1.15203	-1.58844	-1.08355	-1.67583	-1.82706	-1.83359
AT4G18030.1	AT4G18030.1	-1	18	18	18	33.8	33.8	33.8	70.337	0	57.68	2449000000	77	2888	-0.420637	-0.219906	-0.382017	-0.607731	-0.427378	-0.416156	-0.763821	-0.434983	-0.789836	-0.445361	-0.494931	-0.216373
AT4G18100.1	AT4G18100.1	-1	5	5	3	42.1	42.1	30.8	15.503	0	61.817	8200400000	80	2891	0.474752	1.03112	0.991596	0.567018	0.54998	0.898358	0.200902	0.38573	0.485276	0.778599	0.51026	0.995961
AT4G18240.1	AT4G18240.1	-1	12	12	12	14.9	14.9	14.9	117.75	0	34.958	1051000000	57	2893	-0.911432	-1.0423	-1.0883	-1.03209	-0.997837	-0.892283	-0.723526	-0.680089	-0.577889	-0.921396	-1.04244	-0.955386
AT4G18480.1	AT4G18480.1	-1	20	20	11	53.1	53.1	27.1	46.269	0	186.38	44228000000	193	2895	1.46567	1.22769	1.46781	1.59974	1.57894	1.55181	1.42833	1.32351	1.42558	1.5122	1.71305	1.50642
AT4G18810.1;AT4G18810.2	AT4G18810.1;AT4G18810.2	-1	10	10	10	20.8	20.8	20.8	65.467	0	57.365	3972900000	55	2897	0.834697	0.7098	0.830542	-1.6155	0.019434	0.118733	0.597394	0.888867	0.829481	0.357726	0.147935	0.0265962
AT4G19006.1;AT4G19006.2	AT4G19006.1;AT4G19006.2	-1	11	6	6	34.7	19.7	19.7	44.02	0	81.109	2542300000	74	2901	-0.124944	0.010766	-0.146104	-0.423062	-0.327159	-0.441039	-0.081488	-0.176462	-0.221396	-0.288648	-0.113631	-0.256364
AT4G19120.1;AT4G19120.2;AT4G19120.3	AT4G19120.1;AT4G19120.2;AT4G19120.3	-1	10	10	8	20.5	20.5	15.2	68.33	0	25.825	1666400000	47	2903	-0.2587	-0.35998	-0.404312	-0.280169	-0.438184	-0.44746	-1.63071	-1.6339	-1.38501	-0.438419	-0.435373	-0.496831
AT4G19210.1;AT3G13640.1	AT4G19210.1	-1	17	17	17	34.5	34.5	34.5	68.389	0	88.069	7161400000	119	2905	0.0512292	0.0601917	-0.0140385	0.201222	0.157099	0.121767	0.277548	0.198326	0.113035	-0.143838	-0.0929553	0.0108364
AT4G19410.1;AT4G19410.2;AT5G45280.1;AT5G45280.2	AT4G19410.1;AT4G19410.2	-1	6	6	6	24.6	24.6	24.6	42.125	0	82.898	742170000	42	2906	-0.938141	-0.831238	-0.878919	-0.890218	-1.74277	-0.813937	-0.793882	-0.747982	-0.946033	-0.810806	-0.713797	-0.783767
AT4G19710.2;AT4G19710.1	AT4G19710.2;AT4G19710.1	-1	25	25	22	37.4	37.4	32.1	100.25	0	152.36	6604400000	117	2912	-0.244979	-0.40347	-0.533589	0.454718	0.402624	0.339837	-0.597368	-0.313102	-0.249199	-0.2499	-0.430074	-0.367218
AT4G19880.3;AT4G19880.1;AT4G19880.2;AT5G44990.3;AT5G44990.4;AT5G44990.2;AT5G44990.1	AT4G19880.3;AT4G19880.1;AT4G19880.2	-1	4	2	2	13.7	8.6	8.6	35.569	0	38.788	162390000	19	2913	-1.66282	-1.63862	-1.6897	-1.91625	-1.93567	-1.84832	-1.23526	-1.451	-1.32697	-1.66332	-1.7893	-1.90882
AT4G20130.1;AT4G20130.3;AT4G20130.2	AT4G20130.1;AT4G20130.3;AT4G20130.2	-1	6	6	6	14.7	14.7	14.7	55.61	0	22.178	401860000	42	2915	-1.03804	-1.40161	-1.02227	-1.14439	-1.44768	-1.59104	-1.26784	-1.59371	-1.56802	-1.61704	-1.38213	-1.57103
AT4G20260.9;AT4G20260.8;AT4G20260.7;AT4G20260.3;AT4G20260.2;AT4G20260.10;AT4G20260.1;AT4G20260.4;AT4G20260.6;AT4G20260.5	AT4G20260.9;AT4G20260.8;AT4G20260.7;AT4G20260.3;AT4G20260.2;AT4G20260.10;AT4G20260.1;AT4G20260.4	-1	10	10	10	45.3	45.3	45.3	24.584	0	100.71	4683900000	74	2917	-0.0684821	-0.377108	-0.0213965	0.40614	0.328733	0.214932	0.211863	-0.270967	-0.0453707	0.180695	-0.153383	-0.102786
AT4G20360.2;AT4G20360.1	AT4G20360.2;AT4G20360.1	-1	23	22	22	52.5	49.4	49.4	51.63	0	323.31	401390000000	482	2918	2.8794	2.77334	2.83998	2.83249	2.82274	2.83653	2.88213	2.796	2.85921	2.92449	2.92264	2.83041
AT4G20760.1;AT4G20760.2	AT4G20760.1;AT4G20760.2	-1	7	7	7	25.2	25.2	25.2	32.479	0	69.92	1814900000	47	2921	0.0881969	0.14598	-2.15083	-0.394298	-0.31734	-0.351126	0.0423783	0.176273	0.234434	-0.0102778	-0.17842	-0.336678
AT4G20850.1	AT4G20850.1	-1	21	21	21	20	20	20	152.37	0	91.601	1178700000	104	2922	-2.03099	-1.72916	-1.82346	-0.97025	-0.953901	-0.85718	-0.878479	-0.646261	-0.694916	-1.0702	-1.21354	-1.19141
AT4G20890.1	AT4G20890.1	-1	27	9	4	82.4	35.1	14.2	49.657	0	190.02	28162000000	163	2923	1.24175	1.26939	1.28069	1.34514	1.4039	1.28422	1.24245	1.15514	1.24805	1.50241	1.5354	1.23429
AT4G21150.1;AT4G21150.3;AT4G21150.2	AT4G21150.1;AT4G21150.3;AT4G21150.2	-1	30	30	30	52.1	52.1	52.1	74.667	0	323.31	45637000000	305	2927	1.10018	1.0841	0.982451	1.12592	1.06067	1.16597	0.723023	0.647398	0.663958	1.05296	1.01002	1.0102
AT4G21210.1;AT4G21210.2	AT4G21210.1;AT4G21210.2	-1	16	16	15	59.1	59.1	56.6	43.683	0	169.31	4380700000	107	2930	-0.579418	-0.245732	-0.20793	-0.0236195	-0.215373	-0.253779	-0.16251	-0.135757	-0.211499	-0.0835617	-0.0111171	-0.343446
AT4G21280.1;AT4G21280.2	AT4G21280.1;AT4G21280.2	-1	10	10	8	46.6	46.6	41.7	23.795	0	103.24	14261000000	143	2931	0.471293	0.424919	0.62668	0.564094	0.403278	0.562045	0.438985	0.168386	0.192351	0.274902	0.373991	0.311112
AT4G21710.1	AT4G21710.1	-1	11	11	11	11.4	11.4	11.4	135.02	0	19.588	393390000	42	2936	-1.92559	-1.98491	-1.66057	-1.2576	-1.28715	-1.35264	-1.47146	-1.37419	-1.51993	-1.69515	-1.7806	-1.64355
AT4G21960.1	AT4G21960.1	-1	3	3	3	15.8	15.8	15.8	37.294	0	34.099	471780000	25	2940	-0.948573	-1.27602	-0.918631	-1.24753	-1.17731	-0.938312	-1.63502	-1.05253	-1.37431	-1.10268	-0.973079	-0.987029
AT4G21990.1;AT4G21990.2	AT4G21990.1;AT4G21990.2	-1	10	6	4	28.4	18.3	9.4	50.694	0	112.35	3112800000	27	2941	-0.431219	-1.24209	0.0240872	0.113369	0.267857	0.113824	-1.34415	-0.178756	-0.907114	0.155996	0.157013	0.188845
AT4G22240.1	AT4G22240.1	-1	9	8	8	46.5	41.6	41.6	33.655	0	72.7	1173300000	51	2945	-0.761269	-0.487636	-0.605532	-0.601452	-0.659631	-0.594874	-0.359907	-1.81956	-0.433255	-0.763841	-0.592602	-0.706309
AT4G22310.1	AT4G22310.1	-1	7	7	6	83.3	83.3	74.1	12.005	0	159.78	13136000000	103	2947	0.618847	0.882248	0.712365	0.526836	0.453251	0.306263	1.11576	1.19109	1.12353	0.553951	0.541337	0.613352
AT4G22570.1;AT4G22570.2;AT4G12440.4;AT4G12440.1;AT4G12440.3;AT4G12440.2	AT4G22570.1;AT4G22570.2	-1	7	7	7	44.8	44.8	44.8	20.352	0	19.043	11509000000	29	2951	1.43628	-1.88853	1.34624	1.28593	1.50558	1.15117	-1.45101	-1.6692	0.75639	1.33181	1.20749	1.13848
AT4G22690.1;AT4G22710.1	AT4G22690.1;AT4G22710.1	-1	18	18	17	35.5	35.5	33.4	63.116	0	133.48	11265000000	159	2953	0.311062	0.443315	0.182359	0.451661	0.23461	0.316548	-0.328956	-0.00878916	-0.177405	0.483729	0.48983	0.438717
AT4G22890.3;AT4G22890.1;AT4G22890.4;AT4G22890.5;AT4G22890.2	AT4G22890.3;AT4G22890.1;AT4G22890.4;AT4G22890.5;AT4G22890.2	-1	7	7	7	34	34	34	35.721	0	116.78	1363000000	60	2954	-0.594422	-0.822598	-0.431033	-0.608786	-0.793195	-0.77199	-0.46036	-0.71549	-0.712205	-0.768189	-0.771531	-0.716202
AT4G23100.1;AT4G23100.3;AT4G23100.2	AT4G23100.1;AT4G23100.3;AT4G23100.2	-1	12	12	12	33.1	33.1	33.1	58.562	0	39.54	6027300000	73	2955	0.419379	0.599909	0.262554	0.245606	0.329394	0.414546	0.188071	0.179901	0.128859	0.545225	0.53966	0.479231
AT4G23460.1;AT4G23460.2	AT4G23460.1;AT4G23460.2	-1	20	20	4	30.6	30.6	8.2	99.096	0	95.302	7072300000	144	2960	0.190133	0.0802871	-0.0619676	0.161348	0.134824	0.141225	0.275363	0.306752	0.163947	0.15523	0.152953	0.207814
AT4G23620.1;AT4G23620.2	AT4G23620.1;AT4G23620.2	-1	9	9	9	39.4	39.4	39.4	29.017	0	30.458	2779900000	39	2962	0.025467	0.221126	-1.56783	-0.213051	0.0041119	-0.107021	0.0384172	0.186257	0.187229	0.0989874	-0.0581055	0.103988
AT4G23650.1	AT4G23650.1	-1	13	13	13	30.1	30.1	30.1	59.336	0	64.051	3025700000	81	2964	-0.378229	-0.381261	-0.448332	-0.425862	-0.282644	-0.512287	-0.0820343	-0.261845	0.0865866	-0.278187	-0.459435	-0.365558
AT4G23850.1	AT4G23850.1	-1	24	24	23	40.5	40.5	38.3	74.507	0	133.57	11546000000	194	2968	0.528452	0.670626	0.445759	0.679924	0.670122	0.730947	0.714552	0.771137	0.744037	0.562045	0.654276	0.549547
AT4G23940.1	AT4G23940.1	-1	12	12	12	16	16	16	105.54	0	56.498	435360000	44	2971	-1.81197	-2.03599	-1.60884	-1.88434	-0.812637	-1.30647	-1.22807	-1.50452	-1.13995	-1.3696	-1.85033	-1.7983
AT4G24190.2;AT4G24190.1	AT4G24190.2;AT4G24190.1	-1	45	44	43	58.2	57.1	55.7	94.148	0	323.31	138430000000	572	2975	1.60059	1.47155	1.40338	1.64015	1.61522	1.71101	1.39247	1.27437	1.37693	1.64603	1.63664	1.59575
AT4G24280.1	AT4G24280.1	-1	31	31	12	43.5	43.5	17.8	76.507	0	323.31	54206000000	335	2978	1.28762	1.0963	0.947553	1.33264	1.28699	1.26499	1.31826	1.29553	1.29739	1.30936	1.26216	1.24524
AT4G24330.1	AT4G24330.1	-1	11	11	11	38.5	38.5	38.5	53.947	0	167.43	2593100000	48	2979	-0.161865	-0.15497	-0.146151	-0.345903	-0.117342	-0.223885	-1.75682	-1.32507	-1.04097	0.0746023	-0.0434231	-0.232933
AT4G24510.1	AT4G24510.1	-1	10	10	10	31.1	31.1	31.1	47.237	0	53.777	1378300000	53	2982	-0.814267	-0.572629	-1.05355	-0.671912	-0.694487	-0.774131	-0.676682	-0.364704	-1.06037	-0.852322	-0.715669	-0.739033
AT4G24520.1;AT4G24520.2	AT4G24520.1;AT4G24520.2	-1	15	15	15	31.9	31.9	31.9	76.765	0	115.58	3784000000	99	2983	-0.383945	-0.357334	-0.471041	-0.332033	-0.373012	-0.266658	-0.520187	-0.421092	-0.951969	-0.379298	-0.391214	-0.226594
AT4G24550.2;AT4G24550.1;AT4G24550.3	AT4G24550.2;AT4G24550.1;AT4G24550.3	-1	8	8	8	22.8	22.8	22.8	50.946	0	17.612	1043500000	33	2984	-0.761627	-0.83775	-0.853074	-0.504998	-0.461573	-0.519362	-1.18018	-1.60611	-1.80325	-0.904091	-0.694353	-0.766352
AT4G24620.1;AT4G24620.2	AT4G24620.1;AT4G24620.2	-1	11	11	11	23.5	23.5	23.5	67.048	0	31.622	678040000	50	2986	-1.22471	-1.45833	-1.09955	-1.46651	-1.43715	-1.13885	-1.34204	-1.24273	-1.41685	-1.21829	-1.1481	-1.19579
AT4G24730.2;AT4G24730.1	AT4G24730.2;AT4G24730.1	-1	4	4	4	13.8	13.8	13.8	34.737	0	5.4959	151150000	24	2989	-1.56319	-1.88353	-1.38775	-1.94629	-1.83839	-1.77569	-1.81827	-1.82283	-1.96118	-1.64769	-1.91997	-1.73218
AT4G24770.2;AT4G24770.1	AT4G24770.2;AT4G24770.1	-1	6	6	6	27.1	27.1	27.1	35.787	0	66.702	1980000000	42	2991	-1.08093	-0.129298	-0.293361	-0.431374	-0.407751	-0.579415	-0.435326	-1.14808	-1.49847	-0.439764	0.104528	-0.535165
AT4G24800.4;AT4G24800.3;AT4G24800.2;AT4G24800.1	AT4G24800.4;AT4G24800.3;AT4G24800.2;AT4G24800.1	-1	19	19	17	38	38	35	77.435	0	103.17	4386900000	102	2993	0.0586162	0.00844452	-0.120525	-0.201505	-0.117342	-0.21282	0.280976	0.0378023	-0.116651	0.0166059	-0.0409457	0.047002
AT4G24820.2;AT4G24820.1	AT4G24820.2;AT4G24820.1	-1	12	12	12	35.4	35.4	35.4	44.282	0	88.95	6007200000	75	2995	-0.643906	-0.652442	-0.489589	0.847311	0.879523	0.957791	-0.134445	-0.243753	0.0264556	-0.603352	-0.78342	-0.553559
AT4G24830.1;AT4G24830.2	AT4G24830.1;AT4G24830.2	-1	17	17	17	39.5	39.5	39.5	53.845	0	270.68	20538000000	149	2996	1.13401	1.12516	0.961509	0.960956	0.920823	0.943342	0.817223	0.922007	0.804549	0.959238	1.17322	1.14051
AT4G24840.1	AT4G24840.1	-1	13	13	13	22.5	22.5	22.5	84.618	0	57.27	316860000	37	2997	-1.55795	-2.23154	-1.5315	-1.46082	-1.44603	-1.37381	-1.1908	-1.2618	-1.11546	-1.40611	-1.57984	-1.62226
AT4G25080.4;AT4G25080.5;AT4G25080.3;AT4G25080.2;AT4G25080.1;AT4G25080.6	AT4G25080.4;AT4G25080.5;AT4G25080.3;AT4G25080.2;AT4G25080.1;AT4G25080.6	-1	19	19	19	72.2	72.2	72.2	27.148	0	140.51	13109000000	139	3000	0.645528	0.670733	0.619325	0.447453	0.474117	0.430652	0.373287	0.288589	0.359717	0.472047	0.459531	0.500822
AT4G25100.4;AT4G25100.5;AT4G25100.3;AT4G25100.2;AT4G25100.1	AT4G25100.4;AT4G25100.5;AT4G25100.3;AT4G25100.2;AT4G25100.1	-1	3	3	3	18.8	18.8	18.8	21.098	0	13.887	3694800000	29	3001	0.468789	0.729477	0.338264	0.307741	0.276855	0.0311343	0.279277	0.651882	-1.01492	-1.95561	-1.71917	0.223646
AT4G25130.1	AT4G25130.1	-1	6	6	6	36.4	36.4	36.4	28.644	0	20.271	808110000	31	3002	-0.699858	-1.65117	-0.741484	-0.716373	-0.577621	-0.83501	-1.85894	-0.694151	-0.683332	-0.67709	-0.796773	-0.664448
AT4G25450.3;AT4G25450.1;AT4G25450.2	AT4G25450.3;AT4G25450.1;AT4G25450.2	-1	9	9	9	27	27	27	59.245	0	205.77	4385200000	68	3005	-0.113748	0.305982	-0.495977	0.152072	0.00683704	-0.0200531	-0.100383	-0.32746	-0.0133	0.25623	0.0643738	-0.0643471
AT4G25650.1;AT4G25650.2	AT4G25650.1;AT4G25650.2	-1	11	11	11	28.9	28.9	28.9	61.263	0	23.194	2470800000	42	3007	0.377856	-0.0790785	0.143063	-0.139508	-0.158374	-0.00927832	-0.227079	-0.0109297	-0.214903	0.0628298	-0.237378	0.00275881
AT4G25740.1;AT4G25740.2	AT4G25740.1;AT4G25740.2	-1	6	6	1	33.3	33.3	9.6	19.447	0	118.36	25882000000	62	3008	1.69705	1.52423	1.72156	1.74315	1.83744	1.86101	1.07005	1.01562	0.942886	1.72519	1.44897	1.80326
AT4G26300.4;AT4G26300.2;AT4G26300.3;AT4G26300.1;AT4G26300.5	AT4G26300.4;AT4G26300.2;AT4G26300.3;AT4G26300.1;AT4G26300.5	-1	33	33	25	62	62	48.3	66.323	0	224.11	18937000000	206	3017	0.782858	0.634578	0.576201	0.525593	0.635006	0.63189	0.476803	0.605887	0.71939	0.739177	0.69839	0.659106
AT4G26410.1	AT4G26410.1	-1	8	8	8	33.5	33.5	33.5	29.201	0	67.018	7123100000	93	3019	0.457098	0.343759	0.400536	0.0127816	0.0314462	0.117226	0.590588	0.524909	0.461168	0.0877348	0.0908566	0.0758071
AT4G26500.1	AT4G26500.1	-1	13	13	13	46.6	46.6	46.6	40.833	0	105.06	2794200000	96	3020	-0.605708	-0.699033	-0.83774	-0.482282	-0.675205	-0.627713	-0.512623	-0.618111	-0.709616	-0.410259	-0.440909	-0.575962
AT4G26530.3;AT4G26530.2;AT4G26530.1	AT4G26530.3;AT4G26530.2;AT4G26530.1	-1	7	6	6	33	29.1	29.1	38.293	0	160.11	4407500000	58	3022	0.187527	0.294575	0.217488	0.0179113	-0.192121	0.265069	0.148571	0.267754	0.239099	0.170755	0.135479	0.166176
AT4G26620.1	AT4G26620.1	-1	8	7	7	20.8	19.2	19.2	48.976	0	21.637	1738900000	40	3023	-0.492105	-0.323277	-0.95817	-1.02947	-0.626357	-0.804219	-0.0801988	0.169249	0.140185	-0.520778	-0.465717	-0.664386
AT4G26690.1	AT4G26690.1	-1	5	4	4	7.8	6.5	6.5	82.561	0	13.9	195800000	33	3025	-1.0572	-1.39617	-1.94737	-1.47054	-1.90293	-1.75463	-1.49131	-1.49797	-1.43098	-1.59946	-2.30346	-1.68376
AT4G26780.1	AT4G26780.1	-1	10	10	10	34.9	34.9	34.9	36.116	0	88.041	1733700000	69	3027	-0.834332	-0.511567	-0.364464	-0.482243	-0.373335	-0.660419	-0.0614621	-0.529526	-0.218938	-0.527238	-0.342693	-0.67082
AT4G26870.1	AT4G26870.1	-1	12	10	10	28.4	26.5	26.5	60.332	0	43.419	1255900000	75	3029	-0.834718	-0.953042	-0.963599	-0.676773	-0.778418	-0.770881	-0.62596	-0.40333	-0.517339	-0.845598	-0.849158	-0.828345
AT4G26900.1	AT4G26900.1	-1	27	27	27	59.3	59.3	59.3	64.192	0	104.38	6836900000	142	3030	-0.0683078	-0.0644527	-0.160275	-0.217962	-0.252178	-0.237419	0.148811	0.196109	0.24987	0.0834193	-0.0350366	0.0792022
AT4G26910.3;AT4G26910.2;AT4G26910.1	AT4G26910.3;AT4G26910.2;AT4G26910.1	-1	15	6	6	49.3	19.7	19.7	39.702	0	25.95	2684300000	28	3031	0.213309	-0.0774176	0.095326	-0.0198024	-0.144985	-0.694318	0.151108	-0.0261742	0.111587	-0.242981	-0.243207	-0.213881
AT4G26970.1;AT5G54950.1	AT4G26970.1	-1	35	35	33	51	51	47.2	108.48	0	323.31	88252000000	442	3033	1.49971	1.41332	1.34518	1.43941	1.38011	1.43843	1.91194	1.87311	1.86908	1.5336	1.56652	1.5367
AT4G27090.1	AT4G27090.1	-1	6	6	2	41	41	14.9	15.505	0	40.342	10447000000	56	3037	0.873834	1.07322	0.96916	0.95176	1.22699	0.751288	0.385563	0.605806	0.542902	1.14343	0.903105	1.01508
AT4G27440.1;AT4G27440.2;AT5G54190.2	AT4G27440.1;AT4G27440.2	-1	20	20	12	65.6	65.6	43.1	43.359	0	323.31	25956000000	213	3040	0.74086	0.789889	0.78043	0.798253	0.702807	0.665726	0.509981	0.617812	0.379298	0.806764	0.885229	0.947175
AT4G27500.1;AT4G27500.2	AT4G27500.1;AT4G27500.2	-1	26	26	26	48.2	48.2	48.2	68.878	0	323.31	14446000000	209	3041	0.77414	0.52618	0.726421	0.691431	0.491426	0.694911	0.476843	0.286598	0.574344	0.916813	0.514769	0.786099
AT4G27520.1	AT4G27520.1	-1	6	6	6	23.5	23.5	23.5	35.064	0	36.402	1049900000	33	3042	-0.960385	-1.53474	-0.962797	-0.527466	-0.497278	-0.437212	-0.518717	-0.245218	-0.311416	-0.729256	-0.753546	-1.0107
AT4G27560.1;AT4G27570.1;AT3G29630.2;AT3G29630.1	AT4G27560.1;AT4G27570.1	-1	6	6	6	17.6	17.6	17.6	50.615	0	33.238	873710000	37	3043	-0.748641	-0.860332	-0.783117	-0.729423	-1.0254	-0.91204	-0.57073	-1.52267	-0.675537	-0.751577	-0.660525	-0.655558
AT4G27585.1	AT4G27585.1	-1	21	21	16	61.6	61.6	52.1	45.02	0	138.65	31715000000	170	3044	1.08802	0.955048	0.975056	0.812604	0.732241	0.756866	1.21842	1.24306	1.25214	0.924321	0.984945	0.848198
AT4G27640.1	AT4G27640.1	-1	16	16	16	19.1	19.1	19.1	115.23	0	41.914	991910000	54	3045	-1.55425	-0.754278	-1.16667	-1.93065	-0.76948	-1.02402	-0.579532	-0.54976	-0.716345	-0.68033	-0.759572	-1.07456
AT4G27700.1	AT4G27700.1	-1	8	8	8	44.2	44.2	44.2	24.872	0	132.72	2347300000	65	3048	-0.204046	-0.186581	-0.223721	-0.479151	-0.551146	-0.392129	-0.45068	-0.385618	-0.437192	-0.449102	-0.441306	-0.230922
AT4G28080.1	AT4G28080.1	-1	29	23	23	18.3	14.5	14.5	199.11	0	127.93	2103700000	104	3057	-0.940399	-0.890305	-0.507199	-0.310909	-0.170695	-0.417842	-0.589297	-0.699199	-0.608669	-0.545144	-0.735229	-0.423314
AT4G28220.1;AT4G28220.2	AT4G28220.1;AT4G28220.2	-1	20	20	18	45.9	45.9	43.1	63.313	0	70.131	13438000000	136	3058	0.678018	0.57648	0.628663	0.385542	0.519632	0.540962	0.780724	0.828518	0.873179	0.606931	0.627101	0.631539
AT4G28390.2;AT4G28390.1	AT4G28390.2;AT4G28390.1	-1	15	5	5	41.7	16.6	16.6	40.718	0	14.447	980820000	35	3060	-0.878076	-0.904656	-0.843734	-1.82446	-0.509939	-0.665372	-0.643885	-0.287043	-0.518414	-0.978646	-0.817116	-0.788005
AT4G28510.1	AT4G28510.1	-1	14	9	8	64.6	47.9	44.1	31.706	0	125.71	6868800000	69	3064	0.373922	0.331758	0.465455	0.0829598	0.139127	-0.0143794	0.673565	0.508771	0.503032	0.0211776	0.101103	0.193104
AT4G28750.1	AT4G28750.1	-1	5	5	4	50.3	50.3	41.3	14.967	0	102.63	12263000000	75	3067	1.14305	0.998973	1.11559	1.28926	0.88388	0.798909	0.710999	0.570959	0.831883	0.714057	0.810867	0.766012
AT4G29010.1	AT4G29010.1	-1	25	25	25	39.1	39.1	39.1	77.857	0	93.084	10524000000	124	3069	0.506568	0.464079	0.156493	0.317495	0.215761	0.0759698	0.0947951	0.524429	0.28674	0.484182	0.553236	0.519594
AT4G29040.1	AT4G29040.1	-1	20	20	1	53.3	53.3	2	49.369	0	304.58	26756000000	141	3070	1.22235	1.23163	1.05405	0.92813	1.00934	0.907305	1.02764	0.932793	0.957424	1.34693	1.10145	1.1924
AT4G29060.1;AT4G29060.2	AT4G29060.1;AT4G29060.2	-1	35	35	35	41.2	41.2	41.2	103.78	0	292.5	16356000000	238	3071	0.148549	0.0508093	0.250019	0.450841	0.402645	0.55638	0.490191	0.376167	0.554873	0.192586	0.215504	0.286386
AT4G29120.1	AT4G29120.1	-1	9	9	9	38	38	38	35.371	0	91.203	1954400000	56	3072	-0.390658	-0.278862	-0.359421	-0.819981	-0.573106	-0.420209	-1.36902	-0.429936	-1.51772	-0.460962	-0.379452	-0.431631
AT4G29130.1;AT1G47840.2;AT1G47840.1	AT4G29130.1	-1	23	23	18	67.1	67.1	57.3	53.706	0	323.31	145820000000	398	3073	1.90771	1.77198	1.84479	1.5714	1.64646	1.57855	2.01234	1.94386	2.05422	1.73552	1.84232	1.67447
AT4G29220.1;AT5G61580.2;AT5G61580.1	AT4G29220.1	-1	7	7	6	18	18	15.2	51.991	0	36.029	747880000	34	3074	-0.550816	-0.587297	-0.789324	-0.794689	-0.907743	-0.735384	-1.27547	-1.03331	-0.904885	-0.763818	-0.965247	-0.787733
AT4G29520.1	AT4G29520.1	-1	5	5	5	29.1	29.1	29.1	34.363	0	98.904	1017600000	32	3079	-1.12784	-0.511013	-0.477381	-0.860205	-0.737166	-0.608606	-0.670641	-1.74401	-1.22819	-0.362351	-0.613677	-0.613398
AT4G29810.2;AT4G29810.1;AT4G29810.3	AT4G29810.2;AT4G29810.1;AT4G29810.3	-1	6	6	5	18	18	14.8	40.853	0	11.354	2403700000	47	3081	-0.365878	-0.106679	-0.21653	-0.529303	-0.102355	-0.164424	-0.0221986	0.202108	-0.0153821	-0.29397	-0.219703	-0.238783
AT4G29840.1	AT4G29840.1	-1	14	14	12	30.4	30.4	26.2	57.776	0	68.125	3339200000	89	3083	0.371653	0.00852081	0.100246	-0.228314	-0.00570111	-0.148397	-0.0932117	0.0651995	-0.0219841	-0.19838	-0.0187301	0.0295496
AT4G30000.1;AT4G30000.2	AT4G30000.1;AT4G30000.2	-1	12	12	11	26.9	26.9	24.9	60.737	0	45.417	2404900000	86	3086	-0.408934	-0.38917	-0.585637	-0.759687	-0.667738	-0.710548	-0.00360816	-0.148967	-0.0931688	-0.62394	-0.560211	-0.636118
AT4G30140.1	AT4G30140.1	-1	5	5	5	19.3	19.3	19.3	37.47	0	53	1254800000	32	3089	-0.703016	-0.28386	-1.5456	-0.414284	-0.221687	-0.575463	-0.509327	-0.455285	-0.580697	-0.509587	-0.166431	-0.346275
AT4G30210.2;AT4G30210.3;AT4G30210.1	AT4G30210.2;AT4G30210.3;AT4G30210.1	-1	21	21	21	40.9	40.9	40.9	78.926	0	101.92	5287000000	119	3092	-0.186592	-0.17025	-0.316541	-0.264663	-0.0294786	-0.119073	-0.0348297	0.106977	0.134303	-0.155796	-0.0478646	-0.0263448
AT4G30310.2;AT4G30310.4;AT4G30310.1;AT4G30310.3	AT4G30310.2;AT4G30310.4;AT4G30310.1	-1	6	6	6	12.4	12.4	12.4	62.551	0	12.37	359110000	28	3094	-1.13839	-1.06129	-1.30582	-1.2219	-1.12751	-1.36562	-1.17441	-1.43833	-1.21446	-1.24615	-1.22169	-1.43827
AT4G30490.1	AT4G30490.1	-1	10	10	10	26.2	26.2	26.2	56.534	0	52.767	1388200000	56	3097	-0.727218	-0.699814	-0.914353	-0.984296	-0.749712	-0.969518	-0.356014	-0.396501	-0.441022	-0.884044	-0.811569	-0.830526
AT4G30530.1	AT4G30530.1	-1	10	10	9	53.2	53.2	49.6	28.385	0	56.913	6238600000	54	3098	0.322132	0.55212	0.3577	0.501892	0.499067	0.357065	0.533856	0.50318	0.200335	0.780853	0.650133	0.630726
AT4G30720.1	AT4G30720.1	-1	13	13	13	26.7	26.7	26.7	77.089	0	89.685	1032300000	79	3103	-1.21732	-0.946133	-0.957851	-0.989769	-1.03594	-1.03145	-0.877256	-0.93511	-0.907519	-0.863335	-1.02481	-0.92442
AT4G30890.3;AT4G30890.2;AT4G30890.1	AT4G30890.3;AT4G30890.2;AT4G30890.1	-1	7	7	7	18.1	18.1	18.1	60.439	0	54.852	337950000	40	3106	-2.07416	-1.42893	-1.40978	-1.22526	-1.71486	-1.60192	-0.849651	-1.23807	-0.798133	-1.43037	-1.89609	-1.44222
AT4G30920.1;AT4G30910.1;AT4G30910.2	AT4G30920.1;AT4G30910.1;AT4G30910.2	-1	12	12	6	27.6	27.6	14.1	61.306	0	48.823	3506000000	71	3107	0.161694	0.14892	0.0739057	-0.021085	-0.159925	-0.288702	0.13811	0.229473	0.241758	-0.086618	-0.232421	-0.0406261
AT4G30930.1	AT4G30930.1	-1	4	4	4	21.1	21.1	21.1	30.907	0	18.007	758470000	21	3108	-0.740888	-1.43351	-0.970521	-0.98141	-1.12268	-0.943673	-0.459188	-0.363351	-0.221088	-0.653456	-1.92422	-1.20925
AT4G31120.1;AT4G31120.2	AT4G31120.1;AT4G31120.2	-1	9	9	9	20.4	20.4	20.4	71.87	0	22.387	925260000	22	3112	-0.600123	-0.763678	-0.801287	-1.34077	-0.828052	-0.716678	-0.706366	-1.51994	-0.79264	-2.02564	-0.755868	-0.788416
AT4G31160.1	AT4G31160.1	-1	12	12	12	8.9	8.9	8.9	205.45	0	31.661	796120000	44	3114	-0.346889	-1.31977	-1.95889	-0.428411	-0.45603	-0.267693	-0.369425	-0.023432	-0.0816263	-0.377751	-1.29018	-0.473718
AT4G31180.2;AT4G31180.1	AT4G31180.2;AT4G31180.1	-1	15	15	13	35.5	35.5	33.7	62.917	0	103.78	3108300000	109	3115	-0.0639649	-0.158482	-0.187578	-0.187268	-0.115445	-0.141358	-0.292081	-0.201201	-0.18138	-0.147179	-0.15061	-0.138053
AT4G31210.2;AT4G31210.3;AT4G31210.1	AT4G31210.2;AT4G31210.3;AT4G31210.1	-1	25	25	25	26.2	26.2	26.2	136.65	0	125.47	1476700000	92	3116	-1.00358	-1.05704	-1.23295	-1.26157	-1.01314	-0.935053	-0.31916	0.112503	-0.0363151	-0.809994	-1.10723	-1.01332
AT4G31340.1;AT4G31340.2	AT4G31340.1;AT4G31340.2	-1	10	10	10	25.4	25.4	25.4	49.648	0	42.718	4141700000	44	3118	0.529217	0.266446	0.544825	0.543521	0.357217	0.496665	-0.146665	-1.25015	-0.189579	0.399078	0.276156	0.265658
AT4G31390.1;AT4G31390.3;AT4G31390.2	AT4G31390.1;AT4G31390.3;AT4G31390.2	-1	11	11	11	18.3	18.3	18.3	76.756	0	27.136	676240000	63	3119	-1.34287	-1.13949	-1.34865	-1.35258	-1.35002	-1.47069	-1.03944	-1.00407	-1.09714	-1.50157	-1.13771	-1.24955
AT4G31460.1	AT4G31460.1	-1	5	5	5	24.5	24.5	24.5	24.065	0	67.955	1243300000	55	3120	-0.407735	-0.462055	-0.29552	-0.701945	-0.58652	-0.699972	-0.130944	-0.140774	-0.347212	-0.565522	-0.79144	-0.532065
AT4G31480.9;AT4G31480.8;AT4G31480.7;AT4G31480.5;AT4G31480.4;AT4G31480.2;AT4G31480.1;AT4G31480.6;AT4G31480.3	AT4G31480.9;AT4G31480.8;AT4G31480.7;AT4G31480.5;AT4G31480.4;AT4G31480.2;AT4G31480.1;AT4G31480.6;AT4G31480.3	-1	27	27	2	35.9	35.9	3.4	106.14	0	192.17	7476900000	113	3121	-0.354876	-0.340466	-0.441104	0.532738	0.642979	0.606043	0.0044032	-0.120576	0.0308816	-0.278593	-0.328293	-0.166783
AT4G31500.1	AT4G31500.1	-1	16	16	16	37.3	37.3	37.3	56.846	0	72.756	13436000000	128	3123	0.471913	0.464971	0.42762	0.779146	0.584504	0.588912	-0.0397783	0.111592	-0.439435	0.706502	0.596585	0.792829
AT4G31700.1;AT4G31700.2	AT4G31700.1;AT4G31700.2	-1	12	12	4	40.8	40.8	14	28.367	0	104.02	21119000000	72	3127	1.37733	1.22841	1.45938	1.50004	1.32815	1.44179	0.826408	0.648811	0.432344	1.47797	0.99636	1.51593
AT4G31810.1	AT4G31810.1	-1	6	6	6	23.7	23.7	23.7	45.499	0	69.132	3147000000	53	3131	-0.0269593	0.0888429	-0.00959501	-0.181241	-0.141633	-0.33505	0.292432	0.249846	0.285421	-0.0217176	0.0954114	-0.0578972
AT4G31990.4;AT4G31990.2;AT4G31990.1;AT4G31990.3	AT4G31990.4;AT4G31990.2;AT4G31990.1;AT4G31990.3	-1	13	13	12	34.6	34.6	32.6	49.324	0	48.804	4039300000	87	3135	-0.134261	0.120808	-0.103107	-0.221813	-0.307252	-0.1625	0.0543152	0.24122	0.125783	0.00835907	0.0335256	-0.290649
AT4G32150.1;AT2G25340.1;AT5G16000.1	AT4G32150.1	-1	4	4	3	23.3	23.3	20.1	25.039	0	44.096	796750000	32	3140	-1.86342	-0.847998	-0.439676	-0.398474	-0.873379	-0.597994	-1.35167	-0.755684	-0.709401	-0.791676	-1.01155	-0.678434
AT4G32180.1;AT4G32180.3;AT4G32180.2	AT4G32180.1;AT4G32180.3;AT4G32180.2	-1	15	15	15	19.8	19.8	19.8	99.639	0	37.479	1729500000	79	3141	-0.808228	-0.731732	-0.850746	-0.399217	-0.650724	-0.571106	-0.312143	-0.275937	-0.301469	-0.608837	-0.598833	-0.460048
AT4G32250.3;AT4G32250.2;AT4G32250.1	AT4G32250.3;AT4G32250.2;AT4G32250.1	-1	7	7	7	15.2	15.2	15.2	68.157	0	25.212	276410000	31	3143	-1.44369	-1.32732	-1.54151	-1.47003	-1.995	-1.7049	-1.21181	-0.773992	-1.60863	-1.33895	-1.87259	-1.62183
AT4G32260.1	AT4G32260.1	-1	9	9	9	37.9	37.9	37.9	23.917	0	105.01	5684600000	91	3144	0.252196	0.171284	0.392715	0.510738	0.213195	0.278423	0.19745	-0.176638	-0.026258	0.0436973	0.251396	0.0238524
AT4G32470.1;AT4G32470.2;AT5G25450.2;AT5G25450.1	AT4G32470.1;AT4G32470.2	-1	6	6	6	58.2	58.2	58.2	14.527	0	49.663	52094000000	136	3149	1.64256	1.79564	1.74889	1.50588	1.39204	1.36143	1.80069	1.7464	1.78433	1.59957	1.4579	1.42988
AT4G32520.2;AT4G32520.1	AT4G32520.2;AT4G32520.1	-1	15	15	15	31.4	31.4	31.4	57.982	0	91.072	4416600000	116	3150	-0.043167	0.0375828	0.0271018	-0.00117726	-0.113465	-0.239456	-0.557751	-0.317489	-0.592897	0.00281684	-0.0457032	0.00555145
AT4G33010.1;AT4G33010.2	AT4G33010.1;AT4G33010.2	-1	58	58	34	63.6	63.6	38.9	112.92	0	323.31	1987700000000	2093	3157	3.53573	3.50507	3.44763	3.51844	3.66062	3.59129	3.95883	3.9324	3.93571	3.6942	3.70491	3.70709
AT4G33030.1	AT4G33030.1	-1	12	12	12	28.3	28.3	28.3	53.113	0	189.49	3339500000	78	3158	-0.20726	-0.113066	-0.37437	-0.273103	-0.236444	-0.362508	-0.532687	-0.532533	-0.625867	-0.323138	-0.194816	-0.274416
AT4G33250.1	AT4G33250.1	-1	6	6	6	35.4	35.4	35.4	25.728	0	44.389	1596200000	58	3165	-0.694712	-0.746218	-0.753596	-0.501888	-0.649672	-0.490608	-0.454761	-0.465905	0.0819295	-0.692025	-0.577073	-0.635959
AT4G33350.1;AT4G33350.2	AT4G33350.1;AT4G33350.2	-1	6	6	6	26.9	26.9	26.9	30.105	0	59.374	2014800000	35	3166	0.111916	0.14892	0.249254	-0.127082	-0.0949203	-0.226447	-1.08345	-0.813923	-0.0796573	-1.81531	-0.0389294	-0.129272
AT4G33360.1;AT4G33360.3;AT4G33360.2	AT4G33360.1;AT4G33360.3;AT4G33360.2	-1	12	12	12	44.5	44.5	44.5	37.86	0	37.924	3388700000	68	3167	-0.240619	-0.318866	-0.252975	-0.357446	-0.286664	-0.247983	-0.227492	-0.280042	-0.537832	-0.213662	-0.259233	-0.203485
AT4G33510.1;AT4G33510.2	AT4G33510.1;AT4G33510.2	-1	16	16	12	44.4	44.4	36.5	56.148	0	129	13852000000	122	3172	0.6334	0.644935	0.529301	0.516761	0.489686	0.604495	0.435847	0.466682	0.342026	0.458141	0.553813	0.581874
AT4G33520.3;AT4G33520.2;AT4G33520.4;AT4G33520.1	AT4G33520.3;AT4G33520.2	-1	6	6	6	9.5	9.5	9.5	100.09	0	32.701	311650000	28	3173	-1.79268	-1.29865	-1.61234	-1.33804	-1.26092	-1.27143	-1.01243	-1.12228	-1.13587	-1.56743	-1.30924	-1.15031
AT4G33650.1;AT4G33650.2	AT4G33650.1;AT4G33650.2	-1	29	29	24	46.5	46.5	39.5	89.626	0	218.72	16935000000	223	3177	0.682575	0.90942	0.645906	0.751327	0.772746	0.82039	0.966278	1.06759	1.04886	0.816674	0.836194	0.873516
AT4G33680.1	AT4G33680.1	-1	10	10	10	32.5	32.5	32.5	50.396	0	93.334	1338700000	53	3178	-0.570065	-0.483258	-0.7314	-0.902855	-0.842648	-0.875789	-0.585561	-0.502253	-0.729083	-0.812241	-0.729463	-0.521353
AT4G33760.1;AT4G33760.2	AT4G33760.1;AT4G33760.2	-1	19	19	19	36	36	36	74.516	0	112.69	12410000000	158	3181	0.682547	0.581397	0.536639	0.268729	0.554154	0.412488	0.640443	0.760004	0.721853	0.547659	0.567357	0.589106
AT4G34030.1	AT4G34030.1	-1	27	27	27	59.8	59.8	59.8	64.012	0	166.43	23181000000	194	3186	0.801719	0.85382	0.776084	0.573124	0.586234	0.60324	0.982149	1.11363	1.00339	0.854905	0.877558	0.873999
AT4G34090.2;AT4G34090.1;AT4G34090.3	AT4G34090.2;AT4G34090.1;AT4G34090.3	-1	10	10	10	47.7	47.7	47.7	26.322	0	95.098	8290700000	73	3187	0.207518	0.379007	0.415052	0.428059	0.279779	0.33098	0.363305	0.230133	0.498933	0.504656	0.513257	0.39093
AT4G34110.1;AT2G15500.1;AT1G22760.1	AT4G34110.1	-1	10	9	9	18.1	17	17	68.672	0	57.859	1308000000	79	3189	-0.864046	-0.981294	-0.906795	-1.12603	-1.05892	-1.04721	-0.922748	-0.728111	-0.90514	-1.04918	-0.959809	-0.87987
AT4G34135.1;AT4G34135.2;AT4G34131.1	AT4G34135.1;AT4G34135.2	-1	5	5	5	11.4	11.4	11.4	54.214	0	11.619	545860000	30	3191	-1.57969	-1.42878	-1.39294	-1.59815	-0.887021	-0.891791	-1.14253	-1.35392	-1.14277	-2.2053	-1.12715	-0.653662
AT4G34138.1	AT4G34138.1	-1	8	8	8	18.2	18.2	18.2	54.836	0	40.338	1358800000	49	3192	-0.715134	-0.296747	-0.59622	-0.552369	-0.632752	-0.699599	-0.35536	-0.151329	-0.477598	-0.337413	-0.21691	-0.45434
AT4G34200.1	AT4G34200.1	-1	18	16	14	36.2	32.8	29.7	63.324	0	179.96	16396000000	192	3195	0.645648	0.599309	0.567185	0.572683	0.697141	0.671186	0.235859	0.315255	0.133499	0.527606	0.540404	0.518367
AT4G34230.2;AT4G34230.1	AT4G34230.2;AT4G34230.1	-1	9	9	8	31.7	31.7	27.5	38.716	0	75.19	670760000	53	3196	-1.59595	-1.12994	-1.30117	-1.17311	-1.03405	-1.28221	-1.61506	-0.557028	-0.877721	-1.14188	-0.865511	-1.04447
AT4G34240.4;AT4G34240.1;AT4G34240.2;AT4G34240.3	AT4G34240.4;AT4G34240.1;AT4G34240.2;AT4G34240.3	-1	7	7	7	15.3	15.3	15.3	58.496	0	18.375	1196400000	45	3197	-0.806931	-0.707691	-0.801338	-0.973699	-1.01051	-1.00064	-0.628135	-0.591234	-1.48708	-0.88104	-0.904375	-1.01521
AT4G34350.1	AT4G34350.1	-1	13	13	13	33.5	33.5	33.5	52.78	0	60.216	1268700000	74	3201	-0.578095	-0.916743	-0.786176	-1.10279	-1.01281	-1.02431	-1.46076	-0.985012	-1.16251	-1.23319	-1.05381	-0.859348
AT4G34450.1	AT4G34450.1	-1	39	39	39	57.4	57.4	57.4	98.49	0	323.31	38163000000	302	3203	0.9254	0.83266	0.868359	0.98638	0.935908	0.880959	0.908653	0.911093	0.874106	0.914566	0.928615	0.989159
AT4G34620.1	AT4G34620.1	-1	4	4	4	46.9	46.9	46.9	12.699	0	87.466	4048900000	35	3206	0.159438	0.694929	0.431156	0.526784	-1.30693	0.256624	-1.59655	0.252366	-0.0487777	-1.52418	0.383549	0.363594
AT4G34640.1;AT4G34640.2	AT4G34640.1;AT4G34640.2	-1	8	8	8	24.4	24.4	24.4	47.141	0	61.141	1708600000	31	3207	-0.548051	-0.513362	-0.55841	-0.490035	-0.225048	-0.367579	-1.37622	-0.415061	-0.780365	-0.450056	-0.649304	-1.39073
AT4G34670.1	AT4G34670.1	-1	13	7	7	50.4	32.4	32.4	29.803	0	115.36	5660100000	76	3210	0.028262	0.325105	0.103282	0.0855632	0.234347	0.291624	-0.161042	-0.0244362	-0.289045	0.349431	0.310162	0.339505
AT4G34700.1	AT4G34700.1	-1	9	9	9	73.5	73.5	73.5	13.616	0	70.282	8817700000	75	3211	0.528577	0.584417	0.65042	0.153098	0.470229	0.351106	0.912065	0.972243	0.920358	0.516877	0.293237	0.302946
AT4G34740.1;AT2G16570.1;AT4G38880.1	AT4G34740.1	-1	16	16	16	38	38	38	61.03	0	96.032	6506300000	99	3213	0.158572	0.00924518	0.0898165	-0.129814	-0.113025	-0.0113145	0.0123137	0.255942	0.100061	-0.043506	0.100203	0.0323431
AT4G34830.1	AT4G34830.1	-1	21	21	21	23.4	23.4	23.4	119.77	0	60.94	1446800000	109	3215	-0.768516	-0.854135	-0.985336	-1.13225	-1.08494	-1.05532	-1.02844	-0.687188	-0.767647	-0.799207	-0.841756	-1.01867
AT4G34870.1	AT4G34870.1	-1	5	4	4	37.8	32.6	32.6	18.378	0	47.59	554080000	33	3216	-1.19726	-1.36167	-0.988092	-1.12697	-1.05696	-1.34844	-1.27822	-1.05941	-1.71676	-1.42792	-1.43876	-1.43044
AT4G35000.1;AT4G35970.2;AT4G35970.1;AT3G09640.2;AT3G09640.1	AT4G35000.1	-1	12	12	12	42.2	42.2	42.2	31.571	0	121.58	20820000000	110	3220	1.13307	1.09724	1.09993	1.09243	1.06464	1.08895	1.12842	1.0588	1.12929	1.00013	1.02831	0.957172
AT4G35090.1;AT4G35090.3;AT4G35090.2	AT4G35090.1;AT4G35090.3;AT4G35090.2	-1	24	19	13	61.8	51.4	40.2	56.931	0	227.24	182050000000	305	3221	2.19995	2.19456	2.21792	2.1648	2.15579	2.20016	2.35866	2.32022	2.23678	2.30348	2.28671	2.33045
AT4G35100.1;AT4G35100.2;AT2G16850.1	AT4G35100.1;AT4G35100.2	-1	4	4	3	24.3	24.3	20	29.742	0	127.95	3977500000	55	3222	-0.0424119	0.0418292	-0.0304758	0.44387	0.441491	0.695695	0.195764	0.223923	0.248821	-0.15798	-0.17037	-0.0754518
AT4G35220.1	AT4G35220.1	-1	5	5	5	22.1	22.1	22.1	29.987	0	12.389	413410000	27	3223	-1.10513	-1.08823	-1.15376	-0.995334	-1.46833	-1.01511	-1.56	-1.30554	-1.31825	-1.62158	-1.83081	-1.20237
AT4G35230.1	AT4G35230.1	-1	6	6	6	17.2	17.2	17.2	56.817	0	96.785	853920000	51	3224	-0.933218	-1.1187	-0.922605	-1.08888	-1.42903	-1.13919	-1.25259	-0.928361	-1.01893	-1.16581	-1.12807	-0.984193
AT4G35250.1	AT4G35250.1	-1	12	12	12	43.8	43.8	43.8	43.723	0	135.09	12634000000	102	3225	0.660129	0.795723	0.70302	0.566044	0.408038	0.392761	0.541744	0.644818	0.725099	0.627399	0.616933	0.634285
AT4G35260.1;AT4G35650.1	AT4G35260.1	-1	12	12	8	42.2	42.2	27.5	39.626	0	213.23	60765000000	203	3226	1.72905	1.56117	1.70004	1.43026	1.47923	1.46899	1.66826	1.83201	1.66799	1.5594	1.55244	1.67367
AT4G35310.2;AT4G35310.1;AT2G17290.2;AT2G17290.1	AT4G35310.2;AT4G35310.1	-1	7	7	6	16.5	16.5	14.4	62.127	0	54.021	762890000	38	3228	-0.756081	-0.629332	-1.01814	-1.15113	-0.919864	-1.18666	-0.520758	-0.791981	-0.610096	-1.04976	-0.964492	-2.22348
AT4G35630.1	AT4G35630.1	-1	12	12	5	36	36	19.1	47.359	0	109.61	7004000000	70	3234	0.501477	0.59218	0.40313	0.438024	0.390708	0.366151	0.217827	0.378707	0.082651	0.412785	0.512752	0.412712
AT4G35850.1	AT4G35850.1	-1	16	16	16	44.4	44.4	44.4	50.456	0	164.73	13802000000	175	3239	0.659603	0.631075	0.575781	0.294296	0.469433	0.239474	0.890532	0.811276	0.762021	0.539723	0.519175	0.441397
AT4G35860.1;AT4G35860.2	AT4G35860.1;AT4G35860.2	-1	8	2	2	53.6	16.6	16.6	23.175	0	61.45	866160000	35	3240	-0.874628	-0.66826	-0.567897	-1.51229	-0.720447	-0.808312	-0.510578	-0.626278	-1.23973	-1.0801	-0.735392	-0.763672
AT4G36220.1	AT4G36220.1	-1	16	16	16	33.8	33.8	33.8	58.72	0	78.378	7964800000	89	3246	0.289421	0.481008	0.252134	0.126044	0.120136	0.235293	-0.136122	-0.0339666	0.0311293	0.12314	0.331767	0.23291
AT4G36250.1	AT4G36250.1	-1	21	21	21	42.4	42.4	42.4	53.615	0	112.59	10668000000	138	3247	0.64146	0.611594	0.627039	0.467593	0.436536	0.624167	0.325155	0.508203	0.367222	0.679371	0.695186	0.513312
AT4G36390.1	AT4G36390.1	-1	15	15	15	29.2	29.2	29.2	71.721	0	99.194	1628200000	82	3248	-0.822768	-1.03248	-0.881091	-1.04778	-1.12672	-0.905247	-0.441379	-0.305801	-0.481152	-0.878232	-0.777128	-0.805016
AT4G36400.2;AT4G36400.1	AT4G36400.2;AT4G36400.1	-1	14	14	14	34.7	34.7	34.7	61.445	0	191.22	4450900000	90	3249	0.111117	-0.00197416	0.00225956	-0.336276	-0.281235	-0.237315	0.251466	0.495432	0.382558	-0.142507	0.0258844	0.0232207
AT4G36480.1;AT4G36480.2;AT4G36480.3	AT4G36480.1;AT4G36480.2;AT4G36480.3	-1	6	6	6	13.7	13.7	13.7	53.14	0	21.779	1028500000	31	3251	-0.412162	-1.79291	-0.597152	-0.739663	-0.621907	-0.654903	-1.68482	-1.58481	-0.503318	-0.554159	-1.42037	-0.70478
AT4G36680.1	AT4G36680.1	-1	18	18	18	49.5	49.5	49.5	46.547	0	77.819	4559000000	128	3255	-0.362689	-0.0975549	-0.226189	-0.456594	-0.521378	-0.51866	0.102719	0.195124	0.107696	-0.286237	-0.193727	-0.254113
AT4G36750.1	AT4G36750.1	-1	4	4	4	22.3	22.3	22.3	28.754	0	19.06	233770000	28	3257	-1.62142	-1.6853	-1.36657	-1.64806	-1.66284	-1.45514	-1.32111	-1.57161	-1.66202	-1.53231	-1.62946	-1.66351
AT4G37270.1	AT4G37270.1	-1	8	8	8	16.4	16.4	16.4	88.188	0	19.114	276850000	23	3265	-1.64666	-1.3621	-2.02511	-1.52345	-1.51052	-1.84775	-1.04122	-1.50352	-1.53458	-2.1192	-1.55478	-1.53993
AT4G37330.1	AT4G37330.1	-1	9	9	9	21.3	21.3	21.3	55.622	0	21.793	776160000	43	3267	-0.849714	-0.741547	-0.788162	-1.45742	-1.25404	-1.09476	-2.02506	-1.03648	-1.27481	-1.03945	-0.783471	-0.898837
AT4G37510.1	AT4G37510.1	-1	5	5	5	13.4	13.4	13.4	62.431	0	21.764	465040000	30	3272	-1.28006	-0.935249	-1.20244	-1.26438	-1.42953	-1.0701	-1.1572	-0.99592	-1.19293	-0.821111	-1.02807	-1.03356
AT4G37800.1	AT4G37800.1	-1	7	7	7	34.1	34.1	34.1	33.681	0	41.125	763300000	34	3276	-0.732315	-0.70035	-0.644397	-0.605936	-1.7718	-1.12401	-0.632937	-0.728258	-0.518622	-1.49831	-0.886138	-1.79458
AT4G37910.2;AT4G37910.1	AT4G37910.2;AT4G37910.1	-1	32	30	26	54	52.3	46.9	73.074	0	323.31	78247000000	360	3282	1.59061	1.32984	1.37245	1.34397	1.2839	1.34233	1.86217	1.89642	1.90556	1.39638	1.42586	1.51456
AT4G37930.1	AT4G37930.1	-1	42	42	28	81.4	81.4	63.2	57.4	0	323.31	1614500000000	1815	3285	3.10634	3.02151	2.99801	2.84373	2.85109	2.88637	3.15969	3.14107	3.11189	3.06374	3.09021	2.99904
AT4G37980.1;AT4G37980.2;AT4G37990.1	AT4G37980.1;AT4G37980.2	-1	16	16	16	59.4	59.4	59.4	38.245	0	155.95	21544000000	150	3286	1.09105	1.0606	1.05148	1.02182	0.839023	0.838119	1.17886	1.33308	1.15034	0.939189	0.982867	0.974151
AT4G38220.1;AT4G38220.2	AT4G38220.1;AT4G38220.2	-1	22	22	22	70.9	70.9	70.9	47.739	0	302.2	27339000000	181	3291	1.10116	0.908415	0.856525	0.907918	0.903714	0.85898	0.565445	0.604014	0.36023	0.966191	1.14069	0.88368
AT4G38510.4;AT4G38510.3;AT4G38510.2;AT4G38510.1;AT4G38510.5	AT4G38510.4;AT4G38510.3;AT4G38510.2;AT4G38510.1;AT4G38510.5	-1	20	4	4	56.5	11.1	11.1	54.304	0	8.5273	1106000000	22	3296	-0.437115	-0.660636	-0.8207	-1.91039	-0.608365	-0.648304	-0.595241	-1.53743	-1.01228	-1.36355	-0.599677	-0.525446
AT4G38600.2;AT4G38600.3;AT4G38600.1	AT4G38600.2;AT4G38600.3;AT4G38600.1	-1	15	15	15	11.9	11.9	11.9	193.45	0	60.465	937490000	58	3299	-1.14	-1.25515	-1.02623	-0.86394	-0.597831	-0.192764	-0.814191	-0.536639	-0.586041	-0.838543	-1.10644	-1.0365
AT4G38630.1	AT4G38630.1	-1	7	7	7	23.3	23.3	23.3	40.757	0	48.233	4100000000	60	3300	0.167835	-1.13775	0.186307	0.23554	0.164353	0.174112	0.0623315	0.19197	0.0403328	0.0593427	0.0660617	0.1625
AT4G38970.1;AT4G38970.2	AT4G38970.1;AT4G38970.2	-1	17	17	8	46.7	46.7	27.6	42.987	0	323.31	63289000000	217	3303	1.55229	1.46847	1.4887	1.4624	1.26648	1.3545	1.27813	1.34146	1.30177	1.40018	1.31194	1.40341
AT4G39080.1	AT4G39080.1	-1	20	20	14	30.8	30.8	22.3	92.832	0	173.27	3756600000	66	3305	-1.50349	-1.94912	-1.58813	0.352183	0.750697	0.702712	-0.601972	-0.622389	-0.539127	-1.32958	-1.55844	-1.65625
AT4G39200.2;AT4G39200.1	AT4G39200.2;AT4G39200.1	-1	5	5	1	43	43	12.1	11.925	0	76.064	7389600000	60	3309	0.377366	0.728315	0.703277	0.736068	0.736837	0.671954	0.385916	0.236073	0.223636	0.711963	0.610857	0.751122
AT4G39280.2;AT4G39280.1	AT4G39280.2;AT4G39280.1	-1	11	11	11	28.7	28.7	28.7	55.777	0	36.273	1169400000	35	3313	-0.371688	-0.934296	-0.484056	-0.803529	-0.578155	-1.12142	-1.49449	-1.97038	-1.29377	-0.792738	-0.8257	-0.489599
AT4G39330.1;AT4G39330.2	AT4G39330.1;AT4G39330.2	-1	8	8	8	34.4	34.4	34.4	38.933	0	92.938	1777900000	57	3314	-0.355165	-0.339211	-0.346728	-0.620885	-0.512968	-0.616549	-0.599865	-0.305125	-0.608487	-0.541735	-0.59007	-0.436006
AT4G39460.3;AT4G39460.2;AT4G39460.1;AT1G34065.2;AT1G34065.1	AT4G39460.3;AT4G39460.2;AT4G39460.1	-1	4	4	4	19.4	19.4	19.4	34.861	0	69.057	1429300000	42	3319	-0.285689	-0.453514	-0.191209	-0.583935	-0.585545	-0.823996	-0.42324	-0.649498	-0.546973	-0.4688	-0.42008	-0.405726
AT4G39520.1	AT4G39520.1	-1	10	10	10	35	35	35	41.143	0	57.563	2500900000	59	3321	0.0172792	0.130758	0.136517	-0.20389	-0.0447775	-0.124468	-0.0335876	0.166256	0.0743967	-0.0940994	0.0687268	0.0485436
AT4G39660.1;AT4G39660.2	AT4G39660.1;AT4G39660.2	-1	26	26	26	72.1	72.1	72.1	51.952	0	323.31	26523000000	248	3322	0.837575	0.817406	0.803205	0.507886	0.563088	0.471783	0.948352	1.04134	0.929475	0.72141	0.692903	0.651017
AT4G39690.1	AT4G39690.1	-1	30	30	30	60.5	60.5	60.5	70.552	0	323.31	26163000000	265	3323	0.758973	0.589304	0.643412	0.844491	0.867365	1.05642	1.51948	1.38745	1.45381	1.07787	1.10144	0.961392
AT4G39730.1	AT4G39730.1	-1	4	4	3	27.1	27.1	21.5	20.136	0	38.721	3068600000	27	3325	-1.89417	0.0541175	0.070563	0.143005	-0.0881168	-1.55905	0.0252506	-0.398676	-1.38674	0.323539	0.0637746	0.284069
AT4G39960.2;AT4G39960.1	AT4G39960.2;AT4G39960.1	-1	15	15	11	37.1	37.1	30	48.031	0	149.64	3397600000	82	3331	-0.0772569	0.100723	0.0456677	-0.117696	-0.248572	-0.37079	0.126866	0.0761302	0.0131985	-0.118331	-0.186465	0.0324169
AT4G39980.1	AT4G39980.1	-1	15	13	13	34.5	30.7	30.7	57.978	0	81.334	5492900000	121	3332	-0.0742164	-0.154822	-0.182538	-0.0972954	-0.158656	-0.139497	0.201818	0.27437	0.287096	-0.0578689	-0.189031	-0.0238676
AT5G01410.2;AT5G01410.1	AT5G01410.2;AT5G01410.1	-1	8	4	4	25.9	11.3	11.3	33.216	0	7.5022	760920000	18	3338	-0.555828	-0.729201	-0.702403	-0.732695	-0.952286	-1.03406	-0.416697	-1.60379	-0.675715	-1.50538	-0.963511	-1.31107
AT5G01530.1	AT5G01530.1	-1	8	4	4	32.8	17.6	17.6	31.139	0	23.001	78583000000	52	3340	2.47501	2.15334	2.49932	2.2803	2.32792	2.53487	1.9744	1.88778	1.83042	2.2912	2.21426	2.43952
AT5G01590.1	AT5G01590.1	-1	15	15	15	28.8	28.8	28.8	61.624	0	79.462	2430600000	76	3341	0.0798787	-0.144449	0.0565067	-0.154619	-0.308307	-0.328721	-0.325024	-0.674661	-0.300107	-0.109448	-0.457343	-0.354117
AT5G02450.1	AT5G02450.1	-1	3	3	1	28.7	28.7	10.2	12.189	0	135.36	5358300000	20	3353	0.688542	0.481442	0.833577	0.529924	1.05911	0.902544	-1.04038	-1.49047	-0.108571	0.599868	0.238786	0.766308
AT5G02490.1;AT1G56410.1	AT5G02490.1;AT1G56410.1	-1	18	5	5	38	10.9	10.9	71.386	0	11.374	557500000	31	3354	-0.921796	-1.49822	-1.15854	-0.848793	-1.16208	-1.0234	-1.698	-1.33859	-1.05806	-1.21238	-1.18677	-1.16392
AT5G02500.1;AT5G02500.2	AT5G02500.1;AT5G02500.2	-1	27	25	9	54.5	51.9	22	71.357	0	323.31	44981000000	310	3355	1.03012	0.88758	0.993413	0.887225	0.987313	0.846215	1.07929	1.02343	1.09151	1.09858	1.07841	1.02146
AT5G02740.1;AT5G02740.2	AT5G02740.1;AT5G02740.2	-1	7	7	7	50	50	50	25.224	0	184.35	6702200000	93	3357	0.532635	0.304238	0.549552	0.21313	0.153856	0.168207	0.664948	0.535415	0.432257	0.243607	0.20162	0.329207
AT5G02870.2;AT5G02870.1	AT5G02870.2;AT5G02870.1	-1	16	6	6	42.6	15.8	15.8	44.592	0	137.5	16251000000	54	3359	0.868138	1.03891	0.90742	0.990932	1.03117	1.13929	0.882069	0.709524	0.515551	1.21441	1.18084	1.2179
AT5G02940.1;AT5G02940.2	AT5G02940.1;AT5G02940.2	-1	16	16	14	22.3	22.3	19.4	92.137	0	85.63	3659400000	124	3361	-0.141469	-0.125236	-0.298741	-0.0757972	-0.236444	-0.190517	-0.156549	-0.197299	0.0225824	-0.16477	-0.342693	-0.326403
AT5G02960.1;AT3G09680.1	AT5G02960.1;AT3G09680.1	-1	4	4	4	40.8	40.8	40.8	15.735	0	11.126	15306000000	30	3362	1.36556	1.57496	1.38088	-1.50558	1.40042	1.55608	1.14739	0.990075	1.15171	1.41063	1.217	1.49914
AT5G03160.1	AT5G03160.1	-1	13	13	13	35.9	35.9	35.9	53.689	0	91.478	2507700000	52	3365	0.0297678	-0.0017805	-0.113352	0.00191576	-0.0387736	0.0389792	-1.52514	-1.44885	0.0858701	-0.0192954	-0.0432169	-0.0411992
AT5G03290.1	AT5G03290.1	-1	17	17	9	51.6	51.6	36.6	40.624	0	323.31	92524000000	235	3368	1.73552	1.81142	1.75017	1.58714	1.5084	1.57672	1.80825	1.98855	1.99329	1.71464	1.72383	1.75046
AT5G03540.3;AT5G03540.2;AT5G03540.1	AT5G03540.3;AT5G03540.2;AT5G03540.1	-1	7	7	7	14.2	14.2	14.2	75.674	0	37.572	2147900000	34	3373	0.0379151	0.15612	-1.65576	0.159557	0.00782832	0.117917	0.184741	-0.00577002	-1.16657	0.157985	0.0625044	0.310675
AT5G03650.1	AT5G03650.1	-1	19	17	17	32.3	29.8	29.8	92.59	0	148.41	4845000000	72	3376	-0.0841828	0.00169799	-0.0309841	0.37055	0.389584	0.386781	0.0814376	-0.186468	0.0502836	0.143505	0.454436	0.134668
AT5G03880.1	AT5G03880.1	-1	6	6	6	30.4	30.4	30.4	37.04	0	16.675	1666400000	51	3378	-0.301149	-0.209014	-0.268272	-0.351493	-0.805721	-0.840175	-1.50839	-0.238349	-0.200384	-0.334635	-0.560381	-0.49868
AT5G03940.1	AT5G03940.1	-1	21	21	21	42.4	42.4	42.4	61.232	0	323.31	63080000000	338	3382	1.48067	1.47756	1.38033	1.13206	1.28329	1.12104	1.43231	1.58352	1.4399	1.34507	1.41194	1.28074
AT5G04130.1;AT5G04130.3;AT5G04130.2	AT5G04130.1;AT5G04130.3;AT5G04130.2	-1	19	19	7	31.7	31.7	14.9	81.052	0	137.65	6274100000	153	3383	0.0263365	-0.00902922	-0.094395	-0.169539	-0.0923609	-0.304137	0.290902	0.327483	0.356876	0.0073688	-0.00702966	0.125693
AT5G04140.1;AT5G04140.2	AT5G04140.1;AT5G04140.2	-1	51	51	41	43.2	43.2	36.1	176.75	0	323.31	28624000000	337	3384	0.281197	0.356484	0.334324	0.754406	0.87336	0.87732	0.691173	0.932963	1.02556	0.685602	0.584726	0.659726
AT5G04430.1;AT5G04430.2	AT5G04430.1;AT5G04430.2	-1	10	10	10	39.6	39.6	39.6	33.82	0	84.261	2070800000	69	3389	-0.513854	-0.627552	-0.607642	-0.472016	-0.468916	-0.459521	-0.409358	-0.365538	-0.429729	-0.760062	-0.554532	-0.536317
AT5G04590.1	AT5G04590.1	-1	17	17	17	32.2	32.2	32.2	71.949	0	118.07	22249000000	128	3392	1.11759	0.87305	0.911028	0.709998	0.896994	0.859121	0.880643	0.644017	0.755753	0.859146	1.01593	1.05896
AT5G05200.1	AT5G05200.1	-1	8	8	8	21.7	21.7	21.7	60.314	0	20.362	1045700000	34	3404	-0.617018	-0.468122	-0.722028	-0.639454	-1.14103	-0.713045	-1.42171	-0.214736	-0.23421	-0.561877	-0.506456	-2.02193
AT5G05520.1	AT5G05520.1	-1	20	20	19	50.8	50.8	48.9	58.519	0	240.54	28300000000	187	3406	1.07215	1.10762	0.916752	0.923923	0.835903	0.796877	1.29224	1.33231	1.51845	1.06327	1.01816	0.948696
AT5G05590.1;AT5G05590.3;AT5G05590.4;AT5G05590.2	AT5G05590.1;AT5G05590.3;AT5G05590.4;AT5G05590.2	-1	3	3	1	14.9	14.9	7.3	29.619	0	49.294	830960000	26	3407	-0.430557	-0.573602	-0.516503	-1.36543	-0.809436	-0.98824	-0.805975	-0.508696	-1.14278	-0.577645	-0.803807	-1.47933
AT5G05780.1;AT5G05780.2	AT5G05780.1;AT5G05780.2	-1	10	10	4	34.7	34.7	16.6	34.728	0	82.299	5716500000	61	3412	0.137701	0.229926	0.207112	-0.200442	0.0521384	0.185577	-0.0252308	0.132039	0.0103509	0.17613	0.161201	0.208069
AT5G06060.1;AT2G29350.2;AT2G29350.3;AT2G29290.1;AT2G29350.1	AT5G06060.1	-1	9	9	8	35.2	35.2	30.7	28.292	0	53.171	1625000000	63	3416	-0.665193	-0.612848	-0.468634	-0.746344	-0.616996	-0.929435	-0.629672	-0.481255	-0.629616	-0.656868	-0.626592	-0.483454
AT5G06140.1	AT5G06140.1	-1	13	13	13	34.8	34.8	34.8	46.523	0	23.114	924830000	60	3419	-0.859397	-1.09878	-1.16773	-1.33368	-1.11704	-1.24013	-1.04916	-1.22392	-1.15526	-1.10141	-0.869237	-0.999294
AT5G06220.1;AT5G06220.3;AT5G06220.2	AT5G06220.1;AT5G06220.3;AT5G06220.2	-1	10	10	10	15.6	15.6	15.6	92.406	0	97.356	721690000	60	3421	-1.0906	-1.13141	-1.25344	-1.18816	-1.46611	-1.22022	-1.05314	-0.943811	-0.852791	-1.37937	-1.23559	-1.27794
AT5G06290.1;AT5G06290.2	AT5G06290.1;AT5G06290.2	-1	8	3	3	48	20.5	20.5	29.78	0	61.616	3261500000	32	3423	0.131728	0.279312	0.131159	0.353063	0.253481	0.203165	0.323079	-1.28672	0.415714	0.214946	0.315508	0.21791
AT5G06460.1	AT5G06460.1	-1	11	9	9	14.5	11.8	11.8	119.62	0	20.478	351470000	31	3426	-1.41336	-1.24765	-1.51085	-1.45044	-0.750818	-1.44773	-1.44951	-1.17287	-1.07807	-1.84091	-1.89087	-1.4164
AT5G06580.1	AT5G06580.1	-1	7	7	7	18	18	18	62.175	0	28.917	6671900000	45	3428	1.02545	0.928677	1.00035	0.590341	0.946781	0.653129	1.07881	1.20642	1.00304	-2.03595	0.881685	0.671521
AT5G06680.1	AT5G06680.1	-1	6	6	6	8.8	8.8	8.8	94.646	0	21.027	233070000	25	3432	-1.3379	-1.60007	-1.78698	-1.89034	-1.44178	-1.6136	-1.42938	-1.47527	-1.80643	-1.53602	-1.55119	-1.65042
AT5G06970.1	AT5G06970.1	-1	8	8	8	9.3	9.3	9.3	124.52	0	41.724	372780000	28	3435	-1.48415	-1.48821	-1.26166	-1.17238	-1.34114	-1.51989	-1.36467	-1.02214	-1.40573	-1.54272	-1.82281	-1.50093
AT5G07320.1	AT5G07320.1	-1	7	7	7	19	19	19	53.969	0	17.981	800540000	43	3440	-0.915419	-0.595427	-1.0803	-1.91342	-2.17771	-1.23363	-0.538981	-0.277164	-0.736347	-0.92056	-0.883739	-0.948799
AT5G07340.1;AT5G07340.2	AT5G07340.1;AT5G07340.2	-1	18	14	13	38.9	30.6	29.3	60.489	0	116.28	5049500000	73	3441	0.299778	0.206703	0.146506	0.292501	0.237382	0.248492	-0.0195854	-0.0333168	0.197464	0.375063	0.362561	0.268014
AT5G07350.1;AT5G07350.2	AT5G07350.1;AT5G07350.2	-1	27	18	18	38.3	28.8	28.8	108.23	0	105.05	3008500000	108	3442	-0.455039	-0.671393	-0.472675	-0.385229	-0.347051	-0.326289	-0.500542	-0.397406	-0.65357	-0.402479	-0.446498	-0.428209
AT5G07440.1;AT5G07440.2;AT5G07440.3	AT5G07440.1;AT5G07440.2;AT5G07440.3	-1	22	22	15	69.6	69.6	53	44.699	0	313.61	90045000000	222	3443	1.45603	1.42918	1.44504	1.19788	1.38193	1.32911	1.68589	1.74604	1.78248	1.50241	1.56078	1.45331
AT5G08060.1	AT5G08060.1	-1	7	7	7	72.5	72.5	72.5	15.038	0	60.02	4194500000	59	3449	0.379371	0.438437	0.40521	0.406662	0.331328	0.286585	0.908012	0.703942	0.756091	0.300572	0.374967	0.278268
AT5G08280.1	AT5G08280.1	-1	7	7	7	20.9	20.9	20.9	41.043	0	16.673	2797400000	47	3454	0.393368	-0.0529232	0.228361	-0.108348	-0.195585	-0.293771	-0.0616546	-0.0255789	0.0424814	-0.09463	-0.131747	-0.11209
AT5G08300.1	AT5G08300.1	-1	10	10	5	34	34	17.6	36.151	0	98.782	21538000000	107	3455	0.965161	0.828886	1.05516	0.7335	0.859494	0.863191	1.05343	1.19187	0.990197	0.680364	0.804696	0.928766
AT5G08530.1	AT5G08530.1	-1	24	24	24	58.4	58.4	58.4	53.449	0	323.31	106500000000	322	3459	1.82597	1.70394	1.77602	1.67387	1.79163	1.74269	1.91805	2.05669	2.01956	1.80622	1.78268	1.69952
AT5G08540.1	AT5G08540.1	-1	10	10	10	39.9	39.9	39.9	38.655	0	104.93	6627200000	99	3460	0.386472	0.50986	0.407262	0.215421	0.335426	0.196576	0.225679	0.243571	0.316457	0.166696	0.309185	0.278752
AT5G08610.1	AT5G08610.1	-1	14	14	10	27.1	27.1	20.4	94.185	0	219	1509200000	122	3465	-0.820255	-0.825318	-0.887985	-0.998588	-0.960889	-1.061	-0.408403	-0.384317	-0.401519	-0.66049	-0.905963	-0.872612
AT5G08650.1;AT5G08650.2	AT5G08650.1;AT5G08650.2	-1	19	19	18	33.3	33.3	31.6	75.436	0	82.84	7572400000	123	3467	0.134657	0.181757	-0.021319	0.0860628	0.0480368	0.18189	0.228769	0.473181	0.37633	-0.0773171	-0.0623054	-0.0638388
AT5G08670.1;AT5G08690.1;AT5G08680.1	AT5G08670.1;AT5G08690.1;AT5G08680.1	-1	32	31	31	74.8	72.8	72.8	59.63	0	323.31	1389100000000	1408	3468	3.35878	3.19139	3.20215	3.19151	3.15364	3.18386	3.34543	3.32404	3.42073	3.31296	3.29762	3.29554
AT5G08740.1	AT5G08740.1	-1	11	11	11	27.9	27.9	27.9	57.018	0	94.673	1243100000	55	3470	-0.686786	-0.548748	-0.577729	-0.798629	-0.886605	-0.785705	-1.38185	-0.472928	-0.424655	-0.651455	-0.64999	-0.655334
AT5G09420.1	AT5G09420.1	-1	10	10	10	18.2	18.2	18.2	65.911	0	28.523	578340000	50	3477	-1.34069	-0.950373	-1.3873	-1.41124	-1.47441	-1.41481	-0.508825	-0.183134	-0.537587	-1.73181	-1.33834	-1.17005
AT5G09510.1;AT1G04270.2;AT1G04270.1;AT5G09510.2;AT5G43640.1;AT5G09500.1	AT5G09510.1;AT1G04270.2;AT1G04270.1;AT5G09510.2	-1	6	6	6	65.1	65.1	65.1	17.072	0	119.24	9763600000	40	3480	0.880739	0.997957	0.964652	1.14669	0.970448	1.06969	-1.54726	-1.20162	-1.497	1.10935	0.875338	0.928969
AT5G09590.1;AT4G32208.1	AT5G09590.1	-1	32	26	26	53.1	46	46	72.99	0	323.31	61620000000	346	3481	1.65694	1.43039	1.53245	1.23734	1.30706	1.31086	1.89924	1.78741	1.89177	1.45512	1.49951	1.50699
AT5G09660.2;AT5G09660.1;AT5G09660.5;AT5G09660.3;AT5G09660.4	AT5G09660.2;AT5G09660.1;AT5G09660.5;AT5G09660.3;AT5G09660.4	-1	14	14	13	69.7	69.7	66.1	34.975	0	323.31	52065000000	203	3483	1.5132	1.65287	1.67325	1.45446	1.33981	1.31524	1.4434	1.52781	1.52595	1.54777	1.64725	1.57213
AT5G09810.1	AT5G09810.1	-1	19	12	5	63.7	43.5	15.6	41.735	0	200.23	48816000000	208	3485	1.24114	1.29986	1.09567	1.21569	1.26135	1.28871	1.564	1.46388	1.41791	1.45906	1.54314	1.49387
AT5G09840.1	AT5G09840.1	-1	12	12	12	16.6	16.6	16.6	102.37	0	50.53	614030000	43	3487	-0.780208	-0.958677	-0.966281	-1.19218	-1.07275	-1.84412	-0.573789	-0.816956	-0.498717	-1.15302	-1.23554	-1.62421
AT5G09900.2;AT5G09900.1;AT5G64760.3;AT5G64760.2;AT5G64760.1	AT5G09900.2;AT5G09900.1;AT5G64760.3;AT5G64760.2;AT5G64760.1	-1	18	18	5	44.6	44.6	14.3	50.85	0	163.9	18254000000	148	3489	0.689715	0.88092	0.634338	0.530567	0.680825	0.597522	0.538291	0.748127	0.595199	0.74207	0.760041	0.621095
AT5G10010.1	AT5G10010.1	-1	4	4	4	12.9	12.9	12.9	50.516	0	18.848	299090000	34	3491	-1.32519	-1.52053	-1.55531	-1.61991	-1.56577	-1.48224	-1.87986	-1.68311	-1.58575	-1.35907	-1.46977	-1.44881
AT5G10360.1;AT5G10360.2	AT5G10360.1;AT5G10360.2	-1	11	3	3	39.4	12.4	12.4	28.162	0	63.869	10862000000	35	3495	0.482587	0.72191	0.84022	0.829206	0.634296	1.02657	-1.8337	-1.83714	0.301922	-1.50306	0.586633	0.911339
AT5G10450.2;AT5G10450.1;AT5G10450.3;AT5G10450.4	AT5G10450.2;AT5G10450.1;AT5G10450.3;AT5G10450.4	-1	13	10	7	53.3	43.1	28.9	27.718	0	141.76	7973100000	96	3496	0.522685	0.35213	0.449162	0.381014	0.458876	0.574627	0.243609	0.0113054	-0.0780373	0.448823	0.449343	0.50106
AT5G10470.1;AT5G10470.2	AT5G10470.1;AT5G10470.2	-1	32	32	28	40.9	40.9	37.9	141.03	0	323.31	11105000000	267	3498	0.306288	0.286633	0.215258	0.361528	0.399983	0.343893	0.65685	0.622317	0.753367	0.36308	0.270382	0.276409
AT5G10730.1	AT5G10730.1	-1	11	11	11	58.9	58.9	58.9	31.044	0	45.365	5092900000	59	3501	-0.226874	0.165893	0.0161636	-0.324595	-0.422517	-0.112759	0.584546	0.508222	0.60558	-0.323509	-0.0399163	-0.169899
AT5G10860.1	AT5G10860.1	-1	9	9	9	56.3	56.3	56.3	22.729	0	191.73	17586000000	172	3504	1.05888	1.15586	1.16215	1.08761	0.969947	0.941825	1.31423	1.35433	1.25114	0.875684	1.13161	0.998536
AT5G11200.1;AT5G11170.1;AT5G11200.3;AT5G11200.2;AT5G11170.2	AT5G11200.1;AT5G11170.1;AT5G11200.3;AT5G11200.2;AT5G11170.2	-1	14	14	14	49.4	49.4	49.4	48.337	0	121.84	6060800000	140	3508	0.0530473	0.051843	-0.055117	-0.0707146	-0.061813	-0.253993	-0.0726172	0.0481409	-0.015737	-0.0441221	0.00207733	0.0652017
AT5G11490.3;AT5G11490.1;AT5G11490.2	AT5G11490.3;AT5G11490.1;AT5G11490.2	-1	10	10	10	17.8	17.8	17.8	88.51	0	29.107	1147200000	52	3511	-0.686953	-0.876672	-0.653928	-0.544457	-0.564682	-0.916844	-0.748746	-0.875033	-0.71579	-0.663754	-0.694145	-0.579782
AT5G11560.1	AT5G11560.1	-1	26	26	26	32.9	32.9	32.9	108.87	0	189.62	6350600000	122	3513	-1.81137	-1.37972	-1.47823	0.71384	0.477107	0.647909	-0.838023	-1.62404	-0.745663	-1.08453	-1.66356	-1.18144
AT5G11770.1	AT5G11770.1	-1	9	9	9	34.4	34.4	34.4	24.044	0	91.429	13009000000	131	3518	1.02579	0.922084	1.11648	0.864277	0.672249	0.517544	1.0229	1.16772	1.05704	0.70717	0.831104	0.688827
AT5G11880.1	AT5G11880.1	-1	19	19	5	48.3	48.3	13.3	54.163	0	303.4	34236000000	194	3519	1.24973	1.16325	1.09936	1.10533	1.12419	0.965715	1.10812	1.13432	1.05112	1.1942	1.23673	1.19618
AT5G12040.1;AT5G12040.2	AT5G12040.1;AT5G12040.2	-1	8	8	8	26.8	26.8	26.8	40.33	0	108.4	1187000000	37	3522	-0.766585	-0.60618	-0.798973	-0.874783	-0.860727	-0.680486	-1.64226	-0.615158	-1.65384	-0.761288	-0.801352	-0.833593
AT5G12200.1	AT5G12200.1	-1	8	8	8	18.8	18.8	18.8	57.991	0	15.836	790670000	26	3523	-0.582023	-0.636281	-1.95718	-1.14511	-0.787285	-0.830321	-1.3098	-1.02799	-1.22394	-0.925679	-0.881103	-0.838186
AT5G12250.1	AT5G12250.1	-1	27	8	7	77.5	29	24.9	50.585	0	136.9	13744000000	70	3524	1.03961	1.03257	0.922693	0.951505	0.855184	0.910376	0.769376	0.802846	0.8441	1.08053	1.00767	1.14171
AT5G12290.4;AT5G12290.1;AT5G12290.3;AT5G12290.2	AT5G12290.4;AT5G12290.1;AT5G12290.3;AT5G12290.2	-1	19	19	19	44.9	44.9	44.9	68.893	0	145.01	4970300000	119	3525	0.214592	0.072511	0.0904674	-0.293191	-0.205582	-0.166543	0.523798	0.394572	0.380363	-0.135465	0.0668698	-0.0325378
AT5G12370.3;AT5G12370.2;AT5G12370.1	AT5G12370.3;AT5G12370.2;AT5G12370.1	-1	18	18	18	26.6	26.6	26.6	89.036	0	49.668	1253500000	56	3526	-0.72912	-0.958309	-0.73515	-0.868501	-0.49814	-0.749619	-0.762625	-0.952977	-0.597259	-0.791097	-0.699029	-0.711803
AT5G12470.1	AT5G12470.1	-1	9	9	9	30.1	30.1	30.1	41.323	0	41.337	4509100000	75	3528	-0.0614154	0.148951	-0.232001	-0.12314	0.0430394	0.146609	0.00214954	0.181269	0.0320353	-0.124457	-0.158277	-0.0984949
AT5G12860.2;AT5G12860.1	AT5G12860.2;AT5G12860.1	-1	4	4	4	9	9	9	59.026	0	13.821	10099000000	37	3529	-0.0606823	-0.0292998	0.0473021	1.68623	1.74689	1.85077	0.509171	0.716198	0.955863	-1.57264	0.0353304	0.375786
AT5G13030.1	AT5G13030.1	-1	21	21	21	40.3	40.3	40.3	71.097	0	171.03	7935900000	124	3533	0.186815	-0.0704271	0.00251977	-0.0196467	-0.110747	-0.0164304	-0.0702726	-0.02366	-0.15924	0.0940721	-0.0155082	0.125087
AT5G13120.2;AT5G13120.1	AT5G13120.2;AT5G13120.1	-1	5	5	5	25.5	25.5	25.5	27.879	0	10.908	1159200000	33	3535	-0.295853	-0.175579	-0.236527	-0.198826	-0.219473	-0.409588	-1.08146	-0.749115	-1.46308	-0.281093	-0.309317	-1.67316
AT5G13280.1	AT5G13280.1	-1	15	13	12	32.3	28.3	26.4	62.297	0	40.576	2134700000	74	3536	-0.506366	-0.350339	-0.533497	-0.390683	-0.469259	-0.663135	-0.16138	-0.146224	-0.262816	-0.534207	-0.662358	-0.428362
AT5G13420.1	AT5G13420.1	-1	7	7	7	18.9	18.9	18.9	47.698	0	14.647	436440000	31	3538	-1.06735	-1.11552	-1.36857	-0.834868	-1.38846	-1.32293	-0.899689	-1.80759	-1.5569	-1.18173	-1.23192	-1.20055
AT5G13430.1;AT5G13440.1	AT5G13430.1;AT5G13440.1	-1	9	9	9	33.8	33.8	33.8	29.607	0	134.07	43795000000	84	3539	1.27093	1.50216	1.37652	1.15939	1.1498	1.1383	1.6428	1.75354	1.66189	1.40679	1.38319	1.32058
AT5G13450.1;AT5G13450.2	AT5G13450.1;AT5G13450.2	-1	15	15	15	60.1	60.1	60.1	26.321	0	323.31	70184000000	280	3540	1.96536	2.02362	2.01741	1.77135	1.92625	1.68746	2.09119	1.97121	2.08648	1.78406	1.9491	1.84919
AT5G13490.2;AT5G13490.1	AT5G13490.2;AT5G13490.1	-1	21	10	9	52.5	26.2	22.9	41.745	0	57.866	45261000000	127	3541	1.76454	1.87268	1.84973	2.03329	2.06172	1.98799	2.18311	2.24892	2.28795	1.74811	1.92051	1.72171
AT5G13510.1	AT5G13510.1	-1	8	8	8	45	45	45	24.736	0	129.15	20911000000	86	3542	0.906106	0.971268	1.02286	1.03978	1.03644	0.966686	0.611361	0.560466	0.422339	0.862939	1.05369	1.00112
AT5G13560.1	AT5G13560.1	-1	19	19	19	36.1	36.1	36.1	76.65	0	178.76	3437000000	95	3545	-0.554814	-0.611448	-0.715867	-0.518909	-0.747808	-0.53545	-0.0674999	-0.341241	-0.186077	-0.485002	-0.4792	-0.476739
AT5G13630.1;AT5G13630.2	AT5G13630.1;AT5G13630.2	-1	50	50	50	46.1	46.1	46.1	153.57	0	323.31	23491000000	345	3547	0.514022	0.552056	0.495337	0.693531	0.725147	0.766187	0.792189	0.792677	0.796929	0.640434	0.663017	0.631915
AT5G13640.1;AT5G13640.2;AT5G13640.3	AT5G13640.1;AT5G13640.2;AT5G13640.3	-1	15	15	15	36.4	36.4	36.4	74.156	0	118.96	6554200000	95	3548	0.160582	0.162373	0.0722705	0.273808	0.249927	0.400623	-0.242228	-0.0322982	-0.0693233	0.273202	0.226431	0.213806
AT5G13650.1;AT5G13650.2	AT5G13650.1;AT5G13650.2	-1	23	23	23	47.1	47.1	47.1	74.314	0	268.67	11917000000	194	3549	0.171674	0.0579029	0.319936	0.577652	0.73288	0.771795	0.842371	0.869301	0.837896	0.237602	0.104031	0.173085
AT5G13710.2;AT5G13710.1	AT5G13710.2;AT5G13710.1	-1	10	10	10	39.3	39.3	39.3	38.268	0	152.27	5190300000	58	3551	0.0119699	0.175957	0.169106	0.182776	0.184135	0.0127717	-0.50231	-0.31476	-0.211014	0.105189	0.186384	0.289395
AT5G13850.1	AT5G13850.1	-1	6	6	3	52.9	52.9	34.3	22.057	0	47.267	2660300000	60	3554	-0.359072	-0.469911	-0.259804	-0.149106	-0.100973	-0.0651366	-0.462064	-0.65813	-0.272673	-0.208408	-0.13005	-0.136023
AT5G14030.4;AT5G14030.3;AT5G14030.2;AT5G14030.1;AT5G14030.5	AT5G14030.4;AT5G14030.3;AT5G14030.2;AT5G14030.1;AT5G14030.5	-1	5	5	5	45.6	45.6	45.6	21.104	0	20.219	9431900000	49	3557	1.07295	1.32177	1.20585	-1.78523	1.23333	1.08573	0.958739	0.818774	-1.2265	1.24981	1.24142	1.08294
AT5G14040.1	AT5G14040.1	-1	17	17	16	44	44	41.6	40.089	0	249.28	147630000000	281	3558	1.78864	1.9843	1.77032	2.12488	2.33774	2.1873	2.19242	2.15023	2.16734	1.5516	1.77769	1.77724
AT5G14060.1;AT5G14060.2;AT5G14060.3	AT5G14060.1;AT5G14060.2;AT5G14060.3	-1	16	16	11	34.6	34.6	24.3	59.604	0	73.551	2465900000	85	3559	-0.413485	-0.4476	-0.448318	-0.50313	-0.5184	-0.57792	-0.502447	-0.639762	-0.772274	-0.596846	-0.584291	-0.501118
AT5G14220.2;AT5G14220.1;AT5G14220.4;AT5G14220.5;AT5G14220.3	AT5G14220.2;AT5G14220.1;AT5G14220.4;AT5G14220.5;AT5G14220.3	-1	11	11	11	30.8	30.8	30.8	52.218	0	47.968	2109500000	78	3565	-0.522049	-0.344957	-0.488538	-0.771626	-0.672704	-0.687427	-0.60106	-0.395952	-0.516807	-0.551476	-0.717388	-0.435388
AT5G14250.1;AT5G14250.2	AT5G14250.1;AT5G14250.2	-1	7	7	7	20	20	20	47.74	0	28.592	503180000	34	3566	-1.28625	-1.42438	-1.30802	-1.30565	-1.38474	-1.49377	-1.87756	-1.39727	-1.51843	-1.43929	-1.22519	-1.03424
AT5G14260.3;AT5G14260.2;AT5G14260.1;AT5G14260.4	AT5G14260.3;AT5G14260.2;AT5G14260.1;AT5G14260.4	-1	8	8	8	19.5	19.5	19.5	57.585	0	54.772	1639700000	65	3567	-0.171615	-0.548996	-0.282041	-0.559586	-0.524126	-0.351371	-0.332024	-0.504794	-0.326226	-0.562662	-0.562003	-0.42608
AT5G14320.1;AT5G14320.2	AT5G14320.1;AT5G14320.2	-1	10	10	10	43.8	43.8	43.8	19.096	0	20.255	8141100000	86	3568	0.589009	0.650584	0.724203	0.60737	0.554497	0.626205	0.278887	0.267444	0.312361	0.560441	0.277285	0.607204
AT5G14580.1	AT5G14580.1	-1	17	17	17	20.6	20.6	20.6	107.77	0	50.958	848960000	69	3572	-1.53843	-1.86264	-1.58539	-1.39354	-1.50054	-1.12536	-0.154258	-0.752801	-0.348959	-1.2236	-1.40283	-1.29984
AT5G14590.1	AT5G14590.1	-1	19	15	15	45.8	38.1	38.1	54.195	0	74.042	4293000000	119	3573	-0.0697476	-0.0117783	-0.195563	-0.500351	-0.482561	-0.668137	-0.121718	0.373309	0.188642	-0.236295	-0.363255	-0.273143
AT5G14740.9;AT5G14740.8;AT5G14740.7;AT5G14740.6;AT5G14740.2;AT5G14740.1;AT5G14740.5;AT5G14740.4;AT5G14740.3	AT5G14740.9;AT5G14740.8;AT5G14740.7;AT5G14740.6;AT5G14740.2;AT5G14740.1;AT5G14740.5;AT5G14740.4;AT5G14740.3	-1	15	8	8	68	33.2	33.2	28.344	0	275.85	29408000000	214	3575	1.24672	1.17686	1.38019	1.04324	1.03584	1.13558	1.33036	1.16972	1.25867	1.15142	1.17671	1.19083
AT5G14780.1;AT5G14780.3;AT5G14780.2	AT5G14780.1;AT5G14780.3;AT5G14780.2	-1	23	23	23	64.1	64.1	64.1	42.409	0	227.33	98105000000	263	3576	1.78248	1.67432	1.71183	1.67544	1.62832	1.70102	1.98039	1.99914	2.02777	1.98707	2.00826	1.84282
AT5G14950.1	AT5G14950.1	-1	13	13	13	13.4	13.4	13.4	134.72	0	38.513	692150000	48	3579	-1.43794	-1.90394	-1.32274	-0.884151	-0.950335	-0.84605	-1.8642	-0.899877	-0.60661	-1.15951	-1.02096	-1.1375
AT5G15090.2;AT5G15090.1	AT5G15090.2;AT5G15090.1	-1	16	12	12	64.2	59.5	59.5	29.21	0	323.31	168380000000	655	3580	2.17733	2.16022	2.2051	2.1524	2.01322	2.06252	2.43839	2.41895	2.36231	2.10703	2.20107	2.2625
AT5G15200.1;AT5G15200.2;AT5G39850.1	AT5G15200.1;AT5G15200.2	-1	13	13	13	57.6	57.6	57.6	23.036	0	122.31	35079000000	87	3581	1.19503	1.65041	1.40682	1.43756	1.57872	1.62636	0.92442	0.791777	0.819272	1.62025	1.20921	1.40736
AT5G15320.2;AT5G15320.1	AT5G15320.2;AT5G15320.1	-1	2	2	2	64	64	64	5.2622	0	39.528	2089500000	34	3583	-1.00029	0.0636962	-0.158801	-0.412771	-0.263771	-0.489104	0.274101	0.414538	0.296136	-0.230539	-1.45918	-0.307163
AT5G15450.1;AT4G14670.1;AT1G74310.2;AT1G74310.1	AT5G15450.1	-1	38	38	37	50.2	50.2	49.2	108.94	0	271.22	21536000000	309	3587	0.758872	0.578486	0.611814	0.619983	0.55767	0.540002	0.798475	0.693598	0.772891	0.656036	0.653911	0.738722
AT5G15610.2;AT5G15610.1	AT5G15610.2;AT5G15610.1	-1	11	10	10	33.7	32	32	46.418	0	132.92	1309100000	45	3589	-0.0928969	-0.336578	-0.108583	-0.278863	-1.26839	-0.367956	-0.504338	-0.0521014	-0.5623	-0.48945	-0.317928	-0.170097
AT5G15640.1;AT5G15640.2	AT5G15640.1;AT5G15640.2	-1	6	6	6	21.7	21.7	21.7	34.726	0	23.418	1303600000	44	3590	-0.862334	-0.843715	-0.848807	-0.686641	-0.767762	-0.531151	-0.366983	-0.24701	-0.340396	-1.23619	-0.997591	-0.911671
AT5G15910.1;AT5G15910.2	AT5G15910.1;AT5G15910.2	-1	8	8	8	41.6	41.6	41.6	28.826	0	132.39	9040300000	105	3593	0.4546	0.727652	0.68648	0.304168	0.349832	0.267051	0.758854	0.713572	0.794034	0.465606	0.459823	0.420725
AT5G15980.1	AT5G15980.1	-1	18	18	18	27.4	27.4	27.4	75.298	0	95.808	2997800000	106	3594	-0.309987	-0.455856	-0.450792	-0.740264	-0.755254	-0.585986	-0.118287	-0.11075	-0.180398	-0.466287	-0.386909	-0.48001
AT5G16050.2;AT5G16050.1	AT5G16050.2;AT5G16050.1	-1	13	9	4	57.8	44.8	23.9	30.182	0	160.98	3683700000	70	3596	-0.177237	0.202224	-0.0569454	0.125855	-0.151785	-0.240032	-0.262935	-0.121112	0.0743967	-0.114171	-0.0551934	0.0870257
AT5G16070.1	AT5G16070.1	-1	21	7	7	57.4	21.3	21.3	58.927	0	236.76	2305000000	43	3597	-0.212327	-0.238599	-0.335889	-1.75127	-0.678061	-0.501189	-0.0101716	0.15175	-0.211923	-0.212925	-0.426949	-0.246404
AT5G16130.1	AT5G16130.1	-1	10	10	7	57.9	57.9	47.9	22.06	0	123.1	12867000000	75	3599	0.493993	0.776074	0.654104	0.585609	0.786242	0.671015	0.326164	0.427385	0.0673957	0.667832	0.687038	0.689669
AT5G16290.2;AT5G16290.1	AT5G16290.2;AT5G16290.1	-1	11	11	11	23.3	23.3	23.3	52.33	0	58.316	949610000	36	3603	-0.649557	-1.05756	-0.687797	-0.808121	-1.18276	-0.904083	-1.57255	-1.26438	-1.12361	-1.20704	-1.53133	-2.01898
AT5G16300.3;AT5G16300.4;AT5G16300.1;AT5G16300.2	AT5G16300.3;AT5G16300.4;AT5G16300.1;AT5G16300.2	-1	12	12	12	15	15	15	114.86	0	28.883	237890000	48	3604	-1.75271	-1.78447	-1.79531	-1.63924	-1.67333	-1.70334	-1.5698	-1.94196	-1.34357	-1.63923	-1.60986	-1.92133
AT5G16620.1	AT5G16620.1	-1	7	7	7	23.3	23.3	23.3	48.903	0	80.877	1101600000	39	3607	-1.28269	-0.813711	-0.20446	-0.586712	-0.740186	-0.571425	-1.1382	-0.603441	-1.44564	-0.489782	-0.697609	-0.191402
AT5G16660.2;AT5G16660.1	AT5G16660.2;AT5G16660.1	-1	5	5	5	36.7	36.7	36.7	17.858	0	65.016	1728300000	36	3608	-0.0449737	-0.366827	-0.217931	-0.253532	-0.278872	-0.157876	-0.443855	-1.24303	-0.675829	-0.374002	-0.192899	-0.149494
AT5G16715.1	AT5G16715.1	-1	33	33	33	37.5	37.5	37.5	110.63	0	200.61	13263000000	217	3610	0.304871	0.340198	0.249355	0.105229	0.29541	0.296652	0.204557	0.345003	0.189507	0.306172	0.364656	0.20993
AT5G16930.1	AT5G16930.1	-1	22	19	14	37	33.1	22.5	70.992	0	82.279	3081800000	101	3613	-0.0602089	-0.409987	-0.0709634	-0.635766	-0.462133	-0.694538	0.241717	0.173842	0.0426028	-0.179208	-0.330767	-0.390587
AT5G16970.1;AT5G17000.1;AT5G16980.3;AT5G16980.1;AT5G17000.2;AT5G16980.2;AT5G16960.2;AT5G16960.1;AT1G26320.2;AT3G03080.1;AT1G26320.1;AT1G65560.1	AT5G16970.1	-1	11	11	6	43.8	43.8	26.7	38.133	0	22.472	922540000	54	3615	-0.892152	-0.833292	-0.903608	-1.11302	-1.08699	-0.666151	-0.849991	-0.594939	-1.35846	-0.870777	-0.731137	-0.990566
AT5G17020.2;AT5G17020.1	AT5G17020.2;AT5G17020.1	-1	26	26	16	30.7	30.7	20.7	121.47	0	273.4	5248400000	148	3617	-0.449909	-0.371162	-0.441213	0.0216144	0.0881678	-0.00860114	-0.132881	0.0799095	0.0632199	-0.311587	-0.250326	-0.278015
AT5G17170.1;AT5G17170.2	AT5G17170.1;AT5G17170.2	-1	7	7	7	39.1	39.1	39.1	28.458	0	223.71	4750800000	72	3618	0.00455209	-0.0469035	0.232488	-0.088134	-0.0682314	-0.12203	0.16186	0.112685	0.0180974	-0.054604	-0.234619	0.0112913
AT5G17770.1	AT5G17770.1	-1	12	12	12	58.4	58.4	58.4	31.49	0	170.24	28956000000	117	3629	1.49239	1.38368	1.63505	1.40977	1.36557	1.347	1.54758	1.46059	1.49412	1.44128	1.42596	1.30728
AT5G17790.1	AT5G17790.1	-1	6	6	6	12.8	12.8	12.8	85.944	0	66.261	359250000	51	3630	-1.29573	-1.58241	-1.72411	-1.51775	-1.72457	-1.46506	-1.02007	-1.29289	-0.943251	-1.48994	-1.57758	-1.66948
AT5G17920.1;AT5G17920.2;AT2G43800.1	AT5G17920.1;AT5G17920.2	-1	44	44	21	67.1	67.1	35.4	84.356	0	323.31	607310000000	813	3631	2.53179	2.48539	2.38804	2.28671	2.39874	2.32538	2.30579	2.37213	2.36482	2.50098	2.4776	2.49177
AT5G17990.1	AT5G17990.1	-1	12	12	12	37.4	37.4	37.4	46.52	0	212.73	11797000000	123	3632	0.821493	0.789934	0.797199	0.62131	0.721172	0.603585	1.00512	0.835056	0.816205	0.674256	0.817144	0.708186
AT5G18170.1	AT5G18170.1	-1	20	15	13	54.7	43.6	38.9	44.524	0	144.23	31137000000	169	3634	0.955582	0.958024	0.990171	0.767546	0.791404	0.633018	1.25011	1.17673	1.13333	0.913461	0.983116	0.956643
AT5G18380.3;AT5G18380.2;AT5G18380.1;AT3G04230.1	AT5G18380.3;AT5G18380.2;AT5G18380.1	-1	7	7	1	55.4	55.4	7.2	16.054	0	67.178	30022000000	56	3637	1.36904	1.72602	1.62347	1.66626	1.72715	1.83976	1.02021	1.17716	1.08629	1.6429	1.63745	1.79337
AT5G18420.3;AT5G18420.1;AT5G18420.2;AT5G18420.4	AT5G18420.3;AT5G18420.1;AT5G18420.2;AT5G18420.4	-1	7	7	7	23.5	23.5	23.5	50.074	0	28.678	721640000	39	3640	-1.03836	-0.661743	-0.868537	-0.851	-0.729466	-0.679877	-1.32688	-1.46138	-0.722027	-0.698524	-0.706138	-0.872725
AT5G18570.1	AT5G18570.1	-1	8	8	8	15	15	15	75.647	0	33.506	412570000	37	3642	-1.34102	-1.2368	-1.34807	-1.31752	-1.80698	-1.36103	-1.09821	-1.25983	-1.02861	-1.10951	-1.31078	-1.38882
AT5G18660.1	AT5G18660.1	-1	10	10	10	31.4	31.4	31.4	45.892	0	112.44	10210000000	90	3643	0.679209	0.651995	0.674768	0.325988	0.565789	0.537387	0.225467	0.39974	0.270901	0.465237	0.529117	0.489584
AT5G18900.1	AT5G18900.1	-1	4	4	4	16.1	16.1	16.1	33.06	0	25.844	489420000	33	3645	-1.01362	-1.0949	-0.980934	-1.05692	-1.13412	-1.26304	-1.03127	-1.45842	-1.09418	-1.1474	-1.15911	-1.02171
AT5G19220.1;AT1G27680.1	AT5G19220.1	-1	17	17	16	37	37	35.1	57.673	0	99.331	4737400000	132	3648	0.17404	0.283724	0.107921	-0.404784	-0.256292	-0.150236	0.161625	0.359951	0.21708	0.0774966	0.0790393	0.0855018
AT5G19370.1	AT5G19370.1	-1	11	11	11	46.8	46.8	46.8	32.98	0	76.015	2703900000	100	3651	-0.256962	-0.0495302	-0.16962	-0.352565	-0.214913	-0.222913	-0.0843731	0.0152968	0.0365452	-0.393963	-0.0714309	-0.289464
AT5G19510.1	AT5G19510.1	-1	3	3	2	19.2	19.2	12.9	24.201	0	40.588	1239900000	28	3656	-1.15254	-1.68023	-0.650211	-0.421761	-0.482545	-0.29632	-0.233723	-0.724121	-1.02967	-0.486229	-0.652461	-0.375855
AT5G19550.1	AT5G19550.1	-1	24	24	19	68.9	68.9	59.8	44.266	0	240.17	24763000000	199	3657	0.935073	0.843992	0.939116	0.771031	0.783657	0.70593	0.645257	0.789376	0.731205	0.95067	0.973983	0.985571
AT5G19620.1	AT5G19620.1	-1	16	16	16	32	32	32	79.935	0	76.823	2877500000	92	3658	-0.0294622	-0.329418	-0.297041	-0.707184	-0.713417	-0.531644	-0.538342	-0.401965	-0.673411	-0.388962	-0.522636	-0.47865
AT5G19690.1;AT5G19690.2	AT5G19690.1;AT5G19690.2	-1	9	9	9	18	18	18	86.112	0	107.72	2290700000	59	3659	-0.903531	-0.932183	-0.941167	0.0700338	0.0523791	0.179538	-1.15756	-0.908553	-0.706331	-0.780808	-0.768873	-0.869586
AT5G19760.1	AT5G19760.1	-1	23	23	23	87.2	87.2	87.2	31.912	0	323.31	408680000000	636	3661	3.05277	2.99215	3.05887	2.85833	2.92836	2.933	3.1155	3.05386	3.03032	2.82081	2.9174	2.98117
AT5G19780.1;AT5G19770.1	AT5G19780.1;AT5G19770.1	-1	25	11	9	67.6	34.4	26	49.654	0	323.31	72426000000	186	3662	1.76078	1.90679	1.65358	1.69476	1.66966	1.57418	1.60281	1.67796	1.63483	1.79027	1.83673	1.79511
AT5G19820.1	AT5G19820.1	-1	33	33	33	42.8	42.8	42.8	123.82	0	323.31	17047000000	295	3663	0.349555	0.273765	0.247053	0.526241	0.504377	0.326986	0.483513	0.576925	0.556001	0.463211	0.469027	0.411878
AT5G19940.1;AT5G19940.2	AT5G19940.1;AT5G19940.2	-1	10	10	10	42.3	42.3	42.3	26.482	0	56.316	6487800000	62	3665	0.56827	0.547215	0.705989	0.761405	0.64845	0.561545	0.542421	0.0904665	0.572728	0.488857	0.581984	0.577829
AT5G19990.1;AT5G19990.3;AT5G19990.2	AT5G19990.1;AT5G19990.3;AT5G19990.2	-1	24	24	2	60.4	60.4	5	47.247	0	205.23	18252000000	166	3666	0.930541	0.745361	0.848619	0.851067	0.813283	0.620427	0.565551	0.921643	0.921518	0.914174	0.906467	0.731126
AT5G20010.1;AT5G55190.1;AT5G20020.1;AT5G55080.1	AT5G20010.1;AT5G55190.1;AT5G20020.1	-1	11	11	11	56.1	56.1	56.1	25.276	0	51.166	4761400000	66	3668	-0.182751	0.0247068	-0.223617	0.370375	-0.0120963	0.431715	-0.0652711	-0.0317892	-0.225969	0.0834877	-0.0227697	0.087533
AT5G20090.3;AT5G20090.4;AT5G20090.2;AT5G20090.1	AT5G20090.3;AT5G20090.4;AT5G20090.2;AT5G20090.1	-1	3	3	3	42.3	42.3	42.3	10.904	0	21.145	8541800000	25	3671	0.899887	1.03162	1.0285	0.55016	0.939622	0.933957	1.24668	1.24267	1.38487	0.913822	0.718974	0.883825
AT5G20250.3;AT5G20250.2;AT5G20250.1;AT5G20250.4	AT5G20250.3;AT5G20250.2;AT5G20250.1;AT5G20250.4	-1	14	14	13	29	29	27.9	83.115	0	171.5	5581700000	98	3674	-0.0126984	0.0691935	-0.132825	0.0844299	0.154535	0.0604677	0.224889	0.296866	0.308688	0.131099	0.103599	0.0342846
AT5G20280.1	AT5G20280.1	-1	14	14	11	15.6	15.6	13.4	117.32	0	46.153	1280800000	58	3675	-0.632722	-0.777656	-1.67423	-1.61501	-0.579784	-0.306667	-0.496306	-0.662349	-0.706598	-0.554847	-0.708951	-0.813822
AT5G20290.1;AT5G59240.1	AT5G20290.1	-1	12	12	12	50.5	50.5	50.5	24.993	0	225.22	34948000000	117	3676	1.13264	1.02418	1.30533	1.16838	1.11105	1.44708	0.791452	0.683896	1.03404	1.28217	0.952656	1.3426
AT5G20500.1	AT5G20500.1	-1	3	3	3	36.3	36.3	36.3	14.827	0	71.373	531250000	33	3682	-1.09212	-1.13125	-0.99794	-1.35966	-1.07511	-1.04123	-1.14906	-1.60812	-1.20438	-1.10975	-0.921123	-1.27441
AT5G20630.1	AT5G20630.1	-1	4	4	4	28.4	28.4	28.4	21.836	0	32.834	6272100000	34	3687	0.672414	1.00212	0.898677	-1.974	1.13467	0.801301	0.247843	-0.958014	0.541403	0.718709	0.99824	0.693493
AT5G20720.4;AT5G20720.3;AT5G20720.2;AT5G20720.1	AT5G20720.4;AT5G20720.3;AT5G20720.2;AT5G20720.1	-1	10	10	10	49.8	49.8	49.8	26.802	0	71.303	4218000000	66	3693	-0.30462	-0.183065	0.0300667	0.0597346	-0.154348	-0.0217757	-0.0429906	-0.398286	-0.439636	-0.227087	0.0123571	-0.143416
AT5G20830.3;AT5G20830.2;AT5G20830.1;AT3G43190.2;AT3G43190.1;AT4G02280.1;AT5G49190.3;AT5G49190.2;AT5G49190.1	AT5G20830.3;AT5G20830.2;AT5G20830.1	-1	17	17	17	25.5	25.5	25.5	92.996	0	37.542	916170000	68	3694	-1.1436	-1.22875	-1.40918	-1.80906	-1.29622	-1.20756	-0.74827	-0.467745	-0.703594	-1.2546	-1.11101	-1.20456
AT5G20890.1	AT5G20890.1	-1	26	26	26	60	60	60	57.285	0	251.23	18789000000	198	3695	0.921264	0.858558	0.84466	0.626348	0.685314	0.672125	0.833534	0.844173	0.784298	0.817913	0.905074	0.761279
AT5G20920.2;AT5G20920.3;AT5G20920.1	AT5G20920.2;AT5G20920.3;AT5G20920.1	-1	7	7	7	43.4	43.4	43.4	30.534	0	39.802	1160900000	55	3696	-1.35574	-0.319371	-0.545246	-0.86354	-0.850715	-0.883678	-0.591931	-0.711411	-0.700604	-0.639376	-0.715703	-0.597901
AT5G20950.2;AT5G20950.1;AT5G20950.3;AT3G47050.2;AT3G47000.3;AT3G47000.1;AT3G47050.1;AT5G20940.1	AT5G20950.2;AT5G20950.1;AT5G20950.3	-1	9	9	9	18.1	18.1	18.1	67.926	0	24.965	640170000	44	3698	-0.913802	-1.20191	-1.07894	-1.2325	-1.14608	-1.04686	-1.31774	-1.23449	-1.45932	-1.2048	-1.07991	-1.08448
AT5G20980.2;AT5G20980.1	AT5G20980.2;AT5G20980.1	-1	16	10	10	23.4	15	15	90.593	0	59.447	476330000	47	3699	-1.26671	-1.24569	-1.45958	-1.81139	-1.48896	-1.28561	-1.03031	-0.864143	-1.24388	-1.52807	-1.49525	-1.30615
AT5G21990.1	AT5G21990.1	-1	5	5	5	16.2	16.2	16.2	60.757	0	50.202	400350000	48	3706	-1.55433	-1.38743	-1.40756	-1.34802	-1.48391	-1.58211	-1.48005	-1.61376	-1.62272	-1.62712	-1.54069	-1.38867
AT5G22350.1	AT5G22350.1	-1	8	8	8	26.9	26.9	26.9	47.604	0	20.101	1020300000	43	3712	-1.10955	-0.754329	-0.791022	-1.12495	-0.956565	-1.35875	-0.634775	-0.236453	-0.292511	-0.769884	-0.864241	-0.789138
AT5G22510.2;AT5G22510.1	AT5G22510.2;AT5G22510.1	-1	8	8	8	15.9	15.9	15.9	69.239	0	54.696	1219400000	36	3714	-1.59865	-0.316544	-1.60955	-0.503958	-0.465116	-0.455214	-1.54727	-1.44732	-0.594031	-0.25118	-0.398973	-0.381997
AT5G22640.1;AT5G22640.3;AT5G22640.2	AT5G22640.1;AT5G22640.3;AT5G22640.2	-1	8	8	8	11.6	11.6	11.6	99.953	0	13.31	660220000	31	3717	-0.987251	-1.65474	-0.936215	-1.26015	-0.774894	-0.930572	-0.626565	-1.12773	-0.639177	-1.0996	-0.877512	-0.917133
AT5G22780.2;AT5G22780.1;AT5G22770.6;AT5G22770.5;AT5G22770.4;AT5G22770.3;AT5G22770.2;AT5G22770.1	AT5G22780.2;AT5G22780.1;AT5G22770.6;AT5G22770.5;AT5G22770.4;AT5G22770.3;AT5G22770.2;AT5G22770.1	-1	17	17	17	24.1	24.1	24.1	112.3	0	81.664	2418700000	78	3719	-0.801705	-0.656966	-0.490501	-0.525325	-0.552097	-0.519167	-0.655004	-0.622929	-0.700011	-0.445902	-0.46606	-0.388148
AT5G22800.1;AT5G22800.2	AT5G22800.1;AT5G22800.2	-1	30	30	30	37.2	37.2	37.2	107.83	0	294.74	8206400000	225	3720	-0.0649611	-0.0102449	-0.18451	-0.161943	-0.225567	-0.0138863	0.0944208	0.109691	0.208934	-0.153475	-0.108277	-0.228809
AT5G22830.2;AT5G22830.1	AT5G22830.2;AT5G22830.1	-1	7	7	7	16.3	16.3	16.3	51.093	0	55.418	1013800000	57	3721	-0.666305	-0.559982	-0.622388	-0.965131	-0.766997	-0.863366	-0.56382	-0.679522	-0.667586	-0.931215	-0.885643	-0.660333
AT5G23060.1;AT5G23060.2	AT5G23060.1;AT5G23060.2	-1	13	13	13	42.9	42.9	42.9	41.285	0	323.31	18280000000	148	3726	0.829334	0.867131	0.959123	0.822052	0.843353	0.845371	0.827615	0.76205	0.834495	0.672279	0.766626	0.871109
AT5G23120.1;AT5G23120.2	AT5G23120.1;AT5G23120.2	-1	18	18	18	52.1	52.1	52.1	44.103	0	106.98	5997900000	104	3728	0.428158	0.423137	0.564279	0.0647665	0.15285	0.119673	0.166316	0.462752	0.312493	0.134775	0.303369	-0.121017
AT5G23140.1	AT5G23140.1	-1	8	8	8	46.9	46.9	46.9	26.283	0	99.091	28338000000	74	3729	1.3647	1.46276	1.37509	1.51213	1.35356	1.35326	1.61323	1.45085	1.58553	1.58349	1.45508	1.35466
AT5G23200.1	AT5G23200.1	-1	10	10	10	31.1	31.1	31.1	44.851	0	46.907	1051100000	52	3731	-0.752223	-0.647349	-0.600515	-0.78481	-0.921843	-1.47862	-0.50696	-0.368951	-0.404973	-0.933612	-0.575212	-1.04225
AT5G23250.1;AT5G23250.2;AT5G23250.3	AT5G23250.1;AT5G23250.2;AT5G23250.3	-1	9	4	4	32	15.2	15.2	35.316	0	12.482	2059200000	31	3733	-1.48166	0.215841	-2.28262	-1.89673	0.0293879	-0.172649	0.151894	0.372456	0.493348	-2.34704	0.200815	0.00985102
AT5G23300.1	AT5G23300.1	-1	19	19	19	56.7	56.7	56.7	48.546	0	121.09	15003000000	206	3734	0.574703	0.484383	0.580477	0.343806	0.288838	0.0470147	0.779373	0.721616	0.6865	0.460083	0.431183	0.469482
AT5G23540.1;AT5G23540.2	AT5G23540.1;AT5G23540.2	-1	8	8	8	35.7	35.7	35.7	34.353	0	77.583	4724800000	76	3737	0.322981	0.409812	0.408166	0.163729	0.288887	0.0133185	0.289779	0.151715	0.267599	0.380305	0.460486	0.429963
AT5G23860.2;AT5G23860.1	AT5G23860.2;AT5G23860.1	-1	26	2	2	74.2	6	6	50.606	0.00030175	5.0297	1376100000	23	3742	-1.90365	-0.351085	-1.75054	-0.338624	-0.24884	-0.348858	-0.959649	-0.402349	-0.022477	-0.262025	-0.135107	-0.281518
AT5G23890.1;AT5G23890.2	AT5G23890.1;AT5G23890.2	-1	13	13	13	19.5	19.5	19.5	103.93	0	172.08	1196500000	50	3744	-1.83702	-1.69281	-1.15797	-0.500962	-0.807674	-0.806639	-0.72264	-0.725386	-0.173514	-0.914962	-1.03953	-0.826591
AT5G23900.1	AT5G23900.1	-1	5	3	3	32	24.3	24.3	23.485	0	50.285	1128200000	36	3745	-0.726936	-0.404676	-0.430867	-0.581919	-0.476738	-0.486322	-1.23821	-1.16813	-1.46371	-0.45093	-0.888722	-0.4851
AT5G23920.1	AT5G23920.1	-1	4	4	4	23.1	23.1	23.1	25.803	0	40.889	2971800000	39	3747	0.151437	0.511845	-0.0773102	0.165183	-0.258032	0.180428	-1.25458	-1.58459	-0.508042	0.189151	0.278386	-0.00158696
AT5G24020.1	AT5G24020.1	-1	5	5	5	20.6	20.6	20.6	35.69	0	13.218	924660000	33	3748	-1.29198	-1.19836	-0.580976	-0.738142	-0.817586	-0.492994	-0.498788	-0.482325	-0.353311	-2.11649	-0.592302	-0.669109
AT5G24165.2;AT5G24165.1	AT5G24165.2;AT5G24165.1	-1	3	3	3	42.7	42.7	42.7	7.7558	0	29.077	442360000	19	3752	-0.847322	-1.09382	-0.869875	-1.01503	-1.6316	-1.11209	-0.380914	-1.27385	-0.506479	-1.21513	-1.22545	-1.0936
AT5G24300.2;AT5G24300.1	AT5G24300.2;AT5G24300.1	-1	11	11	11	25.5	25.5	25.5	72.098	0	56.439	647860000	39	3753	-1.60845	-0.941562	-1.20686	-1.15638	-1.03216	-1.18589	-0.896682	-0.835493	-1.46155	-0.785328	-0.978275	-1.06471
AT5G24490.1	AT5G24490.1	-1	8	8	8	27.6	27.6	27.6	34.856	0	100.65	14043000000	56	3756	0.927541	0.75468	1.18615	1.26863	1.04254	1.16403	0.822154	0.757172	0.762162	1.15966	0.946035	1.1591
AT5G24650.1	AT5G24650.1	-1	8	8	8	34.4	34.4	34.4	27.772	0	69.914	2015800000	48	3758	-0.138896	-0.0950364	-0.070175	-0.376409	-0.343025	-0.435964	-0.307209	-0.251879	-0.468428	-0.560839	-0.629256	-0.243633
AT5G24690.1	AT5G24690.1	-1	11	11	11	24.4	24.4	24.4	56.812	0	46.145	2434100000	64	3759	-0.547487	-0.36424	-0.584194	-0.243387	-0.17309	-0.00593496	-0.451201	-0.443048	-0.230451	-0.883507	-0.821414	-0.569931
AT5G25265.1	AT5G25265.1	-1	4	4	4	17.8	17.8	17.8	40.973	0	58.541	1441100000	44	3770	-0.302325	-0.403711	-0.367586	-0.510306	-0.455819	-0.543296	-0.940932	-0.867463	-0.959732	-0.55503	-0.53196	-0.488229
AT5G25757.1;AT5G25754.1	AT5G25757.1;AT5G25754.1	-1	18	18	18	44.7	44.7	44.7	60.182	0	111.75	8400600000	101	3772	0.519107	0.423355	0.40234	0.643281	0.233376	0.106747	0.40651	0.371269	0.526439	0.368683	0.384619	0.437433
AT5G25940.1	AT5G25940.1	-1	1	1	1	15.7	15.7	15.7	12.269	0	72.986	4168400000	36	3775	0.3042	0.43	0.394009	-0.506839	-0.0653208	-0.121588	0.903336	0.635095	0.704912	-0.104668	-0.0924658	-0.137297
AT5G25980.2;AT5G25980.3;AT5G25980.1	AT5G25980.2;AT5G25980.3;AT5G25980.1	-1	19	19	16	45.3	45.3	38.9	62.731	0	306.52	114510000000	260	3776	1.78572	2.03523	1.68995	1.52977	1.41474	1.52594	1.8532	1.79015	1.85723	1.87815	1.90759	1.79423
AT5G26000.2;AT5G26000.1	AT5G26000.2;AT5G26000.1	-1	17	16	16	48.2	45.8	45.8	51.481	0	225.88	30146000000	214	3777	0.916934	1.00255	0.812118	0.883518	0.667479	0.804485	0.953235	1.10199	0.99738	1.07658	1.11985	1.02174
AT5G26280.1;AT5G26280.3;AT5G26280.2;AT5G26320.1	AT5G26280.1;AT5G26280.3;AT5G26280.2	-1	14	14	11	49.4	49.4	38.6	39.445	0	132.56	2977200000	52	3782	-1.31327	-1.4509	-2.04354	0.175396	0.35597	0.395194	-0.428648	-0.349548	-0.890888	-1.59861	-1.35842	-1.15924
AT5G26360.1	AT5G26360.1	-1	33	33	33	66.5	66.5	66.5	60.339	0	164.99	27625000000	243	3783	0.972373	1.04424	0.875757	0.911995	0.853197	0.710898	1.06	0.878321	0.845365	0.891901	0.976088	0.888982
AT5G26570.1;AT5G26570.2	AT5G26570.1;AT5G26570.2	-1	37	37	37	44.1	44.1	44.1	131.32	0	305.7	11461000000	203	3784	0.345355	0.338615	0.300304	0.459172	0.619468	0.501018	0.375322	0.409809	0.400534	0.396458	0.349553	0.468678
AT5G26710.1	AT5G26710.1	-1	21	21	21	37.3	37.3	37.3	81.064	0	115.71	6142000000	127	3786	0.35426	0.516364	0.31473	0.289144	0.224466	0.289024	0.121329	0.418199	0.45919	0.456331	0.524599	0.396223
AT5G26742.2;AT5G26742.3	AT5G26742.2;AT5G26742.3	-1	26	26	1	45.5	45.5	1.5	81.155	0	288.37	62656000000	251	3788	1.40277	1.47812	1.43424	1.2501	1.32175	1.25238	1.66384	1.70855	1.70986	1.42681	1.33403	1.42004
AT5G26780.4;AT5G26780.1;AT5G26780.3;AT5G26780.2	AT5G26780.4;AT5G26780.1;AT5G26780.3;AT5G26780.2	-1	30	16	16	65.8	38.1	38.1	57.341	0	269.8	20180000000	139	3789	0.620288	0.604737	0.461934	0.386766	0.312324	0.417969	0.857946	0.762996	0.727282	0.575224	0.62599	0.453992
AT5G26830.1;AT1G17960.2;AT1G17960.1	AT5G26830.1	-1	21	21	21	31.3	31.3	31.3	80.935	0	65.072	3587500000	110	3790	0.0168189	-0.110209	-0.219542	-0.331543	-0.316211	-0.193891	-0.177144	-0.0710429	-0.0434191	-0.212503	-0.0693208	-0.249466
AT5G26860.1	AT5G26860.1	-1	33	33	26	39.1	39.1	31.5	109.16	0	273.99	18585000000	211	3791	0.498508	0.408028	0.447425	0.623287	0.549832	0.509447	1.08196	1.12071	1.12615	0.708137	0.594625	0.747803
AT5G27380.1	AT5G27380.1	-1	17	17	17	38.6	38.6	38.6	60.27	0	63.56	5442500000	84	3794	0.407503	0.355029	0.0825516	0.496559	0.170003	0.36837	-0.950305	-0.282871	-0.358574	0.320177	0.625945	0.227718
AT5G27540.2;AT5G27540.1	AT5G27540.2;AT5G27540.1	-1	35	35	35	66.4	66.4	66.4	72.322	0	323.31	95261000000	375	3799	1.63286	1.40321	1.58944	1.3598	1.39237	1.39263	1.89488	1.87569	1.96758	1.513	1.52847	1.53912
AT5G27640.1;AT5G27640.3;AT5G27640.2	AT5G27640.1;AT5G27640.3;AT5G27640.2	-1	22	22	5	35.5	35.5	8.4	81.874	0	146.38	5105800000	115	3802	-0.227594	-0.382708	-0.335889	0.220937	0.140485	0.104895	-0.106656	0.110824	-0.0801975	-0.256722	-0.182023	-0.221705
AT5G27850.1;AT5G27850.2	AT5G27850.1;AT5G27850.2	-1	8	8	3	46.5	46.5	21.4	20.967	0	133.04	38574000000	74	3808	1.49122	1.56071	1.61771	1.4709	1.5992	1.79842	0.885427	1.00724	0.978163	1.80018	1.33624	1.71799
AT5G28060.1	AT5G28060.1	-1	4	4	2	27.1	27.1	18	15.419	0	61.006	6984500000	54	3810	0.19414	0.388648	0.508906	0.232375	0.478057	0.552832	0.0874895	0.0563509	0.0455094	0.567605	0.295286	0.556242
AT5G28460.1;AT5G28370.1;AT3G61520.1	AT5G28460.1;AT5G28370.1;AT3G61520.1	-1	17	17	17	28.5	28.5	28.5	86.965	0	96.703	2343500000	87	3812	-0.246116	-0.694142	-0.479264	-0.635594	-0.763129	-0.621165	-0.0425237	0.232319	-0.0955334	-0.226657	-0.433645	-0.317702
AT5G28500.1;AT5G28500.2	AT5G28500.1;AT5G28500.2	-1	4	4	4	14.1	14.1	14.1	48.236	0	44.929	1602400000	33	3813	-0.0981622	-0.815643	-1.70196	-0.0451277	-0.0562611	-0.319511	-1.26118	-0.129476	-1.2673	-0.204129	-0.274014	-0.338078
AT5G28540.1	AT5G28540.1	-1	40	40	3	62.6	62.6	6.3	73.628	0	323.31	217080000000	574	3814	1.98151	1.83537	1.7874	1.86455	1.89448	2.06412	1.71136	1.71835	1.74312	1.98066	2.02026	1.95981
AT5G28840.2;AT5G28840.1	AT5G28840.2;AT5G28840.1	-1	14	14	14	43.5	43.5	43.5	42.758	0	147.61	17639000000	129	3816	0.811086	0.863063	0.74311	0.853263	0.663189	0.732553	0.661676	0.624385	0.596223	0.863297	0.926228	0.909641
AT5G30510.1	AT5G30510.1	-1	16	16	16	46.6	46.6	46.6	45.11	0	213.37	50660000000	165	3817	1.63021	1.57013	1.55974	1.77658	1.60034	1.82672	1.43437	1.15662	1.51558	1.7801	1.72427	1.71271
AT5G35170.2;AT5G35170.1	AT5G35170.2;AT5G35170.1	-1	8	8	8	17.6	17.6	17.6	64.913	0	14.97	513380000	33	3824	-1.62268	-0.615719	-1.84269	-0.784264	-0.916777	-1.06718	-0.661021	-0.692179	-0.816142	-0.850275	-0.798048	-1.55632
AT5G35360.1;AT5G35360.3;AT5G35360.2	AT5G35360.1;AT5G35360.3;AT5G35360.2	-1	17	17	17	43.6	43.6	43.6	58.386	0	177.7	14501000000	156	3827	0.435067	0.262371	0.401429	0.202516	0.200492	0.136228	0.122404	0.227337	0.225273	0.157801	0.296383	0.250002
AT5G35430.1	AT5G35430.1	-1	7	7	7	10.8	10.8	10.8	86.737	0	57.02	384240000	32	3828	-1.43688	-1.66593	-1.52667	-1.44171	-1.30684	-1.28549	-1.41586	-1.17375	-1.0769	-1.57172	-1.5722	-1.50208
AT5G35630.3;AT5G35630.2;AT5G35630.1	AT5G35630.3;AT5G35630.2;AT5G35630.1	-1	23	23	21	57.7	57.7	54.4	47.41	0	323.31	134700000000	300	3832	1.87793	1.77483	1.7778	2.00395	2.0002	1.93252	1.68407	1.71001	1.69739	2.15162	2.13259	1.94203
AT5G35790.1	AT5G35790.1	-1	16	16	12	29.9	29.9	23.6	65.427	0	132.22	9043800000	125	3833	0.349392	0.317375	0.24933	0.269187	0.075873	0.181461	0.402656	0.302295	0.365481	0.139092	0.187762	0.212376
AT5G35970.1	AT5G35970.1	-1	29	29	29	41.7	41.7	41.7	105.05	0	166.4	5890900000	167	3834	-0.170852	-0.0891827	-0.103238	0.0667887	-0.0802507	0.0583862	-0.972658	-0.211922	-0.424085	0.158992	-0.00129409	0.10389
AT5G36170.2;AT5G36170.1;AT5G36170.4;AT5G36170.3	AT5G36170.2;AT5G36170.1;AT5G36170.4;AT5G36170.3	-1	15	15	15	34.9	34.9	34.9	50.877	0	157.59	7353300000	83	3836	0.510999	0.317117	0.459747	0.116146	0.386431	0.127488	0.285628	0.195029	0.183974	0.122496	0.321604	0.413981
AT5G36230.1;AT5G36230.2	AT5G36230.1;AT5G36230.2	-1	13	13	9	40.6	40.6	32.1	47.215	0	82.412	2622800000	90	3839	-0.195183	-0.429834	-0.226873	-0.298482	-0.365054	-0.468092	-0.371703	-0.174644	-0.152693	-0.329112	-0.359928	-0.257775
AT5G36790.3;AT5G36790.2;AT5G36790.1;AT5G36700.4;AT5G36700.2;AT5G36700.1;AT5G36700.3;AT5G47760.2;AT5G47760.1	AT5G36790.3;AT5G36790.2;AT5G36790.1;AT5G36700.4;AT5G36700.2;AT5G36700.1;AT5G36700.3	-1	8	8	8	29	29	29	39.761	0	27.759	2588100000	47	3840	-0.037401	-0.259545	0.112277	-0.440656	-0.414788	-0.548639	-0.0781716	0.0324618	-0.134789	-0.353482	-0.295671	-1.5798
AT5G36880.6;AT5G36880.5;AT5G36880.3;AT5G36880.1;AT5G36880.2;AT5G36880.4	AT5G36880.6;AT5G36880.5;AT5G36880.3;AT5G36880.1;AT5G36880.2;AT5G36880.4	-1	21	21	21	38	38	38	76.732	0	82.233	7199100000	141	3841	-0.172328	-0.0253871	-0.278899	-0.0666259	0.0940701	0.149286	0.119748	0.0421962	0.107294	-0.207257	0.0248771	0.00661946
AT5G36890.2;AT5G36890.1	AT5G36890.2;AT5G36890.1	-1	5	5	5	15.6	15.6	15.6	55.763	0	45.432	675530000	35	3842	-0.669104	-1.00026	-1.12062	-1.70474	-1.24107	-1.15836	-1.22706	-1.59904	-1.44055	-1.01191	-0.98889	-0.859707
AT5G37360.1	AT5G37360.1	-1	6	6	6	28.5	28.5	28.5	33.439	0	11.928	587790000	30	3845	-0.836512	-0.794324	-0.675774	-1.2854	-1.03475	-1.44785	-1.62134	-2.03119	-1.51307	-0.937498	-0.977005	-1.11183
AT5G37510.1;AT5G37510.2	AT5G37510.1;AT5G37510.2	-1	32	32	32	58	58	58	81.181	0	323.31	129470000000	654	3846	1.92267	1.82502	1.72915	1.57692	1.6533	1.71036	2.06327	2.01912	2.06599	1.82571	1.84024	1.74014
AT5G37830.1	AT5G37830.1	-1	29	29	29	29.9	29.9	29.9	137.53	0	162.66	7946900000	162	3849	-0.75883	-0.409817	-0.450399	-0.174148	0.0409811	0.0787313	-0.629552	-0.22711	-0.287874	-0.0964927	-0.0688906	-0.0774359
AT5G38420.1;AT5G38410.1;AT5G38410.3;AT5G38410.2	AT5G38420.1;AT5G38410.1;AT5G38410.3;AT5G38410.2	-1	12	12	4	64.1	64.1	20.4	20.35	0	252.91	257500000000	132	3852	2.51495	2.66551	2.57348	2.58516	2.61029	2.49538	2.39784	2.39627	2.50819	2.39362	2.50551	2.3656
AT5G38430.2;AT5G38430.1	AT5G38430.2;AT5G38430.1	-1	12	4	4	64.1	20.4	20.4	20.286	0	109.76	29260000000	35	3853	1.62084	1.78455	1.4257	1.8108	1.80608	1.44548	-1.6105	-1.26578	1.672	1.29762	1.5766	1.62255
AT5G38480.1;AT5G38480.3;AT5G38480.2	AT5G38480.1;AT5G38480.3;AT5G38480.2	-1	12	6	6	57.6	39.2	39.2	28.606	0	175.98	4138400000	56	3854	-0.113514	-0.422057	0.0111579	-0.10026	-0.201065	0.211536	-0.42098	-0.434416	-1.18009	0.0885469	-0.00554266	0.0761163
AT5G38520.1;AT5G38520.2	AT5G38520.1;AT5G38520.2	-1	6	6	6	23.2	23.2	23.2	39.569	0	42.988	10049000000	64	3855	0.681728	0.804792	0.778169	0.711334	0.765937	0.889514	0.800439	0.911424	0.741006	0.853203	0.680867	0.843431
AT5G38530.1	AT5G38530.1	-1	7	7	7	22.7	22.7	22.7	55.741	0	24.841	1241900000	38	3856	-0.519933	-1.46707	-0.81468	-0.516361	-0.573384	-0.576098	-1.64	-0.587783	-1.25437	-0.444191	-0.377787	-0.357254
AT5G38830.1	AT5G38830.1	-1	15	15	15	35.2	35.2	35.2	57.841	0	65.112	3670600000	88	3860	-0.279736	-0.414986	-0.36142	-0.488871	-0.316508	-0.242917	0.00522467	0.160091	0.0118404	-0.23135	-0.226087	-0.253271
AT5G39410.1	AT5G39410.1	-1	18	18	18	57.5	57.5	57.5	49.68	0	253.52	11081000000	172	3865	0.337135	0.350487	0.179043	0.0983335	0.270621	0.0593418	-0.120766	0.290031	0.241404	0.308991	0.402539	0.256523
AT5G39740.2;AT5G39740.1	AT5G39740.2;AT5G39740.1	-1	13	3	3	46.2	4.7	4.7	34.437	0	5.5862	729480000	27	3870	-0.818989	-0.918287	-0.670949	-0.752535	-0.833116	-1.78692	-1.30498	-1.34899	-1.34802	-1.02902	-1.96086	-1.14157
AT5G40610.1	AT5G40610.1	-1	9	9	9	23.2	23.2	23.2	43.791	0	75.795	2460300000	66	3881	-0.154186	-0.359176	-0.233329	-0.711373	-0.433006	-0.63586	0.176813	-0.137296	-0.131098	-0.470145	-0.333315	-0.389274
AT5G40650.1;AT5G40650.2	AT5G40650.1;AT5G40650.2	-1	12	12	3	48.6	48.6	14.3	31.141	0	116.25	17537000000	149	3882	0.612374	0.800355	0.623476	0.604379	0.607481	0.461984	0.930191	0.870749	0.976553	0.573601	0.718974	0.560702
AT5G40770.1	AT5G40770.1	-1	17	17	10	75.8	75.8	51.6	30.399	0	269.5	134640000000	273	3885	2.11263	2.22707	2.18502	2.01362	2.06669	1.94929	2.32275	2.35366	2.33481	2.15155	2.15038	2.16516
AT5G40810.2;AT5G40810.1	AT5G40810.2;AT5G40810.1	-1	13	6	6	60.8	33.1	33.1	28.73	0	160.47	18719000000	137	3886	1.05668	0.966346	1.16151	0.824705	0.68483	0.836301	1.32968	0.924031	1.18739	0.904568	0.96628	0.770919
AT5G40870.1	AT5G40870.1	-1	8	8	3	20.6	20.6	8.8	54.429	0	31.031	579430000	37	3887	-1.10167	-1.55297	-1.09002	-1.15869	-1.18549	-1.0805	-0.976095	-1.77485	-1.18592	-1.23866	-1.45291	-1.32814
AT5G40930.2;AT5G40930.1	AT5G40930.2;AT5G40930.1	-1	7	7	7	61.4	61.4	61.4	17.654	0	76.31	3531400000	47	3889	-0.00579977	0.425295	0.211725	0.0748548	0.0878086	-0.114638	0.609293	0.434274	0.45307	-0.144506	0.220879	-0.0988511
AT5G40950.1	AT5G40950.1	-1	4	4	4	27.3	27.3	27.3	21.737	0	9.1607	7169700000	33	3890	0.345963	0.395229	0.785788	0.518817	0.204562	0.512507	0.0629621	-0.00267726	0.258683	0.661742	0.2527	0.705308
AT5G41520.1;AT5G41520.2	AT5G41520.1;AT5G41520.2	-1	4	4	4	26.7	26.7	26.7	19.733	0	22.241	8157200000	28	3893	0.889665	0.748515	0.852614	-2.01994	1.0761	0.941602	0.428756	-1.50206	0.307017	-2.00837	-1.38774	1.1665
AT5G41670.4;AT5G41670.3;AT5G41670.2;AT5G41670.1	AT5G41670.4;AT5G41670.3;AT5G41670.2;AT5G41670.1	-1	19	17	9	53	49.1	26.7	53.317	0	323.31	17891000000	166	3895	0.766115	0.587041	0.621839	0.54701	0.535858	0.482566	0.217673	0.296328	0.281947	0.685602	0.745201	0.742009
AT5G41790.2;AT5G41790.1	AT5G41790.2;AT5G41790.1	-1	28	28	28	20.5	20.5	20.5	181.98	0	101.89	3273300000	90	3898	-1.86352	-1.38091	-1.65187	0.627858	0.795616	0.971114	-0.0844235	-0.348033	0.157205	-0.423672	-0.258205	-0.192939
AT5G41950.1	AT5G41950.1	-1	12	12	12	25.5	25.5	25.5	62.397	0	92.697	1878300000	58	3900	-0.304435	-0.604102	-0.370789	-0.481343	-0.393194	-0.250476	-0.156604	-0.207455	-0.0422605	-0.0781805	-0.195698	-0.165157
AT5G42020.3;AT5G42020.1;AT5G42020.2	AT5G42020.3;AT5G42020.1;AT5G42020.2	-1	40	4	4	62.1	8.8	8.8	74.374	0	119.01	13350000000	83	3902	1.1555	0.917063	1.12807	1.19406	1.16699	1.23973	1.0366	0.693346	1.19856	1.27327	1.18038	1.20897
AT5G42080.4;AT5G42080.1;AT5G42080.3;AT5G42080.2;AT3G61760.2;AT3G61760.1;AT3G61760.3	AT5G42080.4;AT5G42080.1;AT5G42080.3;AT5G42080.2	-1	29	29	28	59.3	59.3	58	68.171	0	128.65	10471000000	166	3903	0.261235	0.121989	0.111395	0.0797763	0.233534	0.276423	0.0686487	0.173579	0.0594107	0.354599	0.257494	0.137623
AT5G42270.1	AT5G42270.1	-1	24	24	8	48	48	15.2	75.231	0	323.31	36138000000	288	3910	1.41456	1.25753	1.25348	1.14559	1.19001	1.26224	1.3091	1.25664	1.21902	1.23973	1.26451	1.19922
AT5G42310.1	AT5G42310.1	-1	6	6	6	10.9	10.9	10.9	80.002	0	23.002	408960000	27	3911	-1.37897	-1.10981	-1.504	-1.49402	-1.7261	-1.07562	-1.08582	-1.36082	-1.67258	-1.44863	-1.50381	-1.21577
AT5G42390.1;AT5G42390.2	AT5G42390.1;AT5G42390.2	-1	40	40	40	38.4	38.4	38.4	140.61	0	129.79	60139000000	178	3912	1.58321	1.96919	1.76569	2.29795	2.19438	2.30197	2.419	2.26607	2.37193	2.17966	2.20731	2.42814
AT5G42480.1;AT5G42480.2	AT5G42480.1;AT5G42480.2	-1	13	13	13	22.3	22.3	22.3	88.259	0	70.523	1313100000	71	3913	-0.61437	-0.805662	-0.87132	-0.844997	-0.899138	-1.01595	-0.740259	-1.42725	-0.880842	-0.906526	-0.822433	-0.976891
AT5G42570.1	AT5G42570.1	-1	5	5	5	27.1	27.1	27.1	24.564	0	77.287	1577600000	33	3914	-0.389584	-1.31754	-0.335268	-0.0529123	-0.219113	-0.282499	-1.28165	-1.132	-1.77926	-0.502881	-0.444439	-0.370416
AT5G42650.1	AT5G42650.1	-1	29	29	29	66.8	66.8	66.8	58.196	0	323.31	33291000000	293	3915	0.885425	0.912891	0.885167	1.0003	1.04318	0.961186	0.893439	1.01015	0.967502	1.00706	1.12356	1.01103
AT5G42790.1;AT1G47250.1	AT5G42790.1;AT1G47250.1	-1	6	6	6	34.2	34.2	34.2	30.476	0	56.388	469570000	57	3917	-1.53681	-1.53013	-1.33922	-1.63537	-1.68543	-1.34123	-1.09934	-1.13188	-1.18947	-1.48115	-1.44076	-1.40164
AT5G42960.1	AT5G42960.1	-1	8	8	8	59.2	59.2	59.2	23.41	0	64.55	2858900000	62	3920	-0.150281	-0.207834	-0.101756	-0.632688	-0.356371	-0.203813	-0.297864	-0.298681	-0.644996	-0.522579	-0.414167	-0.3337
AT5G43010.1	AT5G43010.1	-1	18	17	2	60.4	57.4	7	44.816	0	139.99	10751000000	125	3922	0.656222	0.518738	0.591368	0.652395	0.492053	0.316429	0.227227	0.242397	0.309377	0.656536	0.586569	0.571758
AT5G43430.1;AT5G43430.4;AT5G43430.3;AT5G43430.2	AT5G43430.1;AT5G43430.4;AT5G43430.3;AT5G43430.2	-1	8	8	8	46.2	46.2	46.2	27.4	0	168.92	3693100000	56	3925	0.170336	0.277942	0.286618	0.000899239	-0.0488764	-0.0473809	0.542933	0.392649	0.490893	0.213005	0.13036	0.0251887
AT5G43600.1	AT5G43600.1	-1	10	10	10	27.5	27.5	27.5	51.486	0	37.386	1195600000	37	3927	-1.68092	-0.700257	-0.436266	-0.505803	-0.5869	-0.625711	-1.33816	-1.44537	-1.40087	-0.548527	-0.201698	-0.553313
AT5G43940.1;AT5G43940.2	AT5G43940.1;AT5G43940.2	-1	10	10	10	39.3	39.3	39.3	40.698	0	50.413	2488500000	52	3932	-0.0743484	-0.0530498	-0.0261924	-0.0788396	-0.139666	-0.0177625	-0.0142591	-0.0245731	-0.026484	-0.295396	-0.151096	-1.70338
AT5G43970.1	AT5G43970.1	-1	4	4	4	56.6	56.6	56.6	10.378	0	113.88	6281300000	44	3933	0.473845	0.802768	0.602216	0.618471	0.538986	0.364012	0.89789	0.582816	0.751378	0.310946	0.426791	0.259487
AT5G44020.1;AT1G04040.1	AT5G44020.1	-1	11	11	11	48.2	48.2	48.2	31.056	0	47.033	3273400000	85	3935	-0.169431	-0.0892716	-0.132141	-0.267614	-0.35304	-0.266495	-0.455755	-0.301093	-0.308757	-0.273217	-0.318801	-0.259754
AT5G44070.1;AT5G44070.2;AT1G03980.1;AT1G03980.4;AT1G03980.3;AT1G03980.2	AT5G44070.1;AT5G44070.2	-1	15	15	15	37.7	37.7	37.7	54.474	0	323.31	1276600000	79	3937	-0.932164	-0.718277	-0.882074	-0.723014	-1.01353	-0.932203	-0.779284	-1.14271	-0.85967	-0.958202	-0.706896	-0.906223
AT5G44340.1	AT5G44340.1	-1	27	6	6	81.8	20.9	20.9	49.823	0	291.07	10177000000	144	3941	0.546586	0.50203	0.424946	0.56139	0.530942	0.360136	0.48158	0.522286	0.439422	0.539949	0.52373	0.472976
AT5G44730.2;AT5G44730.1	AT5G44730.2;AT5G44730.1	-1	4	4	4	16.1	16.1	16.1	28.809	0	8.4202	888870000	31	3944	-1.66731	-0.510253	-0.539777	-1.7479	-0.702237	-1.16249	-0.482325	-1.51225	-0.412371	-0.884864	-1.11067	-0.863786
AT5G45160.1	AT5G45160.1	-1	10	9	9	15.3	14.1	14.1	93.568	0	45.204	582650000	36	3948	-0.902539	-1.14449	-1.02162	-0.92152	-1.11523	-1.67062	-0.722239	-1.4947	-1.578	-0.687585	-1.17597	-0.907812
AT5G45170.1;AT5G45170.2	AT5G45170.1;AT5G45170.2	-1	9	9	9	37.9	37.9	37.9	40.741	0	27.108	1738700000	69	3949	-0.490459	-0.505305	-0.379648	-0.610247	-0.494397	-0.482403	-0.428224	-1.28998	-0.582411	-0.602362	-0.458433	-0.541657
AT5G45390.1	AT5G45390.1	-1	6	6	6	26.7	26.7	26.7	31.498	0	88.16	3177400000	53	3950	0.181506	0.409367	0.228941	-0.106052	-0.020081	0.0373612	-0.0640149	0.24489	-0.131525	0.112511	0.149643	-0.0317302
AT5G45620.1;AT5G45620.2	AT5G45620.1;AT5G45620.2	-1	12	12	7	35.8	35.8	20.7	44.167	0	54.732	7976400000	83	3953	0.557193	0.728326	0.601214	0.39083	0.431131	0.576357	0.373623	0.644834	0.506407	0.610568	0.553508	0.526717
AT5G45750.1;AT3G15060.1;AT2G33870.1;AT1G28550.1	AT5G45750.1;AT3G15060.1	-1	9	4	1	46.3	19.9	6.5	23.87	0	7.9443	450680000	36	3954	-0.891296	-1.0219	-1.00525	-0.985282	-0.901933	-1.48469	-1.0031	-1.02135	-1.06795	-1.1813	-1.20942	-1.20755
AT5G45930.1	AT5G45930.1	-1	14	5	5	40.4	14.1	14.1	46.097	0	57.587	1029400000	49	3955	-1.08462	-1.0763	-0.777381	-0.756044	-0.950397	-0.862958	-0.621741	-1.00599	-1.02604	-0.75838	-0.679993	-0.875537
AT5G46070.1	AT5G46070.1	-1	14	14	14	17.7	17.7	17.7	122.78	0	24.503	709830000	49	3956	-0.948329	-0.963849	-1.07423	-1.17519	-0.995737	-1.21372	-0.81631	-0.571934	-0.685274	-1.03046	-1.09068	-1.81513
AT5G46110.3;AT5G46110.1;AT5G46110.4;AT5G46110.2	AT5G46110.3;AT5G46110.1;AT5G46110.4;AT5G46110.2	-1	5	5	5	12.3	12.3	12.3	43.494	0	25.331	21153000000	35	3957	0.774091	0.646903	0.711239	1.50484	1.74119	1.79847	0.797527	0.545724	0.899057	-1.16953	0.801728	0.82013
AT5G46180.1	AT5G46180.1	-1	16	16	16	43.8	43.8	43.8	52.177	0	43.722	2922700000	76	3959	-0.441291	-0.268157	-0.468999	-0.395306	-0.3916	-0.611911	-0.0301034	0.0771352	-0.0509803	-0.281034	-0.286984	-0.276098
AT5G46210.1	AT5G46210.1	-1	14	14	14	18.4	18.4	18.4	91.47	0	55.601	2174800000	78	3960	-0.151219	-0.325261	-0.207009	-0.0894664	-0.356874	-0.175079	-0.0141699	0.242837	0.122014	0.121369	-0.105229	-0.0617259
AT5G46290.2;AT5G46290.1;AT5G46290.3	AT5G46290.2;AT5G46290.1;AT5G46290.3	-1	16	16	16	54.8	54.8	54.8	44.729	0	296.83	30854000000	118	3961	1.07036	1.02509	0.962037	1.04774	1.12455	1.05179	1.07036	1.06818	1.2422	1.1942	1.14844	1.17092
AT5G46420.1	AT5G46420.1	-1	9	9	9	20.8	20.8	20.8	73.783	0	30.535	1270100000	55	3962	-0.788988	-0.721536	-0.694406	-0.834306	-0.813232	-0.75642	-0.813086	-0.763378	-0.593342	-0.705129	-0.792477	-0.75711
AT5G46580.1	AT5G46580.1	-1	18	18	18	29.1	29.1	29.1	80.879	0	48.282	3619400000	89	3966	-0.237071	-0.132909	-0.228772	-0.656026	-0.366076	-0.264323	0.0340173	0.127862	0.0221651	-0.0778351	-0.33408	-0.204475
AT5G46800.3;AT5G46800.2;AT5G46800.1	AT5G46800.3;AT5G46800.2;AT5G46800.1	-1	17	17	17	68.3	68.3	68.3	31.022	0	323.31	143640000000	300	3969	2.12807	2.07086	2.14369	1.96208	1.99962	2.02833	2.23212	2.189	2.23086	1.89576	1.89573	1.99839
AT5G47010.1	AT5G47010.1	-1	15	15	15	15.7	15.7	15.7	136.87	0	33.864	831420000	64	3971	-1.43274	-1.30694	-1.30165	-1.27181	-1.06536	-0.95749	-1.03794	-0.892394	-0.908235	-1.31077	-1.37793	-1.2199
AT5G47030.1	AT5G47030.1	-1	4	4	4	21.7	21.7	21.7	21.547	0	8.1634	6114100000	11	3972	0.594136	-2.16882	0.56676	0.978101	0.87401	0.688607	-1.63114	0.478637	-1.58234	0.372215	0.774354	0.456689
AT5G47110.1	AT5G47110.1	-1	7	7	6	36.8	36.8	34.1	28.601	0	36.81	622410000	32	3974	-1.46851	-0.675719	-0.960638	-1.75412	-1.62793	-0.941743	-0.765331	-0.738783	-0.727553	-0.93017	-0.899156	-1.20035
AT5G47190.1	AT5G47190.1	-1	7	7	4	39.3	39.3	28.4	25.468	0	76.038	8661900000	74	3976	0.604666	0.397608	0.698712	0.734108	0.339051	0.474673	0.401763	0.241367	0.244434	0.614952	0.348978	0.520464
AT5G47435.2;AT5G47435.1	AT5G47435.2;AT5G47435.1	-1	7	4	4	23.8	12.4	12.4	36.451	0	39.802	1024700000	40	3980	-0.834552	-0.689861	-0.676232	-0.944162	-0.973213	-0.854013	-0.443128	-0.487005	-0.443025	-0.927363	-0.65083	-0.7645
AT5G47690.1;AT5G47690.2;AT5G47690.3;AT5G47690.4	AT5G47690.1;AT5G47690.2;AT5G47690.3;AT5G47690.4	-1	17	17	17	13.4	13.4	13.4	181.21	0	95.628	2826300000	72	3983	-0.546432	-0.398982	-0.421834	-0.0713844	-0.0221108	-0.254366	0.035995	0.0641352	0.189795	-0.14227	-0.247514	-0.0827697
AT5G47770.1;AT4G17190.2;AT4G17190.3;AT4G17190.1	AT5G47770.1	-1	8	8	8	24.7	24.7	24.7	44.261	0	15.34	1543000000	31	3985	-0.319324	-0.0365041	-0.385928	-0.531055	-0.157576	-0.590774	-1.04538	-1.58354	-1.78784	-1.42655	-0.244323	-0.380937
AT5G47890.1	AT5G47890.1	-1	5	5	5	59.8	59.8	59.8	10.851	0	23.95	9705300000	57	3989	1.04581	0.951938	1.20931	1.00126	0.894181	0.820826	1.1595	0.819409	0.951733	0.584083	0.72134	0.931785
AT5G47930.1	AT5G47930.1	-1	3	3	2	45.2	45.2	29.8	9.49	0	12.077	2794700000	29	3990	-1.54749	-1.13487	-0.0340804	0.273351	0.226831	0.012188	-0.619953	-1.59486	-0.53454	-0.109221	0.0936943	0.156092
AT5G48030.1	AT5G48030.1	-1	9	9	9	24.6	24.6	24.6	49.437	0	64.142	3031900000	52	3991	-1.55668	-0.106314	-0.24087	-0.370677	-1.41253	-0.263024	0.524494	0.508734	0.401427	-0.0961374	-0.512982	-0.174673
AT5G48300.1	AT5G48300.1	-1	13	13	13	32.9	32.9	32.9	56.65	0	85.043	4099800000	93	3994	0.0986552	-0.0442458	-0.00229185	-0.180406	-0.25765	-0.211159	0.0765617	0.129848	-0.30926	-0.0611491	-0.144664	-0.108507
AT5G48620.6;AT5G48620.5;AT5G48620.4;AT5G48620.3;AT5G48620.2;AT5G48620.1;AT5G35450.2;AT5G35450.1	AT5G48620.6;AT5G48620.5;AT5G48620.4;AT5G48620.3;AT5G48620.2;AT5G48620.1	-1	14	14	6	18.7	18.7	9.3	104.45	0	43.818	542960000	65	4000	-1.44101	-1.20783	-1.52849	-1.43849	-1.26297	-1.39839	-1.10424	-1.09844	-1.10565	-1.3322	-1.43429	-1.4344
AT5G48790.1;AT5G48790.3;AT5G48790.2	AT5G48790.1;AT5G48790.3;AT5G48790.2	-1	8	8	8	26.9	26.9	26.9	35.86	0	39.488	1803000000	44	4002	-0.41927	-0.0816666	-0.151858	-0.20389	-0.745874	-0.551828	-1.92057	-1.18498	-0.975926	-0.631931	-0.504879	-0.230651
AT5G48810.1	AT5G48810.1	-1	5	5	5	54.3	54.3	54.3	15.097	0	122.45	5482700000	45	4003	0.428469	0.323321	0.430245	0.412864	0.0818181	0.425109	0.109484	0.30931	-0.032382	0.390473	0.488673	0.45311
AT5G48880.1;AT5G48880.4;AT5G48880.3;AT5G48880.2	AT5G48880.1;AT5G48880.4;AT5G48880.3;AT5G48880.2	-1	9	8	7	34.3	31.9	29.7	43.172	0	41.777	2275200000	46	4004	-0.466614	-0.130958	-0.348943	-0.373472	-2.06707	-0.421158	0.130907	-0.0800395	0.0120523	-0.325372	-0.4195	-0.362646
AT5G49030.3;AT5G49030.1;AT5G49030.2	AT5G49030.3;AT5G49030.1;AT5G49030.2	-1	39	39	39	42.5	42.5	42.5	143.39	0	311.4	25296000000	267	4009	0.347785	0.545893	0.255103	0.434611	0.50748	0.400644	0.686498	0.780029	0.689485	0.538623	0.69432	0.587406
AT5G49360.1	AT5G49360.1	-1	13	13	13	27	27	27	83.523	0	106.9	1566900000	91	4010	-0.638435	-0.690206	-0.724019	-0.704464	-0.684895	-0.851111	-0.672963	-0.731187	-0.598424	-0.608234	-0.660098	-0.612842
AT5G49555.1	AT5G49555.1	-1	14	14	14	39.7	39.7	39.7	60.489	0	151.73	5736600000	101	4013	0.143147	0.0887422	0.130761	-0.200341	-0.164032	-0.298195	0.416928	0.573958	0.319799	0.0489526	-0.039957	0.0234064
AT5G49570.1	AT5G49570.1	-1	5	5	5	9	9	9	82.445	0	26.404	267090000	34	4014	-1.60781	-1.56926	-1.59177	-1.51485	-1.64605	-1.50307	-1.55547	-1.19746	-1.51	-1.58083	-1.55462	-1.72392
AT5G49720.1;AT4G24260.1;AT4G24260.2;AT3G43860.2;AT3G43860.1;AT4G24260.3	AT5G49720.1	-1	10	10	10	19.3	19.3	19.3	69.191	0	22.268	817490000	39	4016	-0.698857	-1.54988	-0.882901	-1.48438	-0.444621	-0.341254	-1.37431	-1.6997	-0.55472	-0.483573	-0.660785	-0.781534
AT5G49760.1;AT1G79620.3;AT1G79620.2;AT5G49780.1;AT5G49770.1;AT5G49780.3;AT1G79620.1;AT5G49780.2;AT1G79620.5	AT5G49760.1	-1	8	8	8	11.1	11.1	11.1	104.71	0	15.897	808900000	32	4017	-1.44089	-0.443948	-1.72003	-0.707035	-0.282701	-0.533345	-1.52483	-0.427869	-1.54646	-0.576421	-0.515572	-0.664758
AT5G49840.2;AT5G49840.3;AT5G49840.1;AT5G49840.4	AT5G49840.2;AT5G49840.3;AT5G49840.1;AT5G49840.4	-1	13	11	11	32.6	30.6	30.6	65.449	0	76.993	1020000000	62	4021	-0.979396	-1.06286	-0.775851	-1.175	-1.34763	-0.901451	-0.499379	-0.493346	-0.479275	-1.06437	-0.986279	-0.896071
AT5G49910.1	AT5G49910.1	-1	28	9	9	39.7	14.1	14.1	76.996	0	67.744	30610000000	111	4022	1.32808	1.11324	1.228	1.4377	1.27236	1.27069	1.38978	1.27645	1.29948	1.34608	1.17313	1.29903
AT5G49970.1;AT5G49970.2	AT5G49970.1;AT5G49970.2	-1	13	13	13	34.5	34.5	34.5	59.375	0	80.961	2972400000	103	4025	-0.104021	-0.135966	-0.208903	-0.272372	-0.439123	-0.285566	0.111565	0.179706	0.167174	-0.121595	-0.0474486	-0.0572682
AT5G50210.1	AT5G50210.1	-1	11	11	11	19.8	19.8	19.8	78.933	0	24.267	1185000000	36	4027	-0.571937	-0.606381	-0.609597	-0.604566	-0.681113	-0.500179	-0.42098	-2.02076	-0.655201	-0.493632	-0.548892	-0.725314
AT5G50370.1;AT5G50370.2	AT5G50370.1;AT5G50370.2	-1	9	7	7	49.6	42.7	42.7	27.335	0	27.256	2506200000	34	4029	-1.44087	-1.33166	-0.124254	0.17633	-0.125253	-0.098843	-0.013279	-0.165982	-0.092065	0.105057	0.071938	-0.0869618
AT5G50640.1;AT5G50530.1	AT5G50640.1;AT5G50530.1	-1	13	13	12	33.9	33.9	30.7	59.812	0	75.716	2158400000	78	4031	-0.315396	-0.547518	-0.270969	-0.408604	-0.550498	-0.562961	-0.12299	-0.354957	-0.139042	-0.533666	-0.424342	-0.455507
AT5G50850.1	AT5G50850.1	-1	13	13	13	57	57	57	39.175	0	283.03	149370000000	395	4033	2.32947	2.37131	2.32628	2.09508	2.08322	2.26725	2.44684	2.47618	2.56169	2.32305	2.32515	2.34008
AT5G50920.1	AT5G50920.1	-1	53	53	24	58.3	58.3	26.2	103.45	0	323.31	374330000000	1090	4034	1.98016	1.87782	1.84438	1.90973	1.90723	2.02509	2.07141	2.03222	2.10877	1.99187	1.98749	1.93623
AT5G51070.1	AT5G51070.1	-1	22	21	21	29.8	28.7	28.7	103.23	0	78.358	3542100000	77	4040	-0.400784	-0.595763	-0.352757	-0.111627	-0.211907	-0.353277	0.0981554	0.304581	0.21573	-0.18591	-0.113309	-0.112545
AT5G51110.2;AT5G51110.1	AT5G51110.2;AT5G51110.1	-1	6	6	6	58.5	58.5	58.5	20.908	0	35.589	3414200000	41	4041	-1.75478	-1.7489	0.0671699	0.350783	0.0566589	0.0818785	-1.42804	0.247111	0.256556	-0.0713422	0.173971	-0.172331
AT5G51220.2;AT5G51220.1;AT5G51220.3	AT5G51220.2;AT5G51220.1;AT5G51220.3	-1	5	5	5	35.9	35.9	35.9	25.459	0	21.937	2317600000	38	4043	-0.0353241	-1.92845	-0.179835	-1.68587	-0.490359	-0.443436	0.299838	0.31502	0.403231	-0.30155	-0.324254	-0.217489
AT5G51430.1	AT5G51430.1	-1	11	11	11	18.2	18.2	18.2	92.258	0	58.757	849580000	54	4045	-1.10916	-1.37305	-1.92989	-0.946985	-0.927182	-0.71583	-0.797086	-0.945231	-0.906823	-0.890604	-0.851505	-1.05747
AT5G51740.2;AT5G51740.1;AT5G51740.3	AT5G51740.2;AT5G51740.1;AT5G51740.3	-1	8	8	8	22.7	22.7	22.7	54.639	0	24.929	1050600000	45	4052	-1.60026	-0.610395	-2.22518	-0.554232	-1.26993	-0.800337	-0.392276	-0.243313	-0.119367	-0.501076	-0.642274	-0.568504
AT5G51820.1	AT5G51820.1	-1	16	16	16	33.2	33.2	33.2	67.988	0	193.14	3673900000	123	4053	-0.103883	-0.258673	-0.442622	-0.505156	-0.687617	-0.503703	-0.26194	-0.22933	-0.194103	-0.194369	-0.400071	-0.418626
AT5G51970.2;AT5G51970.1	AT5G51970.2;AT5G51970.1	-1	11	11	11	40.7	40.7	40.7	39.255	0	102.88	2403900000	58	4055	-0.243844	-0.207404	-0.340567	-0.343281	-0.465953	-0.428248	-0.289383	-0.0335489	-0.210893	-0.31104	-0.181108	-0.326216
AT5G52240.1;AT5G52240.2	AT5G52240.1;AT5G52240.2	-1	6	6	5	50.9	50.9	44.1	24.405	0	141.67	4439000000	55	4056	0.0765918	-0.0431283	0.0326984	0.232617	0.279656	0.168412	-0.00347676	-1.65912	-0.101102	0.148945	0.244542	0.226565
AT5G52420.1	AT5G52420.1	-1	5	5	5	22.3	22.3	22.3	26.737	0	19.622	772600000	33	4059	-0.727171	-0.532426	-0.614769	-0.428863	-1.90005	-0.422652	-0.556021	-0.565523	-1.37307	-0.601251	-2.02422	-0.627055
AT5G52470.1	AT5G52470.1	-1	7	7	1	26	26	3.6	32.829	0	13.13	1474600000	29	4061	-0.328343	-1.64975	-0.245404	-0.147935	-0.330423	-0.381346	-1.43895	-0.177108	-1.51645	-0.341857	-0.587771	-0.162456
AT5G52520.1	AT5G52520.1	-1	22	22	22	52.3	52.3	52.3	60.746	0	238.88	35109000000	232	4062	1.25016	1.02868	1.1075	1.01102	1.10524	1.03992	1.02863	1.2094	1.09564	1.10465	1.15245	1.07916
AT5G52840.1;AT5G52840.2	AT5G52840.1;AT5G52840.2	-1	13	13	13	68.6	68.6	68.6	19.179	0	90.357	4527000000	93	4064	-0.0684821	0.0194819	0.146147	0.348359	0.0519316	0.100982	0.490231	0.250079	0.0347449	-0.073571	0.127065	-0.247628
AT5G52920.1	AT5G52920.1	-1	11	11	9	28.7	28.7	25	63.521	0	43.29	1571800000	86	4065	-0.632376	-0.824864	-0.716365	-0.875447	-0.950716	-1.12918	-0.74788	-0.754326	-0.842091	-0.878989	-0.838559	-0.817397
AT5G53070.1	AT5G53070.1	-1	5	5	5	27.6	27.6	27.6	25.351	0	12.71	2442300000	25	4067	-1.51213	0.102632	0.109629	-0.102449	-0.126013	-0.208752	0.172265	0.36748	0.260487	-1.24303	-0.0878074	0.0132185
AT5G53170.1	AT5G53170.1	-1	13	12	12	26.8	25.8	25.8	88.716	0	217.58	1244900000	88	4069	-0.586327	-0.967677	-0.801161	-0.808932	-0.980388	-0.856826	-0.666603	-0.971496	-0.781991	-0.844304	-0.931862	-0.835271
AT5G53350.1	AT5G53350.1	-1	16	16	13	35.2	35.2	30.9	61.963	0	116.67	5991800000	115	4071	0.428365	0.208847	0.213777	0.0833282	-0.0254189	-0.0389642	0.583862	0.531909	0.568588	0.157313	0.102602	0.198369
AT5G53460.3;AT5G53460.2;AT5G53460.1	AT5G53460.3;AT5G53460.2;AT5G53460.1	-1	53	53	53	32.2	32.2	32.2	241.9	0	222.02	8403700000	226	4072	-0.389676	-0.458232	-0.514502	-0.0547489	0.0387418	-0.0412456	-0.327417	-0.351356	-0.140718	-0.324254	-0.347954	-0.331175
AT5G53480.1	AT5G53480.1	-1	16	16	16	29.2	29.2	29.2	96.258	0	199.95	4690600000	114	4074	-0.148264	-0.543245	-0.216011	-0.169781	-0.151136	-0.103781	-0.068471	-0.146782	-0.262113	-0.136311	0.023006	-0.0543405
AT5G53560.1	AT5G53560.1	-1	9	9	9	72.4	72.4	72.4	15.084	0	105.4	10446000000	96	4077	0.759413	0.638007	0.621244	0.874697	0.822543	0.73409	0.792189	0.321503	0.709579	0.863751	0.877829	0.790268
AT5G54160.1	AT5G54160.1	-1	16	16	16	60.3	60.3	60.3	39.618	0	323.31	33976000000	159	4084	1.07408	1.0775	0.966003	1.39266	1.25069	1.29112	1.4064	1.42923	1.20941	1.40781	1.43978	1.3324
AT5G54270.1	AT5G54270.1	-1	5	5	5	46.8	46.8	46.8	28.706	0	108.9	33431000000	70	4086	1.11442	1.86471	1.43034	1.68152	1.34311	1.65037	0.538825	1.29933	0.73257	1.80914	1.88267	1.62714
AT5G54500.1;AT5G54500.2;AT4G27270.4;AT4G27270.3;AT4G27270.2;AT4G27270.1	AT5G54500.1;AT5G54500.2	-1	5	5	5	37.7	37.7	37.7	21.796	0	39.313	1649700000	41	4090	-0.46119	-0.200476	-0.514128	-0.415093	-0.385654	-0.393693	-0.296476	-0.488646	-0.260767	-0.33678	-0.293144	-0.532643
AT5G54600.1;AT5G54600.2	AT5G54600.1;AT5G54600.2	-1	6	6	6	30.8	30.8	30.8	21.976	0	36.46	6307700000	63	4093	0.442391	0.389569	0.758702	0.561257	0.482773	0.57888	0.0272555	0.120321	0.21619	0.454615	0.22391	0.453169
AT5G54770.1	AT5G54770.1	-1	6	6	6	26.1	26.1	26.1	36.664	0	44.539	5656800000	65	4095	0.676611	0.728265	0.779437	0.468507	0.547083	0.392316	0.632748	0.640921	0.492478	0.64138	0.619643	0.539066
AT5G54810.1	AT5G54810.1	-1	15	15	6	37.9	37.9	18.1	50.925	0	112.54	11798000000	160	4096	0.528684	0.569907	0.475169	0.323474	0.397022	0.297454	0.300485	0.328274	0.294051	0.553252	0.460974	0.496166
AT5G54870.1;AT5G54870.2	AT5G54870.1;AT5G54870.2	-1	8	8	7	21.5	21.5	19	59.735	0	30.799	952400000	42	4097	-1.48923	-0.865394	-1.25518	-0.954353	-0.957532	-1.14514	-0.364996	-0.403493	-0.675549	-0.936688	-0.772342	-0.8834
AT5G55070.2;AT5G55070.1	AT5G55070.2;AT5G55070.1	-1	15	15	6	36	36	12.7	50.133	0	145.28	61730000000	134	4098	1.75422	1.61151	1.63995	1.49424	1.51929	1.48932	1.84268	1.90014	1.94279	1.55663	1.68316	1.55332
AT5G55125.2;AT5G55125.1	AT5G55125.2;AT5G55125.1	-1	2	2	2	26.3	26.3	26.3	8.9552	0	165.37	186650000	28	4099	-1.85932	-1.62418	-1.38742	-1.64729	-1.49839	-1.7392	-1.13035	-1.76578	-0.960989	-1.71088	-2.37139	-2.22019
AT5G55220.1	AT5G55220.1	-1	28	28	28	53	53	53	61.733	0	251.97	24525000000	211	4103	0.863898	0.884274	0.762848	0.771166	0.787132	0.904015	0.706274	0.548655	0.616782	0.670916	0.666408	0.589058
AT5G55280.1	AT5G55280.1	-1	12	12	12	53.3	53.3	53.3	45.564	0	296.83	7681700000	101	4105	0.0633526	0.128458	0.123813	0.0617033	0.142171	-0.0728455	0.0541152	0.0979763	0.139804	-0.00338917	0.00400689	0.0687905
AT5G55610.1;AT5G55610.2	AT5G55610.1;AT5G55610.2	-1	12	12	12	33.1	33.1	33.1	36.055	0	130.36	11891000000	60	4107	0.39352	0.643662	0.484276	0.645035	0.659457	0.607806	0.907073	1.0903	0.986305	0.615264	0.582179	0.509517
AT5G55940.1;AT5G51620.3;AT5G51620.2;AT5G51620.1;AT5G51620.4	AT5G55940.1	-1	7	7	7	37.5	37.5	37.5	22.979	0	51.976	2629000000	52	4109	-0.0915416	0.0965887	0.0414435	-0.206539	0.154535	0.0534119	0.0729279	0.0974162	-0.164674	-0.0453975	0.0362491	-0.105708
AT5G56030.1;AT5G56030.2	AT5G56030.1;AT5G56030.2	-1	49	49	3	56.8	56.8	4.3	80.063	0	323.31	199830000000	621	4112	1.96557	1.75565	1.80106	1.9036	1.85021	1.87085	1.72112	1.74338	1.77878	1.91285	1.93077	1.93392
AT5G56360.1	AT5G56360.1	-1	14	14	14	29.8	29.8	29.8	73.213	0	91.452	1089200000	85	4116	-1.27866	-1.05621	-1.12574	-0.944312	-0.946955	-0.789714	-0.822727	-0.750933	-0.977476	-0.943918	-0.958899	-0.92082
AT5G56680.1;AT1G70980.1	AT5G56680.1	-1	18	18	17	35.5	35.5	34.3	63.782	0	83.902	5185300000	87	4122	0.422888	0.267258	0.393024	0.329892	0.155007	0.331234	-0.322376	0.143984	0.118546	0.174433	0.236529	0.132301
AT5G56730.1	AT5G56730.1	-1	13	13	13	15.6	15.6	15.6	113.62	0	66.829	1099000000	68	4125	-1.04251	-1.02682	-1.14889	-1.0864	-1.05929	-1.03209	-0.388346	-0.35431	-0.363317	-0.963693	-0.930039	-0.967163
AT5G57030.1	AT5G57030.1	-1	11	11	11	27.5	27.5	27.5	58.49	0	65.428	1701900000	85	4132	-0.42893	-0.464101	-0.445648	-0.538117	-0.731694	-0.666662	-0.37622	-0.513554	-0.787331	-0.600589	-0.546397	-0.632212
AT5G57490.1	AT5G57490.1	-1	14	14	14	57.7	57.7	57.7	29.505	0	223.22	26181000000	146	4136	0.81828	0.982545	0.933937	0.726757	0.767568	0.693368	1.2951	1.14763	1.16914	0.836981	0.964024	0.854304
AT5G57590.1	AT5G57590.1	-1	9	9	9	12.2	12.2	12.2	91.934	0	22.282	527380000	48	4137	-1.05786	-1.05461	-1.16483	-1.75608	-1.49075	-1.42339	-0.683289	-0.819262	-0.837349	-1.32459	-1.22244	-1.20913
AT5G57655.2;AT5G57655.1	AT5G57655.2;AT5G57655.1	-1	25	25	25	56.4	56.4	56.4	53.719	0	106.4	22515000000	223	4138	0.649082	0.571023	0.555226	0.444778	0.491695	0.535038	0.339947	0.408001	0.254537	0.720475	0.644974	0.544652
AT5G57870.1;AT5G57870.2	AT5G57870.1;AT5G57870.2	-1	14	14	14	23.1	23.1	23.1	85.571	0	101.95	1921700000	77	4140	-0.308047	-0.345643	-0.376236	-0.520037	-0.556303	-0.72988	-0.506509	-0.499804	-0.393931	-0.404851	-0.493163	-0.392537
AT5G57960.2;AT5G57960.1	AT5G57960.2;AT5G57960.1	-1	5	5	5	15.8	15.8	15.8	43.157	0	26.268	1042000000	32	4142	-0.710029	-0.609465	-0.690752	-1.63054	-0.9042	-0.83452	-0.90699	-1.38813	-0.473851	-0.907125	-0.923291	-0.839487
AT5G58140.7;AT5G58140.6;AT5G58140.5;AT5G58140.2;AT5G58140.1;AT5G58140.3;AT5G58140.4	AT5G58140.7;AT5G58140.6;AT5G58140.5;AT5G58140.2;AT5G58140.1;AT5G58140.3;AT5G58140.4	-1	12	11	11	19.1	18	18	102.47	0	53.164	3090200000	95	4148	-0.239153	-0.301081	-0.352311	-0.330013	-0.319781	-0.296093	-0.318869	-0.250723	-0.118321	-0.256272	-0.279584	-0.18074
AT5G58270.1	AT5G58270.1	-1	21	21	20	34.2	34.2	32.6	80.419	0	99.421	5150500000	139	4152	-0.148313	-0.131529	-0.313651	-0.178788	-0.217266	-0.270584	0.073199	-0.0109297	0.137616	-0.395277	-0.222563	-0.296907
AT5G58290.1	AT5G58290.1	-1	18	17	17	61.8	58.8	58.8	45.751	0	137.31	7712000000	126	4153	0.375557	0.273239	0.203672	0.182574	0.193312	0.217578	0.288929	0.193405	0.118438	0.354736	0.350082	0.228486
AT5G58330.3;AT5G58330.2;AT5G58330.1	AT5G58330.3;AT5G58330.2;AT5G58330.1	-1	6	6	6	23.4	23.4	23.4	36.39	0	22.111	1601500000	41	4154	-0.311681	-0.309965	-0.336946	-0.577404	-0.765181	-0.636478	-0.409274	-0.305031	-0.468482	-0.515366	-0.556675	-0.35132
AT5G58490.1	AT5G58490.1	-1	12	12	12	46	46	46	35.757	0	75.82	3541100000	67	4160	-0.299914	-0.354056	-0.164668	-0.339304	-0.271724	-0.21691	0.276568	0.0294603	-0.0228809	-0.319554	-0.167974	-0.243689
AT5G59290.1;AT5G59290.4;AT5G59290.3;AT5G59290.2;AT3G46440.2;AT3G46440.1;AT2G28760.3;AT2G28760.2;AT2G28760.1;AT2G28760.4	AT5G59290.1;AT5G59290.4;AT5G59290.3;AT5G59290.2;AT3G46440.2;AT3G46440.1	-1	8	7	7	30.4	28.1	28.1	38.569	0	11.974	417380000	30	4170	-1.19295	-0.904624	-1.01602	-1.14704	-2.04686	-1.32522	-1.39573	-1.14876	-1.07617	-1.28737	-1.32247	-1.13266
AT5G59420.1	AT5G59420.1	-1	11	11	10	32.2	32.2	29.3	51.966	0	56.949	808210000	64	4171	-0.623729	-1.05745	-1.06853	-0.80865	-1.125	-0.996386	-1.89387	-1.0358	-1.65025	-0.701165	-0.952273	-0.797106
AT5G59880.2;AT5G59880.1	AT5G59880.2;AT5G59880.1	-1	4	4	3	50.8	50.8	39.5	14.124	0	21.372	1555100000	51	4175	-0.152058	-0.26369	-0.143826	-0.425636	-0.500734	-0.575887	-0.161324	-1.30055	-0.0732514	-0.31031	-0.10188	-0.254731
AT5G60460.2;AT5G60460.1	AT5G60460.2;AT5G60460.1	-1	5	5	5	54.1	54.1	54.1	10.865	0	66.714	1054800000	34	4179	-0.523144	-1.47921	-0.356273	-0.376212	-0.386706	-0.361449	-0.520737	-1.51692	-1.89115	-0.47826	-0.362121	-0.502092
AT5G60600.1;AT5G60600.2;AT5G60600.5;AT5G60600.4;AT5G60600.3	AT5G60600.1;AT5G60600.2;AT5G60600.5;AT5G60600.4;AT5G60600.3	-1	35	35	35	56.5	56.5	56.5	82.256	0	323.31	76590000000	384	4181	1.64698	1.53818	1.50895	1.34525	1.464	1.3988	1.2723	1.30708	1.34645	1.62189	1.62339	1.5564
AT5G60640.1;AT5G60640.2;AT5G60640.3	AT5G60640.1;AT5G60640.2;AT5G60640.3	-1	22	22	22	44.1	44.1	44.1	66.356	0	222.65	13945000000	139	4183	0.278486	0.071925	0.09316	0.614576	0.38259	0.528871	0.293768	0.289759	0.144157	0.502229	0.411323	0.466182
AT5G60730.1	AT5G60730.1	-1	6	5	5	19.7	16.4	16.4	42.939	0	20.046	607810000	33	4185	-1.05611	-0.888404	-1.04972	-1.23228	-1.23479	-1.44976	-0.7679	-0.602407	-0.556638	-1.15052	-1.72722	-1.2581
AT5G60790.1	AT5G60790.1	-1	15	15	15	27.9	27.9	27.9	66.885	0	130	3984300000	145	4186	-0.280695	-0.128398	-0.257152	-0.465392	-0.369921	-0.200539	0.139506	0.163751	0.173974	-0.113169	-0.212209	-0.24535
AT5G60960.1	AT5G60960.1	-1	10	10	10	28.2	28.2	28.2	59.143	0	96.554	1746700000	48	4189	-0.431632	-0.398257	-0.350022	-0.537562	-2.07067	-0.700083	-0.068714	-0.321095	0.0312939	-0.0799119	-0.629901	-0.263504
AT5G61170.1	AT5G61170.1	-1	7	7	2	48.3	48.3	18.2	15.697	0	28.396	27544000000	54	4194	1.38031	1.5284	1.51405	1.65042	1.47919	1.45548	0.846928	0.993219	0.99808	1.43153	1.54815	1.44071
AT5G61220.3;AT5G61220.2;AT5G61220.1	AT5G61220.3;AT5G61220.2;AT5G61220.1	-1	3	3	3	32.2	32.2	32.2	10.115	0	10.166	1766200000	25	4195	-0.00627675	0.166399	0.139269	0.0254796	-0.0256115	-0.143407	0.567136	0.266089	-1.33527	-0.239082	-1.7709	-1.39851
AT5G61780.1	AT5G61780.1	-1	32	32	23	40.8	40.8	31.2	107.74	0	187.27	6315000000	163	4201	-0.078672	-0.0641962	-0.247193	-0.0136915	-0.102484	0.0112379	-0.0634843	-0.0295279	-0.029517	-0.116636	-0.0356491	-0.0386251
AT5G61790.1	AT5G61790.1	-1	19	19	15	40.9	40.9	32.6	60.485	0	323.31	92371000000	261	4202	1.89428	1.79555	1.7809	1.89351	1.8934	1.93313	1.52223	1.49909	1.51449	1.95036	1.87846	1.96258
AT5G61810.1;AT5G61810.2	AT5G61810.1;AT5G61810.2	-1	10	10	10	34.1	34.1	34.1	53.275	0	37.568	2548900000	35	4203	-0.13909	-0.0573918	-0.222518	-2.0354	-0.573359	-0.662695	-0.144136	0.258122	0.145086	-0.357968	-0.321867	-0.402608
AT5G61970.1	AT5G61970.1	-1	17	17	17	32.7	32.7	32.7	68.832	0	105.91	1249600000	71	4207	-0.837328	-0.932116	-0.830323	-1.2244	-1.12384	-1.02179	-0.638696	-0.677261	-0.677658	-0.912365	-0.927586	-0.914577
AT5G62140.1	AT5G62140.1	-1	4	4	4	25.3	25.3	25.3	26.439	0	12.303	732690000	28	4210	-0.795011	-0.789649	-0.755004	-0.958351	-1.21688	-0.915936	-1.50086	-1.45859	-1.30458	-0.709357	-0.997126	-0.860205
AT5G62190.1	AT5G62190.1	-1	6	6	6	11.6	11.6	11.6	72.89	0	24.399	275850000	39	4211	-1.76928	-1.65601	-1.50558	-1.88748	-1.68801	-1.9289	-0.982146	-1.05819	-1.15783	-1.46304	-1.64399	-1.61597
AT5G62270.1;AT5G62270.2	AT5G62270.1;AT5G62270.2	-1	8	8	8	27.7	27.7	27.7	43.94	0	26.801	1240000000	46	4213	-0.396005	-0.307073	-0.284278	-0.52767	-0.414437	-0.705989	0.0300026	-0.123851	0.0378102	-0.37997	-0.416048	-0.660333
AT5G62390.1	AT5G62390.1	-1	8	8	8	21.1	21.1	21.1	51.567	0	29.524	2938700000	45	4215	-0.0101383	0.0937282	0.153575	0.0474856	-0.12485	0.494451	-0.973315	0.0842386	-0.0859301	0.361406	0.209803	-0.100816
AT5G62530.1	AT5G62530.1	-1	26	26	26	55.2	55.2	55.2	61.772	0	307.15	78372000000	361	4216	1.47121	1.25986	1.29883	1.19129	1.18918	1.19439	1.56225	1.55958	1.64043	1.32838	1.37035	1.42814
AT5G62700.1;AT5G62690.1	AT5G62700.1;AT5G62690.1	-1	28	28	5	80	80	17.8	50.733	0	323.31	221100000000	564	4221	2.59809	2.51494	2.43193	2.56102	2.64156	2.66139	2.43507	2.56535	2.48508	2.72759	2.79418	2.65045
AT5G62790.1;AT5G62790.2	AT5G62790.1;AT5G62790.2	-1	17	17	17	43.4	43.4	43.4	51.963	0	98.231	4603900000	137	4223	-0.0349932	-0.181417	-0.0758429	-0.0545452	-0.180715	-0.220617	-0.151754	-0.239789	-0.34673	-0.0511061	-0.0254224	-0.00386781
AT5G62810.1	AT5G62810.1	-1	7	7	7	19.7	19.7	19.7	55.594	0	124.85	285380000	46	4224	-1.77934	-1.61718	-1.63651	-1.74436	-1.85995	-1.53448	-1.28509	-1.59859	-1.47558	-1.64491	-1.80717	-1.63354
AT5G63190.2;AT5G63190.1	AT5G63190.2;AT5G63190.1	-1	17	15	15	35	32.1	32.1	77.555	0	103.71	3709400000	84	4233	0.0846749	0.0467665	-0.0573109	0.0204431	-0.0384197	0.0962714	0.042989	-0.0219292	0.0997656	0.191103	0.122624	0.224584
AT5G63400.1;AT5G63400.2	AT5G63400.1;AT5G63400.2	-1	12	12	10	62.6	62.6	55.7	26.932	0	85.999	16962000000	75	4235	0.521034	0.53048	0.742615	1.19459	0.845295	0.930752	1.02546	0.852211	0.877	0.961398	1.06704	0.988345
AT5G63420.1	AT5G63420.1	-1	23	23	23	30.5	30.5	30.5	100.55	0	169.85	6580900000	172	4236	0.286052	0.120904	0.199607	0.269365	0.145261	0.406509	0.282475	0.188799	0.26969	0.306835	0.244892	0.282377
AT5G63510.1;AT5G63510.2	AT5G63510.1;AT5G63510.2	-1	11	11	4	54	54	20.2	27.569	0	132.78	20741000000	108	4238	0.713239	0.707969	0.85498	1.02183	1.12774	1.1447	1.14932	1.02755	1.10078	0.540332	0.653662	0.773858
AT5G63570.1	AT5G63570.1	-1	16	7	0	57.4	29.3	0	50.369	0	145.72	20725000000	59	4239	1.44607	1.41598	1.31274	1.28402	1.14306	1.50597	1.34896	1.18883	0.952628	1.64208	1.42337	1.44758
AT5G63620.1;AT5G63620.2;AT5G63620.3	AT5G63620.1;AT5G63620.2;AT5G63620.3	-1	12	12	12	32.3	32.3	32.3	45.497	0	82.965	3694300000	68	4241	0.0951535	0.173286	-0.0797477	-0.0237761	-0.0731789	0.172836	0.314076	0.43886	0.219405	0.0864801	0.162694	0.17626
AT5G63680.3;AT5G63680.2;AT5G63680.1	AT5G63680.3;AT5G63680.2;AT5G63680.1	-1	10	10	4	27.5	27.5	14.5	55.017	0	72.211	4606200000	70	4243	0.456127	-0.222097	0.211617	-0.0927858	0.190463	0.0143749	-0.0413593	-0.212108	-1.18614	0.203358	0.281984	0.129133
AT5G63840.1;AT5G63840.2	AT5G63840.1;AT5G63840.2	-1	21	21	21	30.2	30.2	30.2	104.27	0	188.8	3613800000	115	4244	-0.948476	-0.506025	-0.428252	-0.215528	-0.148307	-0.184156	-0.211627	-0.576989	-0.494292	-0.192269	-0.220243	-0.222401
AT5G64040.1;AT5G64040.2	AT5G64040.1;AT5G64040.2	-1	6	6	6	33.3	33.3	33.3	18.429	0	22.788	2089300000	34	4249	-0.382547	-1.93323	-0.217515	-0.0384284	-0.171221	-0.410657	-1.41933	-0.403407	-0.395837	-0.223224	-0.00573827	-0.257887
AT5G64270.1	AT5G64270.1	-1	8	8	8	7.6	7.6	7.6	141.45	0	19.404	568700000	36	4255	-1.20055	-1.18566	-1.29247	-1.22773	-1.42098	-1.08574	-0.989613	-1.24743	-1.09228	-1.15149	-1.13485	-1.29185
AT5G64300.1	AT5G64300.1	-1	12	12	10	23.2	23.2	18.4	59.055	0	62.426	1487100000	60	4258	-0.393742	-0.575773	-0.702544	-0.810176	-0.66404	-0.523384	-0.483523	-0.404382	-0.649372	-0.662845	-0.564188	-0.667756
AT5G64440.1	AT5G64440.1	-1	12	12	12	28.7	28.7	28.7	66.078	0	45.077	1241000000	51	4260	-0.423967	-0.371988	-0.663466	-0.807691	-0.537563	-0.822863	-1.50801	-0.575295	-0.813483	-0.49513	-0.54869	-1.25325
AT5G64460.8;AT5G64460.6;AT5G64460.4;AT5G64460.3;AT5G64460.2;AT5G64460.10;AT5G64460.1;AT5G64460.5;AT5G64460.9;AT5G64460.7;AT5G64460.11	AT5G64460.8;AT5G64460.6;AT5G64460.4;AT5G64460.3;AT5G64460.2;AT5G64460.10;AT5G64460.1;AT5G64460.5;AT5G64460.9;AT5G64460.7;AT5G64460.11	-1	6	6	6	31.2	31.2	31.2	31.599	0	121.47	961860000	50	4261	-1.91483	-0.909745	-0.485115	-0.550561	-0.837576	-0.819871	-0.75264	-0.550174	-0.925037	-0.713645	-0.578258	-0.75174
AT5G64580.1	AT5G64580.1	-1	12	12	12	20.6	20.6	20.6	96.853	0	97.069	1464900000	64	4262	-0.27437	-0.53376	-0.40204	-0.855988	-0.729061	-0.578413	-0.674218	-1.72915	-0.425267	-0.434971	-0.639901	-0.5102
AT5G65010.2;AT5G65010.1;AT3G47340.4	AT5G65010.2;AT5G65010.1	-1	23	23	16	53.4	53.4	40.6	65.157	0	188.09	31268000000	175	4267	1.02864	1.05638	1.01827	1.02188	1.15075	1.16132	1.21462	1.23319	1.17247	1.15067	1.14881	1.09049
AT5G65020.1;AT5G65020.2	AT5G65020.1;AT5G65020.2	-1	15	15	15	56.2	56.2	56.2	36.266	0	55.958	2548000000	83	4268	-0.235613	-0.311921	-0.236474	-0.290071	-0.239455	-0.332715	-0.311813	-0.536065	-0.358421	-0.238644	-0.0987723	-0.195715
AT5G65220.1	AT5G65220.1	-1	3	3	3	16.8	16.8	16.8	19.377	0	127.22	9801800000	55	4269	0.832786	0.586321	0.985781	0.744542	0.656883	1.02913	0.506697	0.0295443	0.424591	0.744306	0.618474	0.877116
AT5G65430.2;AT5G65430.1;AT5G65430.3	AT5G65430.2;AT5G65430.1;AT5G65430.3	-1	11	5	5	48.4	24	24	27.771	0	37.959	974260000	34	4272	-0.722649	-0.784875	-0.634845	-0.87656	-0.955477	-0.98067	-0.790757	-1.17461	-0.874825	-0.856529	-0.663286	-0.596973
AT5G65460.4;AT5G65460.3;AT5G65460.6;AT5G65460.2;AT5G65460.1;AT5G65460.5	AT5G65460.4;AT5G65460.3;AT5G65460.6;AT5G65460.2;AT5G65460.1;AT5G65460.5	-1	18	14	14	18.3	15.2	15.2	140.79	0	323.31	530800000	62	4273	-1.53035	-1.66345	-1.72765	-1.44966	-1.58039	-1.25838	-1.26394	-1.14014	-1.1021	-1.52223	-1.61715	-1.61686
AT5G65620.1;AT5G65620.2	AT5G65620.1;AT5G65620.2	-1	22	22	13	35.1	35.1	23.5	88.756	0	84.045	4490100000	89	4275	0.170823	0.00890228	0.0253447	0.0558151	-0.0126633	0.122766	0.0589704	0.263767	-0.0328383	0.0736354	0.245134	-0.121756
AT5G65720.1;AT5G65720.3;AT5G65720.2	AT5G65720.1;AT5G65720.3;AT5G65720.2	-1	25	25	25	63.6	63.6	63.6	50.295	0	296.97	17391000000	288	4278	0.837641	0.703933	0.73016	0.394489	0.601634	0.486025	1.03147	1.07197	1.01533	0.679187	0.728954	0.748928
AT5G65750.1	AT5G65750.1	-1	44	29	29	55.8	40.7	40.7	116.4	0	323.31	24023000000	241	4279	0.572459	0.559327	0.525014	0.458901	0.50529	0.420988	1.16482	1.09415	1.19236	0.789938	0.783186	0.681788
AT5G65810.1	AT5G65810.1	-1	3	3	3	17.4	17.4	17.4	28.296	0	46.278	312520000	31	4281	-1.35198	-1.25669	-1.14979	-1.5819	-1.75341	-1.44656	-1.19366	-1.52132	-1.51082	-1.49773	-1.6856	-1.41618
AT5G65840.1	AT5G65840.1	-1	8	8	8	38.5	38.5	38.5	29.883	0	56.796	1823400000	57	4282	-0.170344	-0.285859	-0.289759	-0.403286	-0.198818	-0.606843	-0.265534	-0.518246	-1.43164	-0.603615	-0.601075	-0.466652
AT5G66190.1;AT5G66190.2	AT5G66190.1;AT5G66190.2	-1	18	18	16	51.7	51.7	48.3	40.326	0	209.65	25067000000	193	4288	0.768263	0.924274	0.77179	0.505184	0.609409	0.621971	0.593664	0.733419	0.594964	0.676241	0.704104	0.641304
AT5G66420.2;AT5G66420.1;AT5G66420.3	AT5G66420.2;AT5G66420.1;AT5G66420.3	-1	15	15	15	34.6	34.6	34.6	80.718	0	32.228	1911500000	45	4289	-0.485679	-1.33627	-0.691476	-0.212999	-0.440328	-0.652274	-1.37619	-0.244422	-1.48141	-0.569622	-0.51405	-0.506592
AT5G66470.2;AT5G66470.1	AT5G66470.2;AT5G66470.1	-1	11	11	11	28.1	28.1	28.1	48.931	0	46.696	2332100000	83	4290	-0.251603	-0.363781	-0.31233	-0.455418	-0.462479	-0.619686	-0.272893	-0.00829944	-0.188059	-0.44814	-0.464304	-0.441396
AT5G66510.1;AT5G66510.2	AT5G66510.1;AT5G66510.2	-1	12	7	7	59.7	40.3	40.3	27.837	0	206.87	16053000000	95	4291	1.08011	1.138	1.14331	0.991748	0.962354	1.02139	1.35716	1.4526	1.44252	1.14097	1.25506	1.18386
AT5G66570.1	AT5G66570.1	-1	17	17	6	51.2	51.2	23.2	35.142	0	323.31	37933000000	172	4293	1.03573	1.07712	1.2307	1.45098	1.39345	1.59368	1.2078	0.871717	0.665432	1.25067	1.38984	1.33568
AT5G66680.1	AT5G66680.1	-1	18	18	18	46.7	46.7	46.7	48.744	0	155.62	20591000000	137	4294	0.457276	0.345755	0.448332	1.32386	1.25353	1.25182	0.337844	0.264901	0.35798	0.310506	0.254054	0.5678
AT5G66720.2;AT5G66720.1	AT5G66720.2;AT5G66720.1	-1	5	5	5	16.3	16.3	16.3	43.516	0	21.791	556140000	27	4295	-1.1703	-0.999307	-0.933328	-1.84298	-1.07375	-1.14716	-1.41979	-0.719581	-1.16904	-1.5611	-1.07377	-0.955514
AT5G66760.1;AT2G18450.1	AT5G66760.1	-1	24	24	24	53.5	53.5	53.5	69.656	0	323.31	117260000000	368	4296	1.94812	1.82836	1.79313	1.71259	1.82243	1.76933	2.22988	2.25524	2.20743	1.85065	1.99095	1.90562
AT5G66860.1	AT5G66860.1	-1	7	7	7	32.9	32.9	32.9	27.336	0	52.637	1496700000	48	4298	-0.708785	-0.46902	-0.485224	-0.596906	-0.832964	-0.92239	-0.180101	-0.441153	-0.343918	-0.741968	-0.865864	-0.89828
AT5G67030.1;AT5G67030.2	AT5G67030.1;AT5G67030.2	-1	25	25	25	42.3	42.3	42.3	73.841	0	201.4	5511800000	214	4302	-0.350388	-0.311983	-0.391969	-0.379949	-0.415695	-0.41253	-0.253622	-0.164196	-0.172886	-0.246293	-0.320301	-0.30966
AT5G67385.5;AT5G67385.4;AT5G67385.3;AT5G67385.2;AT5G67385.1	AT5G67385.5;AT5G67385.4;AT5G67385.3;AT5G67385.2;AT5G67385.1	-1	5	5	5	14.3	14.3	14.3	62.595	0	16.247	883440000	29	4305	-0.615122	-0.511983	-0.792015	-1.92951	-0.720264	-0.806957	-0.949879	-1.51942	-0.594299	-0.52336	-0.466122	-0.59313
AT5G67500.3;AT5G67500.1;AT5G67500.2	AT5G67500.3;AT5G67500.1;AT5G67500.2	-1	21	21	21	83.3	83.3	83.3	29.594	0	323.31	122990000000	362	4306	1.55909	1.59361	1.57501	1.27698	1.4544	1.39228	1.86555	1.8723	1.8794	1.5205	1.56831	1.52804
ATCG00020.1	ATCG00020.1	-1	8	8	8	26.1	26.1	26.1	38.936	0	196.53	27882000000	84	4310	0.433019	0.877821	1.0019	2.09606	2.14563	2.19697	1.09365	1.27533	1.32086	0.968274	0.889401	0.965495
ATCG00120.1	ATCG00120.1	-1	20	19	19	59.4	58	58	55.328	0	323.31	331660000000	537	4312	2.22081	2.04652	2.07421	2.1701	2.04583	2.20296	1.9989	2.10567	1.98642	2.07899	2.09999	2.15175
ATCG00130.1	ATCG00130.1	-1	13	13	13	60.3	60.3	60.3	21.057	0	105.1	22872000000	92	4313	1.1553	0.980466	1.16869	0.974427	0.896326	0.851428	0.849564	0.842921	1.08131	0.926101	0.951636	0.993877
ATCG00160.1	ATCG00160.1	-1	11	11	11	60.2	60.2	60.2	26.904	0	140.9	26397000000	123	4314	1.12948	1.36694	1.28774	1.05595	1.30363	1.41266	0.803977	0.804776	0.719707	1.32635	1.14177	1.21335
ATCG00270.1	ATCG00270.1	-1	8	8	8	28	28	28	39.547	0	108.79	47872000000	133	4318	0.885976	0.727382	0.819163	2.0197	2.07126	2.04275	1.06735	1.05734	1.17971	0.825765	0.820055	1.06098
ATCG00280.1	ATCG00280.1	-1	11	11	11	32.8	32.8	32.8	51.867	0	323.31	46887000000	127	4319	0.639386	0.898711	0.837654	2.06249	2.03931	1.93147	0.906961	0.978878	1.16525	0.727402	0.616794	0.880541
ATCG00340.1	ATCG00340.1	-1	10	10	10	19.2	19.2	19.2	82.474	0	240.8	25681000000	104	4321	0.0690842	0.239427	0.16194	1.73488	1.58413	1.66697	0.520755	0.360435	0.657175	0.0963836	0.133131	0.373051
ATCG00350.1	ATCG00350.1	-1	12	12	12	18.3	18.3	18.3	83.23	0	34.075	19764000000	83	4322	-0.406286	-0.0320171	-0.409377	1.25307	1.58622	1.61462	0.205028	-0.399745	0.105502	-0.497704	-0.586783	-0.23076
ATCG00380.1	ATCG00380.1	-1	8	8	8	42.8	42.8	42.8	23.24	0	50.174	9814000000	67	4323	0.506549	1.11602	0.949055	-1.1928	0.775984	0.628237	0.580773	0.651972	-1.00013	0.982712	0.607877	0.914457
ATCG00470.1	ATCG00470.1	-1	8	8	8	84.1	84.1	84.1	14.499	0	261.67	17135000000	93	4325	1.08717	1.06723	1.19313	0.962642	1.00818	1.1706	0.875929	1.01332	0.985004	1.25183	1.05887	1.01171
ATCG00480.1	ATCG00480.1	-1	37	37	36	82.9	82.9	80.7	53.933	0	323.31	514500000000	918	4326	2.80748	2.60977	2.66551	2.53409	2.58666	2.53171	2.36894	2.37768	2.39209	2.5787	2.63543	2.59092
ATCG00490.1;ATMG00280.1;AT2G07732.1	ATCG00490.1	-1	32	32	32	62	62	62	52.954	0	323.31	1285400000000	1420	4327	3.52424	3.44491	3.40881	3.35462	3.39947	3.47591	3.2551	3.28769	3.33879	3.54382	3.4553	3.49911
ATCG00500.1	ATCG00500.1	-1	18	18	18	46.9	46.9	46.9	55.609	0	95.406	6934600000	115	4328	0.150057	0.318872	0.243944	-0.126265	0.364975	0.337065	0.469136	0.0044637	0.365288	0.326455	0.550277	0.372587
ATCG00540.1	ATCG00540.1	-1	16	16	16	53.8	53.8	53.8	35.356	0	305.95	68739000000	237	4329	1.91322	1.93829	1.87823	1.71577	1.69721	1.66861	1.51459	1.53303	1.48079	1.71921	1.74267	1.6669
ATCG00560.1	ATCG00560.1	-1	1	1	1	36.8	36.8	36.8	4.4701	0	51.225	1041800000	26	4330	-0.0664369	-0.381846	-0.23642	-0.228841	-0.516879	-0.507898	-0.38885	-0.958232	-1.44192	-0.522703	-1.69764	-0.312964
ATCG00580.1	ATCG00580.1	-1	3	3	3	33.7	33.7	33.7	9.3965	0	11.543	9220900000	28	4331	1.1016	1.08358	1.26783	1.04496	1.12763	0.782199	0.637606	0.670917	0.811316	0.622864	0.770304	0.713997
ATCG00660.1	ATCG00660.1	-1	6	6	6	31.6	31.6	31.6	14.163	0	25.86	6204500000	42	4333	-0.161213	-0.130341	-1.54903	1.19062	1.17497	0.91684	-0.709192	-0.0600914	-1.20136	0.106212	-0.0433408	0.191601
ATCG00680.1	ATCG00680.1	-1	12	12	12	28	28	28	56.036	0	323.31	50307000000	196	4335	0.702595	0.818852	0.627629	2.08877	2.1365	2.01573	0.978954	0.926845	1.11441	0.702481	0.686509	0.74392
ATCG00720.1	ATCG00720.1	-1	5	5	5	28.8	28.8	28.8	24.152	0	33.07	14270000000	37	4337	0.841974	-1.47415	0.849389	1.09932	1.37665	1.45886	0.61118	0.713114	0.902128	-1.38535	0.663031	0.779784
ATCG00740.1	ATCG00740.1	-1	5	5	5	18.8	18.8	18.8	38.137	0	66.699	1657500000	47	4339	-0.449646	-0.515885	-0.487638	-0.465228	-0.5184	-0.47531	-0.748731	-0.925377	-0.376811	-0.407567	-0.420037	-0.458569
ATCG00750.1	ATCG00750.1	-1	6	6	6	34.8	34.8	34.8	15.023	0	37.195	6604100000	60	4340	0.523241	0.523614	0.655359	0.71696	0.630983	0.880367	0.0163583	0.0108317	-0.077645	0.429383	0.304059	0.698943
ATCG00770.1	ATCG00770.1	-1	8	8	8	59	59	59	15.479	0	51.973	11441000000	75	4341	0.636899	1.06957	0.827259	0.76102	0.813549	0.649291	0.632653	0.58539	0.493111	0.662412	0.7691	0.695834
ATCG00780.1	ATCG00780.1	-1	9	9	9	65.6	65.6	65.6	13.582	0	65.711	16377000000	104	4342	0.807589	0.598558	1.01509	0.976589	0.909837	0.862477	0.4938	0.274593	0.362764	0.70894	0.812517	0.932265
ATCG00790.1;AT2G28815.1	ATCG00790.1	-1	7	7	7	45.2	45.2	45.2	15.294	0	46.122	9255300000	43	4343	0.840062	0.891439	1.08552	0.741495	0.970264	1.0703	0.549081	-1.25084	-1.55184	0.578558	0.755617	0.961272
ATCG00800.1	ATCG00800.1	-1	14	14	14	51.8	51.8	51.8	25.188	0	64.955	16207000000	52	4344	-1.78286	-1.78688	-1.58473	1.82659	1.54406	1.47651	-0.00990553	0.258895	0.559247	-1.23253	0.247254	0.36804
ATCG00810.1	ATCG00810.1	-1	5	5	5	40	40	40	18.586	0	73.412	3792100000	51	4345	0.0279602	0.067007	0.139631	-0.210582	0.0595204	-0.274149	-0.575591	-0.125414	-0.34664	-0.0488252	-0.196322	0.108654
ATCG01310.1;ATCG00830.1	ATCG01310.1;ATCG00830.1	-1	11	11	11	49.3	49.3	49.3	29.864	0	254.5	17485000000	123	4347	0.849446	0.970549	1.07496	0.733215	0.630444	1.04019	0.633034	0.568375	0.395477	1.03342	0.634115	1.09145
ATCG01300.1;ATCG00840.1	ATCG01300.1;ATCG00840.1	-1	3	3	3	24.7	24.7	24.7	10.789	0	13.848	1697700000	31	4348	-0.357866	-1.75773	-0.0229777	-0.285417	0.0150187	-0.387008	-1.74481	-1.59265	-1.74205	-0.234552	-0.39552	-0.31832
ATCG01240.1;ATCG00900.1	ATCG01240.1;ATCG00900.1	-1	8	8	8	42.6	42.6	42.6	17.357	0	22.464	8612800000	38	4350	0.639522	0.754833	0.82558	0.832782	0.914483	0.915275	0.35647	0.344904	0.548627	0.828313	-1.98623	0.820879
ATCG01060.1	ATCG01060.1	-1	5	5	5	72.8	72.8	72.8	9.0384	0	37.638	4508200000	44	4352	-1.51677	0.321438	0.260021	0.600292	0.520026	0.353644	-1.56273	0.402002	0.344133	-1.63362	0.490595	0.368707
ATCG01110.1	ATCG01110.1	-1	13	13	13	41	41	41	45.502	0	53.822	10998000000	93	4355	0.713898	0.89123	0.832746	0.605472	0.636163	0.654516	0.66579	0.606596	0.690121	0.813872	0.769113	0.705914
ATCG01120.1	ATCG01120.1	-1	5	5	5	43.2	43.2	43.2	10.718	0	76.453	4479700000	37	4356	0.250012	0.586505	0.452002	0.410837	0.196593	0.352118	-0.990066	-1.09067	-1.38757	0.589774	0.179392	0.547555
ATMG00070.1	ATMG00070.1	-1	8	8	8	41.6	41.6	41.6	22.687	0	61.617	38293000000	132	4358	1.58069	1.40237	1.46246	1.2609	1.31026	1.16913	1.71532	1.42195	1.4782	1.21519	1.38696	1.22707
ATMG00160.1	ATMG00160.1	-1	2	2	2	6.5	6.5	6.5	29.376	0	85.197	29805000000	18	4360	1.78032	1.68506	1.77093	1.90496	1.72296	-1.45306	1.80006	1.64733	1.74463	1.76791	1.63178	1.67888
ATMG00510.1	ATMG00510.1	-1	10	10	10	29.4	29.4	29.4	44.577	0	85.503	54914000000	180	4362	1.51109	1.37671	1.49885	1.1879	1.22608	1.2136	1.49469	1.56032	1.53521	1.37665	1.29259	1.28581
ATMG00640.1;AT3G47180.1	ATMG00640.1	-1	9	9	9	39.1	39.1	39.1	21.57	0	44.487	37370000000	98	4364	1.50931	1.28409	1.54844	1.4717	1.5902	1.41821	1.4715	1.53629	1.4678	1.16641	1.12556	1.34166

## Sheet: HL v Control
Significant	-log(pvalue)	Difference	Protein IDs	Majority protein IDs	id	Symbol color	Symbol type	Symbol size	Show label	Only identified by site	Reverse	Potential contaminant	Taxonomy IDs	Peptides	Razor + unique peptides	Unique peptides	Sequence coverage [%]	Unique + razor sequence coverage [%]	Unique sequence coverage [%]	Mol. weight [kDa]	Q-value	Score	Intensity	MS/MS count	LFQ intensity con1	LFQ intensity con2	LFQ intensity con3	LFQ intensity fum1	LFQ intensity fum2	LFQ intensity fum3	LFQ intensity highlight1	LFQ intensity highlight2	LFQ intensity highlight3	LFQ intensity mock1	LFQ intensity mock2	LFQ intensity mock3
+	3.27173	0.648391	AT1G01960.1	AT1G01960.1	19	Color2 [A=255, R=0, G=128, B=255]	7	4					-1	25	25	20	17	17	14	194.94	0	310.5	3983100000	150	-0.833534	-0.632205	-0.806716	-0.399893	-0.421691	-0.309783	-0.129817	-0.094123	-0.103344	-0.601158	-0.546125	-0.652097
+	1.15004	0.743022	AT1G02080.2;AT1G02080.3;AT1G02080.1	AT1G02080.2;AT1G02080.3;AT1G02080.1	20	Color2 [A=255, R=0, G=128, B=255]	7	4					-1	31	31	31	17.2	17.2	17.2	263.76	0	174.73	2309500000	125	-0.854849	-0.822725	-1.74783	-0.34584	-0.521531	-0.32878	-0.426731	-0.410255	-0.359355	-0.906438	-0.491601	-0.536609
+	1.8436	0.316905	AT1G02500.2;AT1G02500.1	AT1G02500.2;AT1G02500.1	29	Color2 [A=255, R=0, G=128, B=255]	7	4					-1	18	2	2	56	6.6	6.6	43.158	0	72.618	2192700000	73	-0.0716273	0.0910227	-0.156999	-0.271305	-0.291338	0.300193	0.23571	0.315828	0.261574	0.0304524	-1.07221	-0.135835
+	4.01681	-2.28184	AT1G02560.1	AT1G02560.1	30	Color2 [A=255, R=255, G=128, B=128]	7	4					-1	4	4	4	13.4	13.4	13.4	32.356	0	84.145	5963000000	20	0.903378	1.01836	0.775326	0.712109	0.775115	0.643287	-1.50545	-1.51471	-1.12828	-1.59665	0.913172	0.945471
+	1.09641	-1.39951	AT1G02780.1	AT1G02780.1	32	Color2 [A=255, R=255, G=128, B=128]	7	4					-1	3	3	2	24.3	24.3	20.1	24.606	0	59.676	5218900000	46	0.311702	0.221616	0.412007	0.532703	0.456937	0.626615	0.102608	-1.79965	-1.55616	0.515343	0.263616	0.60232
+	1.09693	1.28687	AT1G02930.2;AT1G02930.1	AT1G02930.2;AT1G02930.1	36	Color2 [A=255, R=0, G=128, B=255]	7	4					-1	11	11	4	68.3	68.3	29.3	23.486	0	52.098	6766400000	74	-0.0206011	-0.0083627	-1.66322	0.602942	0.235473	0.222353	0.752964	0.785195	0.630272	0.298736	0.304084	0.14147
+	2.27556	0.433496	AT1G03090.2;AT1G03090.1	AT1G03090.2;AT1G03090.1	41	Color2 [A=255, R=0, G=128, B=255]	7	4					-1	29	29	29	57.4	57.4	57.4	80.45	0	275.08	30539000000	240	0.724325	0.509583	0.583897	0.626	0.555541	0.572712	1.07554	0.945777	1.09698	0.723874	0.774525	0.756414
+	1.85622	0.351664	AT1G04280.2;AT1G04280.1;AT2G30630.3;AT1G06750.3;AT1G06750.1;AT1G06750.2;AT2G30630.1;AT2G30630.2	AT1G04280.2;AT1G04280.1	57	Color2 [A=255, R=0, G=128, B=255]	7	4					-1	13	13	13	35.8	35.8	35.8	54.511	0	66.182	1237600000	50	-0.702711	-0.519767	-0.534622	-0.595004	-0.590858	-0.988407	-0.240222	-0.126603	-0.335283	-0.651596	-0.477315	-0.439418
+	2.33782	-0.610109	AT3G04400.2;AT2G33370.2;AT3G04400.1;AT2G33370.1;AT1G04480.1	AT3G04400.2;AT2G33370.2;AT3G04400.1;AT2G33370.1;AT1G04480.1	61	Color2 [A=255, R=255, G=128, B=128]	7	4					-1	7	7	7	70.4	70.4	70.4	13.406	0	168.98	15982000000	87	0.846752	0.930282	1.13522	1.14648	1.18202	1.2398	0.40421	0.236103	0.441614	1.21351	0.965318	1.0966
+	2.8859	0.752531	AT1G04640.2;AT1G04640.1	AT1G04640.2;AT1G04640.1	66	Color2 [A=255, R=0, G=128, B=255]	7	4					-1	13	13	13	74	74	74	26.421	0	52.204	3605300000	50	-0.106232	-0.17614	-0.32492	-0.113317	-0.467436	-0.284617	0.414395	0.614627	0.621279	-0.417196	-0.154457	-0.238234
+	2.3647	-1.16802	AT1G04750.1;AT2G33120.1;AT2G33120.2;AT1G04750.4;AT1G04750.3;AT1G04750.2;AT2G33120.3;AT1G04760.2;AT1G04760.1;AT2G32670.1;AT3G24890.5;AT3G24890.4;AT3G24890.3;AT3G24890.1;AT3G24890.2	AT1G04750.1;AT2G33120.1;AT2G33120.2;AT1G04750.4;AT1G04750.3;AT1G04750.2	68	Color2 [A=255, R=255, G=128, B=128]	7	4					-1	5	5	5	26	26	26	24.765	0	34.146	903690000	33	-0.612749	-0.138364	-0.28837	-1.44119	-0.437068	-0.466911	-1.80133	-1.37305	-1.36915	-0.482006	-0.42397	-0.324404
+	2.79797	-0.41306	AT1G05190.1	AT1G05190.1	79	Color2 [A=255, R=255, G=128, B=128]	7	4					-1	12	12	12	51.6	51.6	51.6	24.705	0	51.778	24295000000	114	1.03797	1.10641	1.16762	1.09322	1.08666	1.0609	0.61702	0.750506	0.705292	1.09866	0.938499	1.09154
+	3.98383	0.639276	AT1G05270.1	AT1G05270.1	80	Color2 [A=255, R=0, G=128, B=255]	7	4					-1	11	11	11	40.7	40.7	40.7	40.741	0	40.588	2321600000	60	-0.349543	-0.335049	-0.397248	-0.207867	-0.260705	-0.153791	0.323858	0.205273	0.306857	-0.3498	-0.301729	-0.321107
+	1.05674	0.589473	AT1G06220.3;AT1G06220.2;AT1G06220.1	AT1G06220.3;AT1G06220.2;AT1G06220.1	92	Color2 [A=255, R=0, G=128, B=255]	7	4					-1	16	16	4	20.9	20.9	5.1	110.44	0	27.933	727120000	47	-1.65566	-0.877797	-1.18746	-1.00777	-1.41522	-0.96651	-0.387431	-0.809306	-0.755765	-1.00509	-1.05308	-0.841894
+	2.64078	-0.460703	AT1G07320.1;AT1G07320.4;AT1G07320.3;AT1G07320.2	AT1G07320.1;AT1G07320.4;AT1G07320.3;AT1G07320.2	112	Color2 [A=255, R=255, G=128, B=128]	7	4					-1	11	11	11	40.8	40.8	40.8	30.558	0	78.574	59377000000	87	1.81499	2.03792	1.9055	1.92519	1.95088	1.93529	1.45362	1.43487	1.48782	1.9627	1.93495	1.90614
+	1.05118	1.06403	AT1G07510.1	AT1G07510.1	115	Color2 [A=255, R=0, G=128, B=255]	7	4					-1	20	11	11	31	16.2	16.2	89.554	0	98.916	1961200000	48	-0.0700529	-1.5466	-0.216892	-0.313649	-0.127761	-0.210456	0.326526	0.586073	0.445953	-0.11714	-0.0555723	-0.0708599
+	0.880318	-1.26278	AT5G59970.2;AT5G59970.1;AT5G59690.1;AT3G53730.1;AT3G46320.1;AT3G45930.1;AT2G28740.1;AT1G07820.2;AT1G07820.1;AT1G07660.1;AT1G07660.2	AT5G59970.2;AT5G59970.1;AT5G59690.1;AT3G53730.1;AT3G46320.1;AT3G45930.1;AT2G28740.1;AT1G07820.2;AT1G07820.1;AT1G07660.1;AT1G07660.2	117	Color2 [A=255, R=255, G=128, B=128]	7	4					-1	6	6	6	57.3	57.3	57.3	11.409	0	10.689	4121500000	49	0.168262	0.202955	0.380147	0.139844	0.177834	0.487858	-1.1861	-2.06714	0.216252	0.312213	-0.185186	0.360247
+	1.66314	-0.350307	AT1G07890.8;AT1G07890.7;AT1G07890.5;AT1G07890.4;AT1G07890.3;AT1G07890.2;AT1G07890.1;AT1G07890.6	AT1G07890.8;AT1G07890.7;AT1G07890.5;AT1G07890.4;AT1G07890.3;AT1G07890.2;AT1G07890.1;AT1G07890.6	123	Color2 [A=255, R=255, G=128, B=128]	7	4					-1	10	9	9	53.6	53.6	53.6	27.561	0	176.67	17278000000	72	1.09916	1.14088	1.09304	1.15821	1.43973	1.15201	0.571307	0.852822	0.858034	1.41256	1.35099	0.853592
+	2.65055	0.237036	AT5G60390.3;AT5G60390.2;AT5G60390.1;AT1G07940.4;AT1G07940.3;AT1G07940.2;AT1G07940.1;AT1G07930.1;AT1G07920.1;AT1G07930.2;AT1G35550.1	AT5G60390.3;AT5G60390.2;AT5G60390.1;AT1G07940.4;AT1G07940.3;AT1G07940.2;AT1G07940.1;AT1G07930.1;AT1G07920.1;AT1G07930.2	125	Color2 [A=255, R=0, G=128, B=255]	7	4					-1	25	25	25	61.2	61.2	61.2	49.502	0	323.31	325770000000	779	2.32812	2.2248	2.26903	2.4468	2.59393	2.39821	2.49279	2.54337	2.49689	2.27179	2.34122	2.22687
+	1.86383	-0.527379	AT1G08360.1	AT1G08360.1	132	Color2 [A=255, R=255, G=128, B=128]	7	4					-1	10	10	4	44.4	44.4	16.2	24.469	0	52.358	7063900000	109	0.429088	0.468045	0.56931	0.434791	0.567934	0.587116	0.116429	0.0389138	-0.271038	0.514494	0.441569	0.520606
[truncated: 1,751 more rows]

## Sheet: Fum v Control
Significant	#NAME?	Difference	Protein IDs	Majority protein IDs	id	Symbol color	Symbol type	Symbol size	Show label	Only identified by site	Reverse	Potential contaminant	Taxonomy IDs	Peptides	Razor + unique peptides	Unique peptides	Sequence coverage [%]	Unique + razor sequence coverage [%]	Unique sequence coverage [%]	Mol. weight [kDa]	Q-value	Score	Intensity	MS/MS count	LFQ intensity con1	LFQ intensity con2	LFQ intensity con3	LFQ intensity fum1	LFQ intensity fum2	LFQ intensity fum3	LFQ intensity highlight1	LFQ intensity highlight2	LFQ intensity highlight3	LFQ intensity mock1	LFQ intensity mock2	LFQ intensity mock3
[truncated: 1,771 more rows]

[truncated: 1 more sheets: Mock v control]
