# Supplementary material for: Chloroplast Stress Signals Orchestrate Epidermis‐Specific Remodeling of Mitochondria and ER Under High Light
Source: Adv Sci (Weinh). 2026 Jan 27;13(18):e14970. doi: 10.1002/advs.202514970 (PMC13042555; doi:10.1002/advs.202514970)
Supplement: Supplementary file 2 — Supporting File 2: advs74002‐sup‐0002‐TableS1‐S4.zip. [file ADVS-13-e14970-s003.zip › Table S3.xlsx]

## Sheet: Sheet1
Primer #	Name	Sequence (5'-3')	Use
	HDRi DXSi generation in pOpoff2 vector
1	HDR-attB1-F1	GGGGACAAGTTTGTACAAAAAAGCAGGCTTATGCGTTCGACCGGATACTTT	Cloning, RNAi construct
2	HDR-attB2-R1	GGGGACCACTTTGTACAAGAAAGCTGGGTATCTTACGGAACACCTTGGCG	Cloning, RNAi construct
3	DXS-attB1-F1	GGGGACAAGTTTGTACAAAAAAGCAGGCTTATTGCTGTGATTGGTGATGGT	Cloning, RNAi construct
4	DXS-attB2-R1	GGGGACCACTTTGTACAAGAAAGCTGGGTATCCAGTCCCGCTTATCATTC	Cloning, RNAi construct
	pATML:TOM5-GFP generation
5	pATML1_F	tacccggggatcctctagagATTGATTCTGAACTGTACCCAATTTTTTTAAAG	Cloning, pATML1 Amplification
6	pATML1_R	atgggtacatTAACCGGTGGATTCAGGG	Cloning, pATML1 Amplification
7	HGT5E9_F	ccaccggttaATGTACCCATACGATGTTC	Cloning, 3xHA-sGFP-TOM5 Amplification
8	HGT5E9_R	taaaacgacggccagtgccaAAGCTTGATGCATGTTGTC	Cloning, 3xHA-sGFP-TOM5 Amplification
	pMIT Generation
9	pC1300_eGFPGW_F	ttctgattaacaggaattcgagctcggtacATGGTGAGCAAGGGCGAG	Amplify eGFP-Gateway fragment
10	pC1300_eGFPGW_R	gcaggtcgactctagaggatccccgggtacGGATATCACCACTTTGTACAAGAAAG	Amplify eGFP-Gateway fragment
11	pCGGW_mtRB_F	tggcgtaatagcgaagaggcccgcaccgatCGACGAGTCAGTAATAAACGG	Amplify pUBQ-eGFP-Gateway-HSP18.2 terminator fragment
12	pCGGW_mtRB_R	tcaggctgcgcaactgttgggaagggcgatCGGCCAGTGCCACTTATC	Amplify pUBQ-eGFP-Gateway-HSP18.2 terminator fragment
	Candidate Cloning and MIRO1 mutant generation
13	TRB1_ATB1_F	AAAAAGCAGGCTCCATGACGATAGAGCCGACG	Amplify ORF from cDNA
14	TRB1_ATB2_R	AGAAAGCTGGGTATCACTTTCTTCTTGAAAGAAGTATAC	Amplify ORF from cDNA
15	Sar1B_ATB1_F	AAAAAGCAGGCTCCATGTTCTTGTTCGATTGG	Amplify ORF from cDNA
16	Sar1B_ATB2_R	AGAAAGCTGGGTATTAGTTGATGTACTGAGAGAG	Amplify ORF from cDNA
17	attb1_adap_F	GGGGACAAGTTTGTACAAAAAAGCAGGCT	Add full length attb1 with 2-step PCR protocol
18	attb2_adap_R	GGGGACCACTTTGTACAAGAAAGCTGGGT	Add full length attb2 with 2-step PCR protocol
19	MIRO1_S14A_FWD	TTGTCCTGGTgctCCCAAATCTG	Replace tct between bases 39-43 with GCT in seq (MIRO1_S14A)
20	MIRO1_S14A_REV	TCAACCGCACCAGCA	Replace tct between bases 39-43 with GCT in seq (MIRO1_S14A)
21	MIRO1_S14E_FWD	TTGTCCTGGTgaaCCCAAATCTGTG	Replace tct between bases 39-43 with GAA in seq (MIRO1_S14E)
22	MIRO1_S14E_REV	TCAACCGCACCAGCA	Replace tct between bases 39-43 with GAA in seq (MIRO1_S14E)
23	MIRO1_G27V_FWD	TGGTGATAAGgtcACTGGAAAATC	Replace ggc between bases 78-82 with GTC in seq (MIRO1_G27V)
24	MIRO1_G27V_REV	ACCACAACGATTCGC	Replace ggc between bases 78-82 with GTC in seq (MIRO1_G27V)
25	MIRO1_S31N_FWD	CACTGGAAAAaacAGCTTGATTGTTG	Replace tca between bases 90-94 with AAC in seq (MIRO1_S31N)
26	MIRO1_S31N_REV	CCCTTATCACCAACC	Replace tca between bases 90-94 with AAC in seq (MIRO1_S31N)
27	MIRO1_K86A_FWD	TGAGGAATTGgcgCGCGCAGATG	Replace aag between bases 255-259 with GCG in seq (MIRO1_K86A)
28	MIRO1_K86A_REV	GCAACAATGTCCCTATC	Replace aag between bases 255-259 with GCG in seq (MIRO1_K86A)
29	MIRO1_E222K_FWD	TAGCGAGGCTaagTTAAATGATTTTC	Replace gag between bases 663-667 with AAG in seq (MIRO1_E222K)
30	MIRO1_E222K_REV	AGAGCACCATCTCTG	Replace gag between bases 663-667 with AAG in seq (MIRO1_E222K)
	Synthesized ER-mTURQ2 Sequence
31	ER-mTURQ2	CAATCCGCCCTCACTACAACCGGATATCttctgattaacaggaattcgagctcggtacATGGCCAAACTCAATCCTAAATTTATAAGCCTTATCTTGTTCGCGCTTGTTGTCATCGTGTCCGCTATGGTGTCCAAGGGTGAGGAGTTATTTACCGGAGTAGTTCCTATTTTGGTTGAGCTGGACGGGGATGTTAATGGCCATAAATTCAGTGTCAGTGGTGAAGGGGAAGGAGATGCAACTTATGGTAAGCTCACTTTGAAATTTATTTGCACCACTGGAAAGTTGCCAGTACCTTGGCCGACGCTTGTTACTACACTTTCATGGGGAGTCCAATGTTTTGCACGGTATCCAGACCACATGAAACAACATGACTTTTTCAAGTCGGCGATGCCAGAAGG…
