# Supplementary material for: Chloroplast Stress Signals Orchestrate Epidermis‐Specific Remodeling of Mitochondria and ER Under High Light
Source: Adv Sci (Weinh). 2026 Jan 27;13(18):e14970. doi: 10.1002/advs.202514970 (PMC13042555; doi:10.1002/advs.202514970)
Supplement: Supplementary file 3 — Supporting File 3: advs74002‐sup‐0003‐MovieS1‐S6.zip. [file ADVS-13-e14970-s002.zip]

Archive with 6 entries (6 files):
- Supplemental Movie 1.avi
- Supplemental Movie 2.avi
- Supplemental Movie 3.mp4
- Supplemental Movie 4.avi
- Supplemental Movie 5.mp4
- Supplemental Movie 6.avi
